# Supplementary material for: Aging-linked systemic lipid signature is reprogrammed by caloric restriction in rhesus monkeys
Source: Mol Syst Biol. 2025 Dec 10;22(2):281–305. doi: 10.1038/s44320-025-00177-3 (PMC12864875; doi:10.1038/s44320-025-00177-3)
Supplement: Supplementary file 3 — Dataset EV1 [file 44320_2025_177_MOESM3_ESM.xlsx]

## Sheet: Dataset EV1
All_Features	Description	HMDB source classification	HMDB/PubChem Link	SubClass	Class	Detected_in
1-Aminocyclohexanecarboxylic acid	alpha amino acid; exposome	Exogenous	https://hmdb.ca/metabolites/HMDB0243822	Organic acid	Small Molecules	Monkey and NIST 1950
1-Butanesulfonic acid	not naturally occuring		https://pubchem.ncbi.nlm.nih.gov/compound/1-Butanesulfonic-acid#section=Names-and-Identifiers	Organic acid	Small Molecules	Monkey and NIST 1950
4-Hydroxybutyric acid (GHB)	Glycolaldehyde is formed from many sources, including the amino acid glycine and from purone catabolism. It can form by action of ketolase on fructose 1,6-bisphosphate in an alternate glycolysis pathway.	Exogenous (Food) and Endogenous (Animal or Microbe)	https://hmdb.ca/metabolites/HMDB0000710	Organic acid	Small Molecules	Monkey and NIST 1950
Bilirubin	a degradation product of heme	Exogenous (Food), Endogenous (Plant or Animal)	https://hmdb.ca/metabolites/HMDB0000054	Organic Compounds	Small Molecules	Monkey and NIST 1950
D-(-)-Glutamine	amino acid	Exogenous (Food) and Endogenous	https://hmdb.ca/metabolites/HMDB0000641	Amino acids	Small Molecules	Monkey and NIST 1950
DL-Arginine	amino acid	Exogenous (Food), Endogenous, and Synthetic (Personal Care Products)	https://hmdb.ca/metabolites/HMDB0000517	Amino acids	Small Molecules	Monkey and NIST 1950
DL-Carnitine	L-carnitine naturally occurs in animals, and D-carnitine is toxic as it inhibits the activity of the L-form. Carnitine is involved in the metabolism in most mammals		https://hmdb.ca/metabolites/HMDB0000062	Organic Compounds	Small Molecules	Monkey and NIST 1950
DL-Tryptophan	amino acid	Exogenous (Food) and Endogenous	https://hmdb.ca/metabolites/HMDB0013609	Amino acids	Small Molecules	Monkey and NIST 1950
Hippuric acid	an acyl glycine formed from the conjugation of benzoic acid with glycine. Acyl glycines are produced through the action of glycine N-acyltransferase; increases in the urine with the consumption of fruit and juices, it is also detected after consuming whole grain	Exogenous (Food) and Endogenous (Plant or Microbe)	https://hmdb.ca/metabolites/HMDB0000714	Organic acid	Small Molecules	Monkey and NIST 1950
Ketamine	Ketamine is only found in individuals that have used or taken this drug. It is a cyclohexanone derivative used for induction of anesthesia.	Exogenous	https://hmdb.ca/metabolites/HMDB0015352	Benzenoids	Small Molecules	Monkey and NIST 1950
L-Histidine	amino acid	Exogenous (Food)	https://hmdb.ca/metabolites/HMDB0000177	Amino acids	Small Molecules	Monkey and NIST 1950
L-Pyroglutamic acid	cyclized derivative of L-glutamic acid, found in substantial amounts in brain tissues. It is sold, over the counter, as a "smart drug" for improving blood circulation in the brain, and found in cheese	Exogenous (Food, Drugs) and Endogenous	https://hmdb.ca/metabolites/HMDB0000267	Amino acids	Small Molecules	Monkey and NIST 1950
Methyl indole-3-acetate	(methyl-IAA), is a catabolite of tryptophan converted by the gut microbiota. After absorption through the intestinal epithelium, tryptophan catabolites enter the bloodstream and are later excreted in the urine. Indole-3-methyl acetate is found in apple, corn , nuts and beans	Exogenous (Food) and Endogenous (Plant or Microbe)	https://hmdb.ca/metabolites/HMDB0029738	Indoles	Small Molecules	Monkey and NIST 1950
trans-3-Indoleacrylic acid	a metabolite of L-tryptophan, produced by gut microbiota	Exogenous (Food) and Endogenous	https://www.hmdb.ca/metabolites/HMDB0000734	Indoles	Small Molecules	Monkey and NIST 1950
({2-[(1R,9S)-5-(2-phthyl)-6-oxo-7,11-diazatricyclo[7.3.1.02,7]trideca-2,4-dien-11-yl]-2-oxoethyl}sulfanyl)acetic acid	a phenol product that can be isolated from the roots of Alpinia galanga	Endogenous (Plant)	https://pubchem.ncbi.nlm.nih.gov/compound/11885153	Organic acid	Small Molecules	NIST Only
(1E)-1,7-bis(4-hydroxyphenyl)hept-1-en-3-one	a diarylheptanoid		https://pubchem.ncbi.nlm.nih.gov/compound/38361084#section=Computed-Properties	Benzenoids	Small Molecules	NIST Only
(2R)-2,3-Dihydroxypropanoic acid	A metabotoxin is an endogenously produced metabolite that causes adverse health effects at chronically high levels. Glyceric acid is an organic acid. Abnormally high levels of organic acids in the blood (organic acidemia), urine (organic aciduria), the brain, and other tissues lead to general metabolic acidosis. Elevated values may also be due to microbial sources such as yeast (Aspergillus, Peni…	Exogenous (Food) and Endogenous (Plant)	https://www.hmdb.ca/metabolites/HMDB0000139	Organic acid	Small Molecules	NIST Only
?,?-Trehalose	alpha sugar	Exogenous (Food) and Endogenous (Plant or Microbe)	https://hmdb.ca/metabolites/HMDB0000975	Carbohydrate	Small Molecules	NIST Only
1,2,3,4-Tetramethyl-1,3-cyclopentadiene				Organic Compounds	Small Molecules	NIST Only
1,4a-dimethyl-9-oxo-7-(propan-2-yl)-1,2,3,4,4a,9,10,10a-octahydrophenthrene-1-carboxylic acid				Organic Compounds	Small Molecules	NIST Only
11-Hydroxy-?(9)-THC	THC is the main active ingredient in marijuana	Exogenous	https://hmdb.ca/metabolites/HMDB0062581	Organic Compounds	Small Molecules	NIST Only
1-methyl-1H-benzimidazole-2-sulfonic acid			https://pubchem.ncbi.nlm.nih.gov/compound/1-Methyl-1H-benzimidazole-2-sulfonic-acid	Benzenoids	Small Molecules	NIST Only
2-(Methylsulfonyl)-3-(pyrazin-2-ylamino)acrylonitrile				Organic Compounds	Small Molecules	NIST Only
2,2,6,6-Tetramethyl-1-piperidinol (TEMPO)	This compound has been identified in human blood as reported by (PMID: 31557052 ). Tempo is not a naturally occurring metabolite and is only found in those individuals exposed to this compound or its derivatives. Technically Tempo is part of the human exposome.	Exogenous	https://hmdb.ca/metabolites/HMDB0258805	Organic Compounds	Small Molecules	NIST Only
2,2-Methylenebis(4-ethyl-6-tert-butylphenol)	also known as MBEBP, belongs to the class of organic compounds known as diphenylmethanes; part of the human exposome.	Exogenous	https://hmdb.ca/metabolites/HMDB0247555	Benzenoids	Small Molecules	NIST Only
2,2'-Methylenebis(4-methyl-6-tert-butylphenol)	also known as MBEBP, belongs to the class of organic compounds known as diphenylmethanes; part of the human exposome.	Exogenous	https://hmdb.ca/metabolites/HMDB0247555	Benzenoids	Small Molecules	NIST Only
2,5-di-tert-Butylhydroquinone	This compound has been identified in human blood as reported by (PMID: 31557052 ). 2,5-di-tert-butylhydroquinone is not a naturally occurring metabolite and is only found in those individuals exposed to this compound or its derivatives. Technically 2,5-Di-tert-butylhydroquinone is part of the human exposome.	Exogenous	https://hmdb.ca/metabolites/HMDB0245492	Benzenoids	Small Molecules	NIST Only
3-(2-hydroxyethyl)-1,2,3,4-tetrahydrothieno[3,2-d]pyrimidine-2,4-dione				Organic Compounds	Small Molecules	NIST Only
3,5-Dimethyl-1-phenylpyrazole	3,5-Dimethyl-1-phenylpyrazole is a versatile compound widely recognized for its applications in agricultural chemistry and pharmaceuticals, particularly in the realm of anti-inflammatory and analgesic agents, due to its favorable pharmacological properties.	Exogenous	https://hmdb.ca/metabolites/HMDB0246065	Benzenoids	Small Molecules	NIST Only
3-Indoxyl sulphate	a metabolite of dietary L-tryptophan produced by gut bacteria and excreted in the urine; In plasma, indoxyl sulfate induces endothelial dysfunction by inhibiting endothelial proliferation and migration as well as disrupting wound repair in vitro (PMID: 14717914 ). Indoxyl sulfate is known to impair angiogenesis by suppressing endothelial cell tube formation and endothelial cell proliferation via …	Exogenous, or Endogenous (Microbes)	https://hmdb.ca/metabolites/HMDB0000682	Indoles	Small Molecules	NIST Only
4,4'-Dihydroxybenzophenone	a UV light stabilizer. It and its derivatives are found in cosmetics, plastics, films, adhesives and coatings			Benzenoids	Small Molecules	NIST Only
4,4'-Dihydroxydiphenylsulfone	also known as Bisphenol S, human exposome; secondary metabolite (PMID: 32966057)	Exogenous	https://hmdb.ca/metabolites/HMDB0240712	Benzenoids	Small Molecules	NIST Only
4,4'-Diisocyatodiphenyl ether	useful monomer and cross-linking agent for polymers, especially the polyimides.	Exogenous	https://hmdb.ca/metabolites/HMDB0341267	Benzenoids	Small Molecules	NIST Only
4-Methoxycinmic acid	Outside of the human body, 4-Methoxycinnamic acid is found, on average, in the highest concentration within turmerics. 4-Methoxycinnamic acid has also been detected, but not quantified in cow milk and wild celeries	Exogenous	https://hmdb.ca/metabolites/HMDB0061861	Organic acid	Small Molecules	NIST Only
4-Methylphenol	p-Cresol is produced by bacterial fermentation of protein in the human large intestine. It is excreted in feces and urine, and is a component of human sweat that attracts female mosquitoes. it is also a constituent of tobacco smoke	Exogenous (Food, Synthetic, Environmental), and Endogenous (Plant, Animal, Microbe)	https://hmdb.ca/metabolites/HMDB0001858	Benzenoids	Small Molecules	NIST Only
4-Nitrophenol	an intermediate in the synthesis of paracetamol and a precursor for many other drugs.	Exogenous (Food)	https://hmdb.ca/metabolites/HMDB0001232	Benzenoids	Small Molecules	NIST Only
4-Oxoproline	a secondary metabolites that may serve a role as defense or signalling molecules. This compound has been identified in human blood as reported by (PMID: 31557052). 4-oxo-l-proline is not a naturally occurring metabolite and is only found in those individuals exposed to this compound or its derivatives. It is a part of the human exposome	Exogenous (Food)	https://hmdb.ca/metabolites/HMDB0304793	Amino acids	Small Molecules	NIST Only
5-Nitro-o-toluidine				Benzenoids	Small Molecules	NIST Only
Avobenzone	used in sunscreen products to absorb the full spectrum of UVA rays.	Exogenous (personal care products)	https://hmdb.ca/metabolites/HMDB0248746	Benzenoids	Small Molecules	NIST Only
Benzoylecgonine	the main metabolite of cocaine, formed by the liver and excreted in the urine. It is the compound tested for in most cocaine urine drug screens; sometimes found in drinking water too	Endogenous and Exogenous	https://hmdb.ca/metabolites/HMDB0041836	Benzenoids	Small Molecules	NIST Only
Bis(2-ethylhexyl) amine			https://pubchem.ncbi.nlm.nih.gov/compound/Bis_2-ethylhexyl_amine#section=Information-Sources	Amines	Small Molecules	NIST Only
Bis(4-ethylbenzylidene)sorbitol				Benzenoids	Small Molecules	NIST Only
Butylparaben	a preservative used in cosmetics, foods, and medications.	Exogenous (Food, Synthetic via personal care products), role as food additive and antimicrobial agent	https://www.hmdb.ca/metabolites/HMDB0032575	Benzenoids	Small Molecules	NIST Only
Caffeine		Exogenous (Food, Synthetic, Environmental), and Endogenous (Plant and Animal)	https://hmdb.ca/metabolites/HMDB0001847	Purines	Small Molecules	NIST Only
Caprolactam	monomer for Nylon 6; Pesticide	Exogenous (Food)	https://hmdb.ca/metabolites/HMDB0062769	Organic Compounds	Small Molecules	NIST Only
Citroflex A-4	a widely used plasticizer in food-contact and industrial applications	Exogenous (Food, Synthetic)	https://hmdb.ca/metabolites/HMDB0034159	Organic acid	Small Molecules	NIST Only
Clorophene	biocide, preservative, and antimicrobial agent. It can be found in disinfectants, fungicides, herbicides, and cosmetic preservatives	Exogenous	https://hmdb.ca/metabolites/HMDB0245035	Benzenoids	Small Molecules	NIST Only
Cyclohexylamine	a food contaminant arising from its use as a boiler water additive	Exogenous (Food), Endogenous	https://hmdb.ca/metabolites/HMDB0031404	Amines	Small Molecules	NIST Only
D-(+)-Glucose	sugar	Exogenous (Food), Endogenous (Plant or Animal)	https://hmdb.ca/metabolites/HMDB0000122	Carbohydrate	Small Molecules	NIST Only
Dibutyl phthalate	plasticizer	Exogenous	https://hmdb.ca/metabolites/HMDB0033244	Benzenoids	Small Molecules	NIST Only
Diethyl phosphate	pesticides	Exogenous (food), human xenobiotic metabolite	https://hmdb.ca/metabolites/HMDB0012209	Organic acid	Small Molecules	NIST Only
Diethyl phthalate	plasticizer	Exogenous	https://hmdb.ca/metabolites/HMDB0094660	Benzenoids	Small Molecules	NIST Only
Diethyleneglycol dibenzoate				Benzenoids	Small Molecules	NIST Only
Dimethylsildefil	structural analog of sildenafil (viagra)			Organic Compounds	Small Molecules	NIST Only
ethyl 3-[(1-benzyl-4-piperidyl)amino]-2-cyanoacrylate				Organic Compounds	Small Molecules	NIST Only
Hydroxyacetildefil	Glycolaldehyde is formed from many sources, including the amino acid glycine and from purone catabolism. It can form by action of ketolase on fructose 1,6-bisphosphate in an alternate glycolysis pathway.			Organic Compounds	Small Molecules	NIST Only
Indole-3-lactic acid	is a tryptophan metabolite found in human plasma, serum, and urine	Exogenous (food), Endogenous (Microbe)	https://www.hmdb.ca/metabolites/HMDB00671	Indoles	Small Molecules	NIST Only
Irgafos 168	is a common antioxidant used in plastics			Organic Compounds	Small Molecules	NIST Only
Monobutyl phthalate	PubChem mentions that Monobutyl phthalate (MBP) is an active metabolite of Dibutyl phthalate (DBP), a commonly used plasticizer; HMDB mentions that monobutylphthalate has been detected, but not quantified in, breakfast cereal and cereals and cereal products. This could make monobutylphthalate a potential biomarker for the consumption of these foods	Endogenous	https://www.hmdb.ca/metabolites/HMDB0013247; https://pubchem.ncbi.nlm.nih.gov/compound/Monobutyl-phthalate	Benzenoids	Small Molecules	NIST Only
N,N'-Dicyclohexylurea	it's a part of the human exposome; not a naturally occurring metabolite and is only found in those individuals exposed to this compound or its derivatives	Exogenous	https://www.hmdb.ca/metabolites/HMDB0244166	Organic acid	Small Molecules	NIST Only
N,N-Diethylethanolamine	A colorless liquid, used as a precursor in the production of a variety of chemical commodities such as the local anesthetic procaine.			Amines	Small Molecules	NIST Only
N-[(1R,9S)-11-(1-Acetyl-4-piperidinyl)-6-oxo-7,11-diazatricyclo[7.3.1.02,7]trideca-2,4-dien-3-yl]-2-pyrazinecarboxamide				Organic Compounds	Small Molecules	NIST Only
N-{[(1S,4S,6S)-6-Isopropyl-4-{2-[(4-methoxybenzyl)amino]-2-oxoethyl}-3-methyl-2-cyclohexen-1-yl]methyl}-5-pyrimidinecarboxamide				Organic Compounds	Small Molecules	NIST Only
NP-001596				Organic Compounds	Small Molecules	NIST Only
NP-002089				Organic Compounds	Small Molecules	NIST Only
NP-007909				Organic Compounds	Small Molecules	NIST Only
NP-019547				Organic Compounds	Small Molecules	NIST Only
NP-022531				Organic Compounds	Small Molecules	NIST Only
N-Phenylacetylglutamine	a gut microbial metabolite linked to cardiovascular disease and potentially other health issues	Exogenous (Food), Endogenous (Microbe)	https://www.hmdb.ca/metabolites/HMDB0006344	Amino acids	Small Molecules	NIST Only
Octyl gallate	antioxidant in various industries like food preservation and cosmetics, also use as antiviral agent	Exogenous (Food), role in pharmaceutical industry as antiviral agent	https://www.hmdb.ca/metabolites/HMDB0033375	Benzenoids	Small Molecules	NIST Only
Ostruthin	is a naturally occurring coumarin derivative isolated from plants			Organic Compounds	Small Molecules	NIST Only
Oxybenzone	is a human and environmental contaminant used in many sunscreen formulations	Exogenous	https://www.hmdb.ca/metabolites/HMDB0015497	Benzenoids	Small Molecules	NIST Only
Paraxanthine	is a metabolite that can be biosynthesized from caffeine; Paraxanthine is formed in the liver by the metabolism of caffeine, primarily through the action of cytochrome P450 enzymes. While paraxanthine is the main metabolite of caffeine in humans, monkeys primarily metabolize caffeine into theophylline. https://journals.plos.org/plosone/article?id=10.1371/journal.pone.0117328	Exogenous (Food) and Endogenous	https://www.hmdb.ca/metabolites/HMDB0001860	Purines	Small Molecules	NIST Only
Perfluoroheptanoic acid	it's a part of the human exposome; not a naturally occurring metabolite and is only found in those individuals exposed to this compound or its derivatives	Exogenous	https://hmdb.ca/metabolites/HMDB0256322	Organic acid	Small Molecules	NIST Only
Phenol	Toxin	Exogenous (Food, Synthetic, Environmental), and Endogenous (Plant, Microbe)	https://www.hmdb.ca/metabolites/HMDB0000228	Benzenoids	Small Molecules	NIST Only
Phthalic acid	starting material in the synthesis of various chemicals, including plasticizers, dyes, and perfumes	Exogenous (Food), and Endogenous (Plant), Roles in Pharmaceutical industry and as an envirnomental contaminant	https://hmdb.ca/metabolites/HMDB0002107	Benzenoids	Small Molecules	NIST Only
Pindone	Toxin; an anticoagulant drug commonly used as a rodenticide in the management of rat and rabbit populations	Exogenous	https://www.hmdb.ca/metabolites/HMDB0256560	Benzenoids	Small Molecules	NIST Only
Piperine	a bioactive compound found primarily in black pepper and long pepper, antineoplastic agent, food affitive, pesticide, central nervous system stimulant.	Exogenous (Food), Endogenous (Plant)	https://www.hmdb.ca/metabolites/HMDB0029377	Benzenoids	Small Molecules	NIST Only
Poly THF n10	polymer; drug delivery			Organic Compounds	Small Molecules	NIST Only
Poly THF n7	polymer; drug delivery			Organic Compounds	Small Molecules	NIST Only
Poly THF n8	polymer; drug delivery			Organic Compounds	Small Molecules	NIST Only
Poly THF n9	polymer; drug delivery			Organic Compounds	Small Molecules	NIST Only
Salicylic acid	food preservative, a bactericide, and an antiseptic	Exogenous	https://hmdb.ca/metabolites/HMDB0001895	Benzenoids	Small Molecules	NIST Only
Sodium [dodecanoyl(methyl)amino]acetate	Lauroylsarcosine is a surfactant derived from lauric acid and sarcosine (a glycine derivative). It's commonly used in personal care products, like shampoos and cleansers.	Exogenous	https://hmdb.ca/metabolites/HMDB0255165	Organic Compounds	Small Molecules	NIST Only
trans,trans-2,4-Heptadiel	has been detected, but not quantified in, several different foods, such as evergreen blackberries, cabbages, broccoli, corns, and tortilla chips. This could make 2,4-heptadienal a potential biomarker for the consumption of these foods. 2,4-heptadienal is also used as a flavoring additive in cigarettes.	Exogenous (Food)	https://hmdb.ca/metabolites/HMDB0303844	Organic Compounds	Small Molecules	NIST Only
Tridemorph	fungicide	Exogenous(Food), Endogenous	https://hmdb.ca/metabolites/HMDB0031810	Organic Compounds	Small Molecules	NIST Only
Triethyl phosphate	primarily used as a solvent, plasticizer, and intermediate in the production of other chemicals	Exogenous	https://hmdb.ca/metabolites/HMDB0259191	Organic acid	Small Molecules	NIST Only
Uric acid	created when body breaks down purines	Exogenous(Food), Endogenous (Animal, Plant)	https://hmdb.ca/metabolites/HMDB0000289	Purines	Small Molecules	NIST Only
Victoria Pure Blue BO	dye; Victoria Blue BO is used to dye anionic substrates, e.g. wool, silk, nylon, and acrylics, where bright dying is required. It is also used for staining in microscopy, where it is used to stain mitochondria. As Solvent Blue 5, it is used in some pyrotechnic compositions for blue colored smoke.			Organic Compounds	Small Molecules	NIST Only
(2S,5aS,8aR)-2-[3-(4-Hydroxy-1-piperidinyl)-3-oxopropyl]-1-methyl-6-[4-(trifluoromethyl)benzyl]octahydropyrrolo[3,2-E][1,4]diazepin-5(2H)-one				Benzenoids	Small Molecules	Monkey Only
?,?-Dimethyl-?-methylene-?-butyrolactone				Organic Compounds	Small Molecules	Monkey Only
1,2-Benzisothiazolin-3-one	BIT is widely used as a preservative and antimicrobial	Exogenous (Food)	https://hmdb.ca/metabolites/HMDB0034413	Benzenoids	Small Molecules	Monkey Only
2-hydroxy-6-[(8Z,11Z)-pentadeca-8,11,14-trien-1-yl]benzoic acid				Benzenoids	Small Molecules	Monkey Only
8-phenyl-4,5-dihydro[1,2,5]oxadiazolo[3,4-f]cinnoline				Benzenoids	Small Molecules	Monkey Only
Ascorbic acid	vitamin c	Exogenous(Food)	https://www.hmdb.ca/metabolites/HMDB0000044	Vitamin	Small Molecules	Monkey Only
Betaine	any naturally occurring betaines serve as organic osmolytes, substances synthesized or taken up from the environment by cells for protection against osmotic stress, drought, high salinity, or high temperature.	Exogenous(Food), Endogenous (Animal, Plant)	https://www.hmdb.ca/metabolites/HMDB0000043	Organic acid	Small Molecules	Monkey Only
Choline	Choline is a basic constituent of lecithin that is found in many plants and animal organs.	Exogenous(Food), Endogenous (Animal, Plant)	https://www.hmdb.ca/metabolites/HMDB0000097	Organic Compounds	Small Molecules	Monkey Only
Citric acid	an intermediate in the TCA cycle	Endogenous	https://www.hmdb.ca/metabolites/HMDB0000094	Vitamin	Small Molecules	Monkey Only
Creatine	naturally occurring non-protein compound	Exogenous(Food, Synthetic), Endogenous (Animal, Plant)	https://www.hmdb.ca/metabolites/hmdb00064	Amino acids	Small Molecules	Monkey Only
D-Panthenol	a provitamin of B5. In organisms, it is quickly oxidized to pantothenic acid, which is used in pharmaceutical products as a humectant, emollient, and moisturizer.	Endogenous and Exogenous (personal care products)	https://www.hmdb.ca/metabolites/HMDB0004231	Alcohols	Small Molecules	Monkey Only
Hypoxanthine	a naturally occurring purine base, a component of nucleic acids, and a key player in the purine salvage pathway	Exogenous(Food), Endogenous (Animal, Plant)	https://www.hmdb.ca/metabolites/HMDB0000157	Purines	Small Molecules	Monkey Only
L-Glutamic acid	amino acid	Endogenous and Exogenous	https://hmdb.ca/metabolites/HMDB0060475	Amino acids	Small Molecules	Monkey Only
Methyl salicylate	The methyl ester of salicylic acid. It is produced by many species of plants, particularly wintergreens. It is also produced synthetically, used as a fragrance and as a flavoring agent. Found in fruits ;ole cherry, apple, rasberry, papya, and plum.	Exogenous (Food), Endogenous (Plant)	https://pubchem.ncbi.nlm.nih.gov/compound/Methyl-Salicylate	Benzenoids	Small Molecules	Monkey Only
N2-(4-chlorophenyl)thiophene-2-carboxamide				Benzenoids	Small Molecules	Monkey Only
Nicotinamide	Niacinamide, a form of vitamin B3 found in food and used as a dietary supplement and medication.	Exogenous(Food), Endogenous (Animal, Plant)	https://www.hmdb.ca/metabolites/HMDB0001406	Amino acids	Small Molecules	Monkey Only
Pyridoxine	form of vitamin B6 found commonly in food and used as a dietary supplement. Sources in the diet include meat, fish, fruit, vegetables, and grain.	Exogenous(Food), Endogenous (Animal, Plant)	https://www.hmdb.ca/metabolites/HMDB0000239	Organic Compounds	Small Molecules	Monkey Only
Taurine	Taurine is a major constituent of bile and can be found in the large intestine,	Exogenous(Food), Endogenous (Animal, Plant)	https://www.hmdb.ca/metabolites/HMDB0000251	Amino acids	Small Molecules	Monkey Only

## Sheet: Legend
Dataset EV1. Small molecules identified in NIST1950 plasma and monkey serum samples, related to Figure 2. This table includes a list of metabolites that were detected uniquely in NIST1950 or monkey serum, and summarizes the Human Metabolome Database (HMDB) or PubChem information about the “sources” and “roles” of these small molecules. Many small molecules identified only in NIST1950 were exposom…
All_Features; Column lists features (metabolites) identified in either NIST1950 plasma and/or monkey serum, related to Figure 2.
Description; Column contains collated information from HMDB describing the metabolite class and/or how it's derived
HMDB source classification; this column contains information on the source of the metabolite (e.g. endogenous)
HMDB/PubChem Link; this column contains the current source (http:/) for the listed information
SubClass; this column describes the molecular subclass of the molecule
Class; this column describes the molecular class of the molecule
Detected_in; this column details whether the molecule was detected in monkey serum (Monkey) and/or NIST1950 plasma (NIST1950), related to Figure 2.
