# Supplementary material for: Aging-linked systemic lipid signature is reprogrammed by caloric restriction in rhesus monkeys
Source: Mol Syst Biol. 2025 Dec 10;22(2):281–305. doi: 10.1038/s44320-025-00177-3 (PMC12864875; doi:10.1038/s44320-025-00177-3)
Supplement: Supplementary file 4 — Source data Fig. 2 [file 44320_2025_177_MOESM4_ESM.zip]

Archive with 16 entries (11 files):
- MSB-2025-13100_SourceDataforFigure2/
- MSB-2025-13100_SourceDataforFigure2/2D/
- MSB-2025-13100_SourceDataforFigure2/2D/Sunburst_Table_Monkey.csv
- MSB-2025-13100_SourceDataforFigure2/2D/Sunburst_Table_NIST.csv
- MSB-2025-13100_SourceDataforFigure2/2A/
- MSB-2025-13100_SourceDataforFigure2/2A/All_Samples.csv
- MSB-2025-13100_SourceDataforFigure2/2B/
- MSB-2025-13100_SourceDataforFigure2/2B/combined_metabolipidome_NIST2.csv
- MSB-2025-13100_SourceDataforFigure2/2B/combined_metabolipidome_NIST1.csv
- MSB-2025-13100_SourceDataforFigure2/2B/combined_metabolipidome_Monkey2.csv
- MSB-2025-13100_SourceDataforFigure2/2B/combined_metabolipidome_Monkey1.csv
- MSB-2025-13100_SourceDataforFigure2/2B/combined_metabolipidome_Monkey3.csv
- MSB-2025-13100_SourceDataforFigure2/2B/combined_metabolipidome_NIST3.csv
- MSB-2025-13100_SourceDataforFigure2/2B/feature_summary_found_in_files.csv
- MSB-2025-13100_SourceDataforFigure2/2E/
- MSB-2025-13100_SourceDataforFigure2/2E/NIST_Triplicates_CarbonNum_and_Unsaturations.csv
