# Supplementary material for: Aging-linked systemic lipid signature is reprogrammed by caloric restriction in rhesus monkeys
Source: Mol Syst Biol. 2025 Dec 10;22(2):281–305. doi: 10.1038/s44320-025-00177-3 (PMC12864875; doi:10.1038/s44320-025-00177-3)
Supplement: Supplementary file 4 — Source data Fig. 2 [file 44320_2025_177_MOESM4_ESM.zip › MSB-2025-13100_SourceDataforFigure2/2D/Sunburst_Table_Monkey.csv]

Class_All	SubClass_All	class_percentage	subclass_percentage	Normalized_percentage
Glycerophospholipids	LysoPC	45.41062802	37.23404255	16.90821256
Glycerophospholipids	PC	45.41062802	36.17021277	16.42512077
Glycerophospholipids	Plasmenyl-PC	45.41062802	11.70212766	5.314009662
Glycerophospholipids	Plasmenyl-PE	45.41062802	5.319148936	2.415458937
Glycerophospholipids	LysoPE	45.41062802	3.191489362	1.449275362
Glycerophospholipids	PE	45.41062802	2.127659574	0.966183575
Glycerophospholipids	Plasmanyl-PC	45.41062802	2.127659574	0.966183575
Glycerophospholipids	LysoPI	45.41062802	1.063829787	0.483091787
Glycerophospholipids	PI	45.41062802	1.063829787	0.483091787
Small Molecules	Amino acids	16.90821256	28.57142857	4.830917874
Small Molecules	Benzenoids	16.90821256	22.85714286	3.8647343
Small Molecules	Organic Compounds	16.90821256	14.28571429	2.415458937
Small Molecules	Organic acid	16.90821256	14.28571429	2.415458937
Small Molecules	Indoles	16.90821256	8.571428571	1.449275362
Small Molecules	Vitamins	16.90821256	5.714285714	0.966183575
Small Molecules	Alcohols	16.90821256	2.857142857	0.483091787
Small Molecules	Purines	16.90821256	2.857142857	0.483091787
Glycerolipids	TG	16.42512077	85.29411765	34.28
Glycerolipids	DG	16.42512077	11.76470588	1.93236715
Glycerolipids	Alkenyl-TG	16.42512077	2.941176471	0.483091787
Sphingolipids	SM	10.14492754	66.66666667	6.763285024
Sphingolipids	Cer[NS]	10.14492754	28.57142857	2.898550725
Sphingolipids	S1P	10.14492754	4.761904762	0.483091787
Steroids	CE	8.695652174	66.66666667	5.797101449
Steroids	Steroids	8.695652174	22.22222222	1.93236715
Steroids	Bile acids	8.695652174	11.11111111	0.966183575
Fatty Acyls	Fatty Acyls	2.415458937	80	1.93236715
Fatty Acyls	AC	2.415458937	20	0.483091787
