# Supplementary material for: Aging-linked systemic lipid signature is reprogrammed by caloric restriction in rhesus monkeys
Source: Mol Syst Biol. 2025 Dec 10;22(2):281–305. doi: 10.1038/s44320-025-00177-3 (PMC12864875; doi:10.1038/s44320-025-00177-3)
Supplement: Supplementary file 4 — Source data Fig. 2 [file 44320_2025_177_MOESM4_ESM.zip › MSB-2025-13100_SourceDataforFigure2/2D/Sunburst_Table_NIST.csv]

Class_All	SubClass_All	n	class_percentage	subclass_percentage	Normalized_percentage
Fatty Acyls	AC	3	9.81595092	9.375	0.920245399
Fatty Acyls	Fatty Acyl Chains	29	9.81595092	90.625	8.895705521
Glycerolipids	DG	8	14.72392638	16.66666667	2.45398773
Glycerolipids	Others	2	14.72392638	4.166666667	0.613496933
Glycerolipids	TG	38	14.72392638	79.16666667	11.65644172
Glycerophospholipids	LysoPC	36	27.91411043	39.56043956	11.04294479
Glycerophospholipids	LysoPE	7	27.91411043	7.692307692	2.147239264
Glycerophospholipids	LysoPI	3	27.91411043	3.296703297	0.920245399
Glycerophospholipids	PC	31	27.91411043	34.06593407	9.509202454
Glycerophospholipids	PE	1	27.91411043	1.098901099	0.306748466
Glycerophospholipids	PI	1	27.91411043	1.098901099	0.306748466
Glycerophospholipids	Plasmanyl-PC	3	27.91411043	3.296703297	0.920245399
Glycerophospholipids	Plasmenyl-PC	5	27.91411043	5.494505495	1.533742331
Glycerophospholipids	Plasmenyl-PE	4	27.91411043	4.395604396	1.226993865
Prenol lipids	Prenol lipid	2	0.613496933	100	0.613496933
Small Molecules	Amines	3	32.20858896	2.857142857	0.920245399
Small Molecules	Amino acids	8	32.20858896	7.619047619	2.45398773
Small Molecules	Benzenoids	30	32.20858896	28.57142857	9.202453988
Small Molecules	Carbohydrate	2	32.20858896	1.904761905	0.613496933
Small Molecules	Indoles	4	32.20858896	3.80952381	1.226993865
Small Molecules	Organic acid	18	32.20858896	17.14285714	5.521472393
Small Molecules	Organic Compounds	36	32.20858896	34.28571429	11.04294479
Small Molecules	Purines	4	32.20858896	3.80952381	1.226993865
Sphingolipids	Cer[NS]	4	9.202453988	13.33333333	1.226993865
Sphingolipids	S1P	1	9.202453988	3.333333333	0.306748466
Sphingolipids	SM	24	9.202453988	80	7.36196319
Sphingolipids	SP	1	9.202453988	3.333333333	0.306748466
Steroids	Bile Acids	2	5.521472393	11.11111111	0.613496933
Steroids	CE	14	5.521472393	77.77777778	4.294478528
Steroids	Steroids	2	5.521472393	11.11111111	0.613496933
