# Supplementary material for: Aging-linked systemic lipid signature is reprogrammed by caloric restriction in rhesus monkeys
Source: Mol Syst Biol. 2025 Dec 10;22(2):281–305. doi: 10.1038/s44320-025-00177-3 (PMC12864875; doi:10.1038/s44320-025-00177-3)
Supplement: Supplementary file 4 — Source data Fig. 2 [file 44320_2025_177_MOESM4_ESM.zip › MSB-2025-13100_SourceDataforFigure2/2A/All_Samples.csv]

UniqueID1	All.Features1	Monkey1	UniqueID2	All.Features2	Monkey2	UniqueID3	All.Features3	Monkey3	UniqueID4	All.Features4	NIST4	UniqueID5	All.Features5	NIST5	UniqueID6	All.Features6	NIST6
0.703_175.1188	DL-Arginine	44814079.99	0.079_103.03944	4-Hydroxybutyric acid (GHB)	21756192.92	0.079_103.03944	4-Hydroxybutyric acid (GHB)	21327700.94	0.731_156.07669	L-Histidine	7169693.206	0.079_103.03944	4-Hydroxybutyric acid (GHB)	21512642.4	0.079_103.03944	4-Hydroxybutyric acid (GHB)	22918245.14
0.726_156.07655	L-Histidine	14103441.95	0.704_175.1188	DL-Arginine	44266865.51	0.729_175.1188	DL-Arginine	35350803.19	0.731_175.1188	DL-Arginine	21778671.08	0.733_175.11876	DL-Arginine	24614393.2	0.729_175.1188	DL-Arginine	22932001.97
0.738_104.10689	Choline	34495315.53	0.759_104.10696	Choline	30322046.66	0.76_104.10692	Choline	35514813.84	0.758_145.06158	D-(-)-Glutamine	5446990.28	0.765_130.04994	L-Pyroglutamic acid	22066045.87	0.73_156.07672	L-Histidine	8255103.254
0.753_145.0616	D-(-)-Glutamine	4948580.505	0.763_162.11234	DL-Carnitine	29172621.24	0.772_130.04973	L-Pyroglutamic acid	25115150.85	0.762_162.11232	DL-Carnitine	84303973.61	0.765_162.11249	DL-Carnitine	43163387.29	0.763_162.1123	DL-Carnitine	43173350.21
0.76_162.11234	DL-Carnitine	34715796.75	0.766_130.04981	L-Pyroglutamic acid	27402069.29	0.775_145.06155	D-(-)-Glutamine	4766196.22	0.765_130.04981	L-Pyroglutamic acid	21022743.11	0.773_145.0616	D-(-)-Glutamine	5471315.954	0.764_130.04979	L-Pyroglutamic acid	33734780.97
0.764_130.04979	L-Pyroglutamic acid	16656683.5	0.772_145.06169	D-(-)-Glutamine	4100667.73	0.785_162.11229	DL-Carnitine	15030074.79	0.814_144.10184	1-Aminocyclohexanecarboxylic acid	20120629.52	0.834_167.02054	Uric acid	44568189.28	0.771_145.0616	D-(-)-Glutamine	5936161.676
0.768_118.08707	Betaine	141619979.4	0.787_118.08702	Betaine	144148418.3	0.788_118.08683	Betaine	136873353.1	0.834_167.02078	Uric acid	45978249.96	0.838_204.12292	Acetyl-L-carnitine	16331519.74	0.83_167.02069	Uric acid	51370494.34
0.769_124.00714	Taurine	8099330.08	0.813_132.07678	Creatine	45438701.24	0.791_148.06032	L-Glutamic acid	9960941.625	0.837_204.12271	Acetyl-L-carnitine	8690296.692	1.527_167.02034	Uric acid	22069613.01	0.837_204.12277	Acetyl-L-carnitine	11160245.68
0.79_132.07678	Creatine	32833975.54	0.816_144.10193	1-Aminocyclohexanecarboxylic acid	14258842.19	0.812_132.07677	Creatine	65265092.11	0.839_130.04974	4-Oxoproline	13479329.33	1.809_137.02701	1-Butanesulfonic acid	2653799.853	1.286_204.12292	Acetyl-L-carnitine	3190654.909
0.803_204.12297	Acetyl-L-carnitine	56584873.11	0.827_191.01949	Citric acid	1838096.767	0.837_204.12279	Acetyl-L-carnitine	45156076.52	0.987_387.11301	α,α-Trehalose	2786018.574	10.027_664.66001	Cer[NS] d43:1	3550000.978	1.529_167.02039	Uric acid	22147245.58
0.812_144.10191	1-Aminocyclohexanecarboxylic acid	24529783.27	0.839_170.08102	Pyridoxine	9313143.934	0.838_144.10178	1-Aminocyclohexanecarboxylic acid	11674773.53	1.496_167.02031	Uric acid	27959538.97	10.144_764.67553	TG 44:2	11819247.3	10.027_664.66001	Cer[NS] d43:1	2734108.937
0.822_175.02467	Ascorbic acid	2341625.179	0.839_204.12274	Acetyl-L-carnitine	17881470.7	0.845_137.04575	Hypoxanthine	24661084.31	1.648_153.06577	5-Nitro-o-toluidine	2732526.535	10.175_752.67546	TG 43:1	3789598.958	10.144_764.67553	TG 44:2	9306151.68
0.842_137.04582	Hypoxanthine	26212803.2	0.841_137.04573	Hypoxanthine	29201489.02	0.925_123.0552	Nicotinamide	109722119.7	1.745_137.02702	1-Butanesulfonic acid	2104342.647	10.181_842.72159	TG 50:5	19242434.44	10.181_842.72159	TG 50:5	16087317.1
0.921_123.05519	Nicotinamide	145246348.1	0.924_123.05526	Nicotinamide	137082921.5	1.301_204.12288	Acetyl-L-carnitine	4788797.126	10.027_664.66001	Cer[NS] d43:1	2990144.046	10.189_778.69128	TG 45:2	3941982.54	10.189_778.69128	TG 45:2	3998436.506
1.254_204.12288	Acetyl-L-carnitine	7231313.09	1.561_137.04575	Hypoxanthine	9601860.543	1.738_137.0271	1-Butanesulfonic acid	3324996.274	10.144_764.67553	TG 44:2	13025809.71	10.219_766.69081	TG 44:1	21540000.42	10.219_766.69081	TG 44:1	18850140.09
1.279_123.05524	Nicotinamide	65867375.69	1.646_170.08104	Pyridoxine	7885833.903	1.814_206.13838	D-Panthenol	42311745.35	10.175_752.67546	TG 43:1	4211935.16	10.229_792.70629	TG 46:2	35405285.15	10.229_792.70629	TG 46:2	29305747.19
1.658_180.06599	L-Tyrosine	2309974.097	1.789_137.02701	1-Butanesulfonic acid	1929342.585	10.021_664.65994	Cer[NS] d43:1	3264491.719	10.181_842.72159	TG 50:5	21288394.66	10.231_818.72199	TG 48:3	58662963.81	10.238_818.72227	TG 48:3	47406822.38
1.833_206.13847	D-Panthenol	43647433.44	1.856_206.13853	D-Panthenol	39050120.61	10.125_892.73746	TG 54:8	6791399.939	10.189_778.69128	TG 45:2	4154705.699	10.248_844.73759	TG 50:4	94290019.64	10.248_844.73759	TG 50:4	78999844.15
10.021_664.65994	Cer[NS] d43:1	3934638.382	10.021_664.65994	Cer[NS] d43:1	3772022.888	10.173_842.72147	TG 50:5	7655056.247	10.206_944.76885	TG 16:0_20:4_22:6	6401536.68	10.255_920.7684	TG 56:8	35728183.38	10.28_806.72197	TG 47:2	9251253.46
10.173_842.72147	TG 50:5	7957639.274	10.125_892.73746	TG 54:8	5977339.838	10.175_918.7526	TG 56:9	7926845.019	10.213_740.67563	TG 42:0	9126081.408	10.26_870.75281	TG 52:5	192596725.1	10.31_768.70666	TG 44:0	13664133.19
10.175_918.7526	TG 56:9	8404862.668	10.173_842.72147	TG 50:5	8234606.033	10.177_868.73692	TG 52:6	18856497.76	10.219_766.69081	TG 44:1	23086694.41	10.265_780.70623	TG 45:1	9265946.538	10.311_794.72224	TG 46:1	51050931.37
10.177_868.73692	TG 52:6	19457594.89	10.175_918.7526	TG 56:9	8376161.081	10.188_894.75295	TG 54:7	42700781.88	10.229_792.70629	TG 46:2	34709081.23	10.28_806.72197	TG 47:2	10124155.16	10.324_846.75329	TG 50:3	447262264.2
10.188_894.75295	TG 54:7	43450866.26	10.177_868.73692	TG 52:6	19362899.94	10.303_922.78409	TG 56:7	54564070.77	10.231_818.72199	TG 48:3	52380762.57	10.31_768.70666	TG 44:0	17090743.51	10.365_808.73762	TG 47:1	16142392.56
10.246_844.73659	TG 50:4	43190030.9	10.188_894.75295	TG 54:7	42338323.45	10.321_846.75238	TG 50:3	123112710.7	10.265_780.70623	TG 45:1	8847597.988	10.311_794.72224	TG 46:1	66027015.29	10.369_860.76895	TG 51:3	30168478.86
10.256_896.76839	TG 54:6	137246571.9	10.256_896.76839	TG 54:6	116256150.3	10.369_860.76892	TG 51:3	21921717.27	10.31_768.70666	TG 44:0	16665887.95	10.324_846.75329	TG 50:3	615344130.7	10.379_886.78435	TG 53:4	15977797.12
10.283_858.75349	TG 51:4	12380907.63	10.283_858.75349	TG 51:4	12430738.98	10.378_886.78445	TG 53:4	17542224.7	10.311_794.72224	TG 46:1	57951577.55	10.365_808.73762	TG 47:1	16395769.57	10.429_900.7993	TG 54:4	298122409.6
10.303_922.78409	TG 56:7	59025539.45	10.295_884.76902	TG 53:5	7778182.734	10.382_924.79949	TG 56:6	42461029.65	10.365_808.73762	TG 47:1	15080322.57	10.369_860.76895	TG 51:3	31962002.75	10.464_836.76889	TG 49:1	25356475.18
10.321_846.75238	TG 50:3	128526825.8	10.321_846.75238	TG 50:3	110162512.9	10.423_900.79912	TG 54:4	206323761.7	10.379_886.78435	TG 53:4	18571913.12	10.379_886.78435	TG 53:4	16134978.94	10.464_862.78474	TG 51:2	44276868.68
10.369_860.76892	TG 51:3	28942020.99	10.369_860.76892	TG 51:3	23440666.21	10.463_952.83087	TG 58:6	7676091.687	10.387_924.79934	TG 56:6	81454356.72	10.387_924.79934	TG 56:6	75026587.23	10.52_881.75481	TG 16:0_18:1_18:1	6979952.351
10.378_886.78445	TG 53:4	21462886.7	10.378_886.78445	d5TG 52:2	17978392.81	10.466_888.79983	TG 53:3	27241945.95	10.429_900.7993	TG 54:4	320261846.8	10.429_900.7993	TG 54:4	301906305.8	10.567_864.80035	TG 51:1	18522996.28
10.382_924.79949	TG 56:6	36647019.2	10.382_924.79949	TG 56:6	40683661.11	10.524_928.82939	TG 56:4	17568897.24	10.464_836.76889	TG 49:1	29007850.18	10.464_836.76889	TG 49:1	27324276.96	10.568_890.81581	TG 53:2	20979650.79
10.424_879.73972	TG 52:3	3133417.759	10.423_900.79912	TG 54:4	178710280	10.537_907.7708	TG 54:3	1281159.567	10.464_862.78474	TG 51:2	51712050.4	10.464_862.78474	TG 51:2	74630805.49	10.623_909.78678	TG 54:2	2376765.618
10.428_900.79988	TG 54:4	221028133.2	10.466_888.79983	TG 53:3	25783447.1	10.568_890.81563	TG 17:0_18:1_18:1	16119748.74	10.466_888.79992	TG 53:3	33613464.1	10.567_864.80035	TG 51:1	22724372.99	10.629_883.77093	TG 16:0_18:1_18:0	2628293.837
10.463_952.83087	TG 58:6	8443741.129	10.506_881.75533	TG 52:2	5283154.465	10.578_916.83151	TG 55:3	2260723.936	10.52_881.75481	TG 16:0_18:1_18:1	4212355.477	10.568_890.81581	TG 53:2	25475572.12	10.631_878.81589	TG 16:0_18:1_18:0	124828185.9
10.466_888.79983	TG 53:3	30363494.13	10.524_928.82939	TG 56:4	12327205.25	10.633_883.77143	TG 16:0_18:1_18:0	1948711.701	10.52_928.83087	TG 56:4	32433917.06	10.629_883.77093	TG 16:0_18:1_18:0	2675378.459	10.631_904.83139	TG 54:2	103540803.5
10.568_890.81563	TG 53:2	19757387.2	10.568_890.81563	TG 17:0_18:1_18:1	16821840.02	10.634_878.8158	TG 16:0_18:1_18:0	64696912.52	10.567_864.80035	TG 51:1	20832193.87	10.631_878.81589	TG 16:0_18:1_18:0	140791396.1	10.637_662.58651	CE 18:4	3522768.571
10.578_916.83151	TG 55:3	2903788.654	10.578_916.83151	TG 55:3	2276968.607	10.634_904.83132	TG 54:2	45018345.69	10.568_890.81581	TG 53:2	24517128.8	10.631_904.83139	TG 54:2	117752699.6	10.641_930.84744	TG 56:3	10019988.72
10.631_909.78738	TG 54:2	1497220.153	10.633_883.77143	TG 16:0_18:1_18:0	2214460.535	10.637_930.84722	TG 56:3	5814307.026	10.623_909.78678	TG 54:2	3023178.044	10.637_662.58651	CE 18:4	3933888.876	10.673_688.60175	CE 20:5	67070246.84
10.634_878.8158	TG 16:0_18:1_18:0	76973201.31	10.634_878.8158	TG 16:0_18:1_18:0	70834938.43	10.668_688.60199	CE 20:5	62755661.79	10.631_878.81589	TG 16:0_18:1_18:0	226350873.6	10.673_688.60175	CE 20:5	77718804.02	10.701_892.83119	TG 53:1	4795939.429
10.634_904.83132	TG 54:2	50345312.27	10.634_904.83132	TG 54:2	49827424.63	10.699_714.6179	CE 22:6	126527186.6	10.631_904.83139	TG 54:2	164081863.7	10.711_714.61787	CE 22:6	66210206.07	10.702_866.81587	TG 51:0	2677093.823
10.642_662.5869	CE 18:4	2253162.705	10.699_714.6179	CE 22:6	142555983.7	10.747_664.60268	CE 18:3	144951176.9	10.637_662.58651	CE 18:4	5443430.839	10.75_664.60242	CE 18:3	120393509.4	10.711_714.61787	CE 22:6	71324083.88
10.668_688.60199	CE 20:5	73078069.21	10.719_860.80599	Alkenyl-TG P-52:2	1266304.326	10.771_690.61734	CE 20:4	549903418.1	10.673_688.60175	CE 20:5	108221029.9	10.783_690.61762	CE 20:4	611347581.8	10.75_664.60242	CE 18:3	57673910.47
10.699_714.6179	CE 22:6	150666135.1	10.747_664.60268	CE 18:3	139722100.6	10.909_718.64868	CE 22:4	3623266.418	10.701_892.83119	TG 53:1	7200906.356	10.806_716.63316	CE 22:5	12095005.23	10.776_906.84669	TG 54:1	15217392.14
10.747_664.60268	CE 18:3	144726584.4	10.909_718.64868	CE 22:4	3397674.821	11.088_642.61757	CE 16:0	8894427.552	10.702_866.81587	TG 51:0	3649310.041	10.85_640.60179	CE 16:1	14015570.48	10.783_690.61762	CE 20:4	471222443.9
10.771_690.61734	CE 20:4	543381395	11.053_668.63373	CE 18:1	196983654.8	11.109_746.68051	CE 24:4	2240600.023	10.711_714.61787	CE 22:6	75434477.06	10.865_666.61696	CE 18:2	1805471456	10.806_716.63316	CE 22:5	8535312.012
10.851_666.61733	CE 18:2	3366872470	11.088_642.61757	CE 16:0	9065273.457	11.29_696.66461	CE 20:1	1450221.254	10.75_664.60242	CE 18:3	129949420.8	10.896_692.63279	CE 20:3	63059436.22	10.85_640.60179	CE 16:1	12668319.68
10.909_718.64868	CE 22:4	3413824.129	11.109_746.68051	CE 24:4	2118495.887	2.775_188.07033	trans-3-Indoleacrylic acid	40291334.85	10.776_906.84669	TG 54:1	43594391.96	10.918_718.64859	CE 22:4	2437870.938	10.865_666.61696	CE 18:2	1714431119
11.053_668.63373	CE 18:1	239119235.4	11.29_696.66461	CE 20:1	1466205.755	2.789_203.08189	DL-Tryptophan	8994567.502	10.783_690.61762	CE 20:4	697015764.3	11.022_654.61848	CE 17:1	2135769.825	10.918_718.64859	CE 22:4	2586232.114
11.088_642.61757	CE 16:0	9305690.721	11.331_670.64914	CE 18:0	3232408.545	4.34_251.09579	8-phenyl-4,5-dihydro[1,2,5]oxadiazolo[3,4-f]cinnoline	5039562.373	10.85_640.60179	CE 16:1	13922349.57	11.044_668.63342	CE 18:1	192775026.6	11.022_654.61848	CE 17:1	1864526.134
11.109_746.68051	CE 24:4	1917073.548	2.794_188.0705	trans-3-Indoleacrylic acid	39309112.35	4.516_178.05038	Hippuric acid	31797193.02	10.865_666.61696	CE 18:2	1783168580	11.092_642.61779	CE 16:0	11766904.12	11.044_668.63342	CE 18:1	168228700.4
11.29_696.66461	CE 20:1	1725652.087	2.813_203.08189	DL-Tryptophan	9405066.946	4.685_238.09922	Ketamine	41633096.43	10.918_718.64859	CE 22:4	2882567.297	11.208_666.61812	CE 18:2	1879024.958	11.092_642.61779	CE 16:0	11364547.7
2.745_188.07051	trans-3-Indoleacrylic acid	46170898.2	4.347_251.09595	8-phenyl-4,5-dihydro[1,2,5]oxadiazolo[3,4-f]cinnoline	4577020.741	4.968_151.03944	Methyl salicylate	2071745.982	10.936_934.8788	TG 56:1	5737123.874	2.376_181.07195	Paraxanthine	2870165.879	2.972_188.07034	trans-3-Indoleacrylic acid	30151532.27
2.756_203.082	DL-Tryptophan	10962832.16	4.525_178.05026	Hippuric acid	30603438.86	5.05_107.04966	4-Methylphenol	1195426.675	11.044_668.63342	CE 18:1	190490919.2	2.87_203.0818	DL-Tryptophan	7092374.803	2.984_203.08182	DL-Tryptophan	6103053.551
4.315_251.09576	8-phenyl-4,5-dihydro[1,2,5]oxadiazolo[3,4-f]cinnoline	4969774.281	4.561_263.10297	N-Phenylacetylglutamine	6115250.271	6.263_363.21637	Cortisol	6932591.44	11.092_642.61779	CE 16:0	5699324.506	2.88_188.07028	trans-3-Indoleacrylic acid	35626641.89	4.527_195.08746	Caffeine	6252873.187
4.486_178.05029	Hippuric acid	35306481.93	4.696_238.09912	Ketamine	32302766.77	6.347_190.08586	Methyl indole-3-acetate	2917972.012	2.691_203.08186	DL-Tryptophan	9800183.261	4.538_178.05025	Hippuric acid	1932422.653	4.529_178.05019	Hippuric acid	1736444.123
4.683_238.09925	Ketamine	29913199.79	4.976_151.03941	Methyl salicylate	1636484.982	6.832_369.22711	Thromboxane B2	1456878.775	2.701_188.07042	trans-3-Indoleacrylic acid	40838504.55	4.55_195.08757	Caffeine	5964636.481	5.045_107.0497	4-Methylphenol	1356000.778
4.953_151.03932	Methyl salicylate	2016279.979	5.056_107.04973	4-Methylphenol	839162.3548	6.972_483.25647	(2S,5aS,8aR)-2-[3-(4-Hydroxy-1-piperidinyl)-3-oxopropyl]-1-methyl-6-[4-(trifluoromethyl)benzyl]octahydropyrrolo[3,2-E][1,4]diazepin-5(2H)-one	1615269.103	4.528_195.08755	Caffeine	6922293.655	4.766_212.0014	3-Indoxyl sulphate	2213096.72	5.527_204.06572	Indole-3-lactic acid	1127849.603
5.88_176.07045	Indole-3-acetic acid	3571949.395	5.902_176.07042	Indole-3-acetic acid	3539558.934	6.993_465.24905	5α-Dihydrotestosterone glucuronide	20511977.19	4.545_263.10287	N-Phenylacetylglutamine	2575607.03	4.838_290.13855	Benzoylecgonine	9130554.278	6.335_93.03413	Phenol	2748995.046
6.09_361.20105	Cortisone	1791466.648	6.249_363.2168	Cortisol	7846860.323	8.013_468.30831	LysoPC 14:0	9469364.579	4.74_212.00142	3-Indoxyl sulphate	3071849.266	5.066_107.04964	4-Methylphenol	1510469.992	6.339_137.02381	Salicylic acid	13843103.65
6.222_363.21658	Cortisol	8584817.198	6.328_190.086	Methyl indole-3-acetate	3476349.881	8.014_512.29838	LysoPC 14:0	1564012.928	4.816_290.13867	Benzoylecgonine	11651861.31	6.33_190.08603	Methyl indole-3-acetate	740303.5631	6.522_367.15747	Testosterone sulfate	7385181.083
6.3_190.08601	Methyl indole-3-acetate	3379117.195	6.328_235.99435	N2-(4-chlorophenyl)thiophene-2-carboxamide	4608619.891	8.05_562.31523	LysoPC 18:3	903516.125	5.05_107.04969	4-Methylphenol	1489742.97	6.342_93.03412	Phenol	3122769.397	7.214_274.27385	SP d16:0	4796504.047
6.382_235.99433	N2-(4-chlorophenyl)thiophene-2-carboxamide	6437177.919	6.826_369.22714	Thromboxane B2	1619839.014	8.056_518.32384	LysoPC 18:3	11215213.71	5.538_204.06569	Indole-3-lactic acid	1251484.104	6.346_137.0238	Salicylic acid	15115216.82	7.266_286.14355	Piperine	7078139.146
6.782_369.22711	Thromboxane B2	1785522.163	6.994_465.24896	5α-Dihydrotestosterone glucuronide	22117719.73	8.063_542.32406	LysoPC 20:5	6182545.039	6.341_93.0341	Phenol	3251194.056	6.527_367.15735	Testosterone sulfate	6237726.105	7.409_448.30634	Glycochenodeoxycholic acid	3602910.749
6.941_465.24905	5α-Dihydrotestosterone glucuronide	23754346.6	7.516_465.24622	5α-Dihydrotestosterone glucuronide	1832838.531	8.066_586.31532	LysoPC 20:5	493125.865	6.529_367.15732	Testosterone sulfate	7432164.584	7.14_231.10136	Pindone	3375489.503	7.556_448.30594	Glycoursodeoxycholic acid	1194814.885
7.455_465.24634	5α-Dihydrotestosterone glucuronide	2046494.394	7.9_437.28976	Chenodeoxycholic Acid	476743.2221	8.117_494.32417	LysoPC 16:1	34559804.58	7.214_274.27385	SP d16:0	4229785.409	7.214_274.27385	SP d16:0	4836063.979	7.972_424.34236	AC 18:2	2645100.083
7.533_391.28412	Deoxycholic acid	418441.2788	8.013_468.30831	LysoPC 14:0	10861711.13	8.118_538.31434	LysoPC 16:1	4945892.415	7.261_286.14352	Piperine	9551244.275	7.271_286.14341	Piperine	8217001.439	8.063_518.32392	LysoPC 18:3	11317083.7
8.013_468.30831	LysoPC 14:0	11135824.86	8.014_512.29838	LysoPC 14:0	1630687.087	8.167_380.25632	D-Erythro-sphingosine 1-phosphate	2324138.527	7.317_344.27966	AC 12:0	1524681.491	7.317_344.27966	AC 12:0	1366096.181	8.063_586.31546	LysoPC 20:5	558560.702
8.014_512.29838	LysoPC 14:0	1759948.768	8.05_562.31523	LysoPC 18:3	947294.242	8.173_426.35793	AC 18:1	2806177.04	7.356_193.08635	Butylparaben	7153680.791	7.421_448.30612	Glycochenodeoxycholic acid	3873083.975	8.084_562.31445	LysoPC 18:3	1033769.658
8.05_562.31523	LysoPC 18:3	902142.641	8.056_518.32384	LysoPC 18:3	11500473.36	8.178_380.25623	S1P d18:1	2315255.178	7.406_448.30624	Glycochenodeoxycholic acid	4262917.688	7.925_468.3087	LysoPC 14:0	2843882.136	8.092_619.28817	LysoPI 20:4	829221.107
8.063_542.32406	LysoPC 20:5	8300333.902	8.063_542.32406	LysoPC 20:5	7161345.539	8.185_526.31457	LysoPC 15:0	1858978.331	7.554_448.30588	Glycoursodeoxycholic acid	1520998.931	8.01_468.30851	LysoPC 14:0	21911864.36	8.116_494.32356	LysoPC 16:1	61333212.27
8.066_586.31532	LysoPC 20:5	568306.474	8.066_586.31532	LysoPC 20:5	523337.354	8.186_482.32391	LysoPC 15:0	20625913.38	7.925_468.3087	LysoPC 14:0	3139426.049	8.01_512.29879	LysoPC 14:0	3683772.309	8.137_449.25339	N-{[(1S,4S,6S)-6-Isopropyl-4-{2-[(4-methoxybenzyl)amino]-2-oxoethyl}-3-methyl-2-cyclohexen-1-yl]methyl}-5-pyrimidinecarboxamide	1124261.967
8.118_538.31434	LysoPC 16:1	4332620.16	8.117_494.32417	LysoPC 16:1	35813649.87	8.225_568.33903	LysoPC 22:6	54273471.85	8.01_468.30851	LysoPC 14:0	23780600.59	8.063_518.32392	LysoPC 18:3	12767204.84	8.178_426.35776	AC 18:1	4616370.573
8.141_380.2561	D-Erythro-sphingosine 1-phosphate	2667199.555	8.118_538.31434	LysoPC 16:1	5093565.575	8.227_612.33086	LysoPC 22:6	3284927.763	8.063_518.32392	LysoPC 18:3	15021907.93	8.063_542.3239	LysoPC 20:5	9302448.377	8.183_378.24054	S1P d18:1	651104.902
8.173_426.35793	AC 18:1	2730646.838	8.173_426.35793	AC 18:1	3429056.285	8.231_588.33053	LysoPC 20:4	10257834.07	8.063_542.3239	LysoPC 20:5	10688751.28	8.063_586.31546	LysoPC 20:5	516598.158	8.238_612.33065	LysoPC 22:6	1302531.913
8.178_380.25623	S1P d18:1	2319521	8.185_526.31457	LysoPC 15:0	2076086.794	8.233_520.34007	LysoPC 18:2	1065875306	8.063_586.31546	LysoPC 20:5	709189.048	8.084_562.31445	LysoPC 18:3	677421.063	8.249_544.33893	LysoPC 20:4	163745937.3
8.225_568.33903	LysoPC 22:6	59963717.84	8.186_482.32391	LysoPC 15:0	24316805.62	8.272_343.22385	2-hydroxy-6-[(8Z,11Z)-pentadeca-8,11,14-trien-1-yl]benzoic acid	8500389	8.084_562.31445	LysoPC 18:3	690383.861	8.088_595.28824	LysoPI 18:2	540451.108	8.285_508.3395	LysoPC 17:1	4617316.32
8.227_612.33086	LysoPC 22:6	3843031.556	8.225_568.33903	LysoPC 22:6	60704899.44	8.277_526.29243	LysoPE 22:6	3687708.585	8.088_595.28824	LysoPI 18:2	586012.816	8.092_619.28817	LysoPI 20:4	790392.134	8.292_552.32928	LysoPC 17:1	532684.918
8.231_588.33053	LysoPC 20:4	12157313.39	8.227_612.33086	LysoPC 22:6	2954255.076	8.278_319.22711	12(S)-HETE	9850997.775	8.092_619.28817	LysoPI 20:4	872087.001	8.116_494.32356	LysoPC 16:1	58155141.95	8.298_478.29262	LysoPE 18:2	9561431.226
8.254_319.2272	12(S)-HETE	11800661.44	8.231_564.33214	LysoPC 18:2	103170907.4	8.278_508.33942	LysoPC 17:1	6113883.08	8.116_494.32356	LysoPC 16:1	73209565.52	8.116_538.31456	LysoPC 16:1	9352597.159	8.302_502.29234	LysoPE 20:4	6868914.681
8.277_526.29243	LysoPE 22:6	3751870.411	8.231_588.33053	LysoPC 20:4	8824317.211	8.288_478.29249	LysoPE 18:2	11426420.01	8.141_449.25327	N-{[(1S,4S,6S)-6-Isopropyl-4-{2-[(4-methoxybenzyl)amino]-2-oxoethyl}-3-methyl-2-cyclohexen-1-yl]methyl}-5-pyrimidinecarboxamide	1401706.817	8.167_449.25308	N-{[(1S,4S,6S)-6-Isopropyl-4-{2-[(4-methoxybenzyl)amino]-2-oxoethyl}-3-methyl-2-cyclohexen-1-yl]methyl}-5-pyrimidinecarboxamide	1220484.841	8.366_546.35459	LysoPC 20:3	42577733.17
8.278_508.33942	LysoPC 17:1	6524139.186	8.233_520.34007	LysoPC 18:2	1219478979	8.295_502.29234	LysoPE 20:4	5515506.464	8.178_426.35776	AC 18:1	4963876.337	8.178_426.35776	AC 18:1	4808015.789	8.369_590.34603	LysoPC 20:3	3588421.737
8.283_552.32969	LysoPC 17:1	606879.362	8.277_526.29243	LysoPE 22:6	5725838.699	8.358_540.33543	LysoPC 16:0	194386965.6	8.183_378.24054	S1P d18:1	703183.032	8.183_378.24054	S1P d18:1	684073.812	8.42_502.29299	LysoPE 20:3	378179.003
8.288_478.29249	LysoPE 18:2	12063538.87	8.278_508.33942	LysoPC 17:1	6085130.397	8.359_546.35439	LysoPC 20:3	40670198.23	8.231_568.33933	LysoPC 22:6	26432636.03	8.192_526.31464	LysoPC 15:0	1520645.012	8.426_454.29259	LysoPE 16:0	3633400.84
8.295_502.29234	LysoPE 20:4	3635719.319	8.288_319.2272	12(S)-HETE	10479376.58	8.36_590.34588	LysoPC 20:3	2931924.432	8.238_612.33065	LysoPC 22:6	1532832.082	8.199_482.32378	LysoPC 15:0	14272865.95	8.449_566.3469	LysoPC 18:1	55803506.48
8.359_546.35439	LysoPC 20:3	41626746.52	8.288_478.29249	LysoPE 18:2	12044258.97	8.39_150.00117	1,2-Benzisothiazolin-3-one	233704.9809	8.285_508.3395	LysoPC 17:1	7160816.44	8.231_568.33933	LysoPC 22:6	25757613.06	8.489_572.37059	LysoPC 22:4	3570042.358
8.36_590.34588	LysoPC 20:3	3741951.784	8.359_546.35439	LysoPC 20:3	41369467.98	8.419_452.27773	LysoPE 16:0	6465310.78	8.288_524.27747	LysoPE 22:6	2116402.265	8.238_612.33065	LysoPC 22:6	1525715.22	8.5_480.30827	LysoPE 18:1	3892230.368
8.476_616.3609	LysoPC 22:4	771628.11	8.36_496.33981	LysoPC 16:0	1961855868	8.434_522.35497	LysoPC 18:1	395033431.8	8.298_478.29262	LysoPE 18:2	12872231.19	8.241_520.33965	LysoPC 18:2	509084219.6	8.5_599.31889	LysoPI 18:0	504914.352
8.489_599.31886	LysoPI 18:0	2860831.51	8.36_590.34588	LysoPC 20:3	3031874.23	8.438_566.34686	LysoPC 18:1	53730638.55	8.302_502.29234	LysoPE 20:4	8961390.017	8.243_564.33171	LysoPC 18:2	58938128.95	8.527_510.35524	LysoPC 17:0	27172266.46
8.506_592.3607	LysoPC 20:2	3337554.517	8.434_522.35497	LysoPC 18:1	466588407	8.476_616.3609	LysoPC 22:4	586938.043	8.366_546.35459	LysoPC 20:3	53388213.14	8.247_588.33084	LysoPC 20:4	12701898.9	8.531_592.36031	LysoPC 20:2	648935.175
8.516_510.35507	LysoPC 17:0	54406206.05	8.438_566.34686	LysoPC 18:1	52665684.27	8.478_572.37063	LysoPC 22:4	5545072.812	8.367_540.33571	LysoPC 16:0	215326380.9	8.249_544.33893	LysoPC 20:4	172037648.6	8.537_548.37089	LysoPC 20:2	4961736.007
8.523_548.37069	LysoPC 20:2	26162301.26	8.476_616.3609	LysoPC 22:4	653639.954	8.489_599.31886	LysoPI 18:0	2361720.181	8.369_590.34603	LysoPC 20:3	4227903.881	8.285_508.3395	LysoPC 17:1	6030095.873	8.723_550.38643	LysoPC 20:1	4509727.787
8.524_554.34536	LysoPC 17:0	4831814.114	8.478_572.37063	LysoPC 22:4	6456718.45	8.496_478.29294	LysoPE 18:1	2667078.274	8.42_502.29299	LysoPE 20:3	453062.468	8.292_552.32928	LysoPC 17:1	542245.598	8.723_594.3758	LysoPC 20:1	448910.35
8.706_594.37622	LysoPC 20:1	715718.795	8.489_599.31886	LysoPI 18:0	2439476.416	8.506_592.3607	LysoPC 20:2	2833001.339	8.426_454.29259	LysoPE 16:0	3857067.97	8.298_478.29262	LysoPE 18:2	10765815.17	8.733_482.32394	LysoPE 18:0	3255149.876
8.709_550.38644	LysoPC 20:1	6610771.781	8.496_478.29294	LysoPE 18:1	2997680.602	8.516_510.35507	LysoPC 17:0	45709910.39	8.441_522.3552	LysoPC 18:1	515605564.9	8.302_502.29234	LysoPE 20:4	5906199.481	8.823_538.38653	LysoPC 19:0	1736395.206
8.799_538.38649	LysoPC 19:0	6449078.353	8.506_592.3607	LysoPC 20:2	2829953.752	8.523_548.37069	LysoPC 20:2	21990999.99	8.449_566.3469	LysoPC 18:1	66479216.39	8.366_496.33989	LysoPC 16:0	2099819907	8.869_585.27051	Bilirubin	8541009.34
8.799_582.3759	LysoPC 19:0	697725.528	8.516_510.35507	LysoPC 17:0	49431543.75	8.524_554.34536	LysoPC 17:0	6272013.398	8.489_572.37059	LysoPC 22:4	4995160.728	8.366_546.35459	LysoPC 20:3	50305037.38	8.87_379.28212	Monoolein	18251163.81
8.87_585.2702	Bilirubin	818712.8102	8.524_554.34536	LysoPC 17:0	6769109.987	8.668_524.37096	LysoPC 18:0	1146470922	8.5_480.30827	LysoPE 18:1	5117677.6	8.369_590.34603	LysoPC 20:3	3339594.107	8.872_299.13916	6-methyl-1-(2-methylphenyl)-3-propylfuro[3,2-d]pyrimidine-2,4(1H,3H)-dione	1127370.486
8.925_552.40197	LysoPC 20:0	7253709.701	8.668_524.37096	LysoPC 18:0	1300643196	8.669_568.36475	LysoPC 18:0	124260111.7	8.5_599.31889	LysoPI 18:0	681865.208	8.409_570.35544	LysoPC 22:5	2754217.001	8.888_339.23227	2,2'-Methylenebis(4-methyl-6-tert-butylphenol)	43039535.11
8.961_524.37061	LysoPC 18:0	348145.52	8.669_568.36475	LysoPC 18:0	128482847.3	8.706_594.37622	LysoPC 20:1	874542.726	8.527_510.35524	LysoPC 17:0	36737613.64	8.426_454.29259	LysoPE 16:0	4187078.084	9.086_585.27051	Bilirubin	4612751.274
9.15_673.52777	SM d32:2	2655327.908	8.706_594.37622	LysoPC 20:1	931423.787	8.709_550.38644	LysoPC 20:1	9385181.132	8.531_592.36031	LysoPC 20:2	883735.678	8.441_522.3552	LysoPC 18:1	483449398.6	9.17_673.52724	SM d32:2	4389964.636
9.275_675.54299	SM d32:1	78081418.12	8.709_550.38644	LysoPC 20:1	10767923.98	8.799_538.38649	LysoPC 19:0	6037575.237	8.537_548.37089	LysoPC 20:2	7065757.326	8.449_566.3469	LysoPC 18:1	61757166.75	9.29_678.50604	PC 28:0	3928817.316
9.298_701.55829	SM d34:2	179102299.3	8.799_538.38649	LysoPC 19:0	7398631.368	8.879_583.25507	Bilirubin	360883.8444	8.723_550.38643	LysoPC 20:1	5338711.192	8.489_572.37059	LysoPC 22:4	3733023.96	9.291_675.54287	SM d32:1	88186123.08
9.325_798.52809	PC 14:0_20:4	594319.307	8.877_585.27057	Bilirubin	818749.2175	9.15_673.52777	SM d32:2	3332675.12	8.723_594.3758	LysoPC 20:1	543057.469	8.5_480.30827	LysoPE 18:1	4736223.988	9.317_701.55879	SM d34:2	193831925.1
9.328_804.55262	PC 38:7	62016960.88	9.15_673.52777	SM d32:2	4062278.009	9.275_675.54299	SM d32:1	50006573.55	8.733_482.32394	LysoPE 18:0	3763701.883	8.5_599.31889	LysoPI 18:0	591100.578	9.332_883.53234	PI 38:5	1845010.24
9.33_754.53721	PC 34:4	16984589.22	9.275_675.54299	SM d32:1	66723798.03	9.298_701.55829	SM d34:2	146507526.1	8.872_379.28206	Monoolein	22148471.37	8.527_510.35524	LysoPC 17:0	31957448.84	9.344_754.53695	PC 34:4	21235360.31
9.336_730.53746	PC 32:2	86876912.41	9.298_701.55829	SM d34:2	157174819.8	9.306_857.51794	PI 36:4	3101385.899	8.873_585.27014	Bilirubin	12245245.52	8.527_554.345	LysoPC 17:0	2689766.839	9.347_848.54305	PC 38:7	684417.576
9.338_689.55858	SM d33:1	51991424.24	9.306_857.51794	PI 18:2_18:2	4355163.228	9.33_754.53721	PC 34:4	16602049.96	8.904_339.2326	2,2'-Methylenebis(4-methyl-6-tert-butylphenol)	52324981.27	8.531_592.36031	LysoPC 20:2	752192.624	9.353_774.52846	PC 32:2	3441766.99
9.364_874.5591	PC 40:8	1335348.565	9.325_798.52809	PC 14:0_20:4	670104.969	9.336_730.53746	PC 32:2	72853729.53	9.138_647.51162	SM d30:1	4791179.922	8.537_548.37089	LysoPC 20:2	6106425.26	9.357_759.56448	SM d35:2	478523.677
9.369_800.54449	PC 34:3	16449103.68	9.328_804.55262	PC 38:7	43536190.38	9.338_689.55858	SM d33:1	45700617.27	9.17_673.52724	SM d32:2	7876930.21	8.676_524.37066	LysoPC 18:0	654654490.4	9.361_689.55871	SM d33:1	57239658.34
9.375_780.55275	PC 36:5	159265211.5	9.33_754.53721	PC 34:4	16449756.93	9.364_874.5591	PC 40:8	1330476.95	9.29_678.50604	PC 28:0	3913649.317	8.682_568.36278	LysoPC 18:0	75740084.04	9.364_727.57417	SM d36:3	14733312.46
9.381_826.56052	PC 18:2_18:2	64962904.4	9.336_730.53746	PC 32:2	83096236.64	9.369_800.54449	PC 16:1_18:2	15744513.87	9.291_675.54287	SM d32:1	104308849.3	8.723_550.38643	LysoPC 20:1	4701298.709	9.374_798.52789	PC 14:0_20:4	1044658.779
9.39_768.5526	PC 35:4	17447249.66	9.338_689.55858	SM d33:1	50181303.65	9.37_756.5525	PC 34:3	350257228.1	9.317_701.55879	SM d34:2	240049644.2	8.723_594.3758	LysoPC 20:1	471936.245	9.382_830.56761	PC 40:8	12311498.44
9.399_744.55239	PC 33:2	100194117.4	9.364_874.5591	PC 40:8	1367658.178	9.375_780.55275	PC 36:5	178853935.7	9.317_704.52179	PC 30:1	11529249.98	8.823_538.38653	LysoPC 19:0	1923460.75	9.384_824.54453	PC 36:5	9141919.507
9.401_788.54388	PC 15:0_18:2	3373648.293	9.369_792.55205	PC 37:6	15034292.73	9.381_826.56052	PC 36:4	97877651.33	9.344_754.53695	PC 34:4	30258025.09	8.898_379.28183	Monoolein	19913877.33	9.393_756.55272	PC 34:3	265095500.9
9.412_703.57407	SM d34:1	1225230646	9.369_800.54449	PC 34:3	16131880.24	9.412_703.57407	SM d34:1	1696083885	9.347_848.54305	PC 38:7	793149.874	8.899_585.27051	Bilirubin	11038637.23	9.408_768.5529	PC 35:4	13343649.11
9.427_776.54434	PC 32:1	3465402.933	9.39_768.5526	PC 35:4	18866694	9.415_794.56813	PC 37:5	9224471.021	9.353_774.52846	PC 32:2	3970194.266	8.918_339.23236	2,2'-Methylenebis(4-methyl-6-tert-butylphenol)	46478905.88	9.417_744.5526	PC 33:2	34648069.37
9.427_850.56189	PC 38:6	31450931.15	9.399_744.55239	PC 33:2	105476565.1	9.427_776.54434	PC 32:1	3403425.748	9.357_759.56448	SM d35:2	583113.455	9.17_673.52724	SM d32:2	7285546.048	9.418_703.57452	Palmitoyl sphingomyelin	1026391040
9.429_773.58109	SM d36:2	3075887.43	9.401_788.54388	PC 15:0_18:2	3318306.943	9.427_850.56189	PC 38:6	29340389.65	9.361_689.55871	SM d33:1	74694666.65	9.291_675.54287	SM d32:1	104265892.7	9.42_706.53666	PC 30:0	36138789.38
9.435_703.57391	Palmitoyl sphingomyelin	1209456338	9.412_703.57407	SM d34:1	1268874097	9.429_773.58109	SM d36:2	2920912.313	9.364_727.57417	SM d36:3	18407993.07	9.317_701.55879	SM d34:2	247399608.6	9.422_703.57472	SM d34:1	1023795872
9.437_876.57473	PC 18:1_22:6	1438915.258	9.412_703.57434	Palmitoyl sphingomyelin	1268874097	9.434_703.57398	Palmitoyl sphingomyelin	1700528451	9.374_798.52789	PC 14:0_20:4	1269128.804	9.317_704.52179	PC 30:1	11818862.55	9.436_850.56057	PC 16:0_22:6	16202386.2
9.441_832.58324	PC 40:7	59415703.33	9.416_732.55233	PC 32:1	83990178.12	9.437_876.57473	PC 18:1_22:6	1576629.04	9.382_830.56761	PC 40:8	15065364.97	9.344_754.53695	PC 34:4	31182150.52	9.443_732.55287	PC 32:1	216147355.7
9.468_764.52021	PE 16:0_22:6	25934905.01	9.427_850.56189	PC 16:0_22:6	32323046.56	9.469_802.56525	PC 16:0_18:2	110213077.3	9.393_756.55272	PC 34:3	325319233.1	9.347_848.54305	PC 38:7	734595.876	9.445_806.56811	PC 38:6	418602022
9.469_802.56525	PC 16:0_18:2	193594581	9.429_773.58109	SM d36:2	2833283.807	9.494_820.58351	PC 39:6	17248773.83	9.401_780.55283	PC 36:5	376402549.6	9.353_774.52846	PC 32:2	3906635.751	9.448_729.58954	SM d36:2	82663247.05
9.494_746.56906	PC 33:1	33732750.32	9.429_806.56803	PC 38:6	869643629.1	9.495_716.52136	PE 16:0_18:2	30090830.4	9.408_768.5529	PC 35:4	15755697.55	9.361_689.55871	SM d33:1	74094890.42	9.456_832.5836	PC 40:7	32718433.31
9.494_820.58351	PC 39:6	19781589.67	9.437_876.57473	PC 18:1_22:6	1235665.655	9.511_816.57618	PC 17:0_18:2	9591529.832	9.417_744.5526	PC 33:2	44474192.58	9.364_727.57417	SM d36:3	18247926.6	9.461_876.5746	PC 18:1_22:6	687710.823
9.495_716.52136	PE 16:0_18:2	33347076.11	9.441_832.58324	PC 40:7	59917041.87	9.522_766.57347	Plasmenyl-PC P-36:4	150278048.1	9.422_703.57472	SM d34:1	1308127374	9.382_830.56761	PC 40:8	15489446.81	9.476_802.5645	PC 16:0_18:2	135381324.9
9.507_840.57436	PC 17:0_20:4	1300422.945	9.468_764.52021	PE 16:0_22:6	24391799.49	9.523_734.5688	PC 32:0	185797841.5	9.424_703.57489	Palmitoyl sphingomyelin	1322103849	9.385_800.54427	PC 16:1_18:2	12809812.45	9.487_761.58023	SM d35:1	1023494.363
9.511_816.57618	PC 17:0_18:2	8967892.383	9.469_802.56525	PC 16:0_18:2	29426591.51	9.526_731.60539	SM d36:1	132841446.4	9.436_850.56057	PC 16:0_22:6	17980668.81	9.393_756.55272	PC 34:3	323716315.1	9.504_716.52131	PE 16:0_18:2	7948318.591
9.52_772.58405	PC 35:2	251212621.1	9.494_746.56906	PC 33:1	29671892.48	9.531_804.57846	PC 34:1	76168165.11	9.443_732.55287	PC 32:1	247053220.9	9.401_780.55283	PC 36:5	258726242.5	9.506_746.56885	PC 33:1	24527649.98
9.523_734.5688	PC 32:0	223059326.2	9.494_820.58351	PC 39:6	18108718.9	9.536_838.59476	Plasmenyl-PC P-38:4	6730475.428	9.445_806.56811	PC 38:6	528974544.9	9.411_788.54351	PC 15:0_18:2	1368297.46	9.526_772.58366	PC 35:2	85133373.99
9.526_731.60539	SM d36:1	151049304.8	9.495_716.52136	PE 16:0_18:2	28036395.23	9.537_878.5912	PC 18:0_22:6	12921833.79	9.448_729.58954	SM d36:2	93528341.48	9.417_744.5526	PC 33:2	42436712.23	9.528_734.56892	DL-Dipalmitoylphosphatidylcholine	166056133.5
9.526_746.51245	Plasmenyl-PE P-16:0_22:6	4932572.179	9.511_816.57618	PC 17:0_18:2	8313578.856	9.543_734.56855	DL-Dipalmitoylphosphatidylcholine	183921645	9.456_832.5836	PC 40:7	32915382.93	9.42_706.53666	PC 30:0	43195639.21	9.532_734.56826	PC 32:0	166075173
9.531_804.57846	PC 34:1	75193091.88	9.517_796.58392	PC 37:4	36103827.97	9.545_834.59894	PC 40:6	354397714.7	9.461_876.5746	PC 18:1_22:6	797187.129	9.42_747.56814	SM d34:1	87780051.58	9.536_818.60394	Plasmenyl-PC P-40:6	11763461.1
9.537_878.5912	PC 18:0_22:6	12435351.98	9.52_772.58405	PC 35:2	223848631.8	9.569_698.51245	Plasmenyl-PE P-16:0_18:2	2532779.542	9.476_802.5645	PC 16:0_18:2	145604707.4	9.424_703.57471	Palmitoyl sphingomyelin	1274506229	9.547_731.60486	SM d36:1	176171217.3
9.545_834.59894	PC 40:6	429687795.3	9.522_766.57347	Plasmenyl-PC P-36:4	162117895	9.575_830.59608	PC 36:2	182062017.4	9.487_761.58023	SM d35:1	1125603.401	9.436_850.56057	PC 38:6	16963787.86	9.55_804.57858	PC 34:1	87589391.93
9.547_734.56891	DL-Dipalmitoylphosphatidylcholine	220959075.6	9.523_734.5688	PC 32:0	203755446.9	9.578_778.56068	PC 16:0_16:0	8945984.345	9.499_808.58309	PC 38:5	431091492.3	9.443_732.55287	PC 32:1	236485963.5	9.552_766.57316	Plasmenyl-PC P-36:4	147929214.7
9.551_724.52648	Plasmenyl-PE P-16:0_20:4	15893034	9.523_734.56891	DL-Dipalmitoylphosphatidylcholine	203755446.9	9.603_774.59939	PC 35:1	55657188.26	9.504_716.52131	PE 34:2	9422382.9	9.448_729.58954	SM d36:2	89666744.34	9.555_834.59872	PC 40:6	145281228.9
9.564_854.59135	PC 18:0_20:4	36626154.24	9.526_731.60539	SM d36:1	134863334.4	9.614_762.5638	Plasmenyl-PC P-16:0_16:0	1415186.484	9.506_746.56885	PC 33:1	29082899.71	9.456_832.5836	PC 40:7	30891045.12	9.557_794.60371	Plasmenyl-PC P-38:4	109609420
9.575_830.59608	PC 18:2_18:0	196670989.3	9.526_746.51245	Plasmenyl-PE P-16:0_22:6	4811718.588	9.621_862.59482	Plasmenyl-PC P-18:0_22:6	1931299.16	9.526_772.58366	PC 35:2	98966798.01	9.461_876.5746	PC 18:1_22:6	840613.422	9.557_878.59031	PC 18:0_22:6	4395423.631
9.578_778.56068	PC 16:0_16:0	8192647.543	9.531_804.57846	PC 16:0_18:1	159167569.4	9.628_800.61516	PC 37:2	55123729.69	9.532_734.56826	PC 32:0	173941149.2	9.465_826.56073	PC 16:0_20:4	67492955.02	9.57_757.62075	SM d38:2	40211695.1
9.603_774.59939	PC 35:1	55206898.62	9.536_838.59476	Plasmenyl-PC P-38:4	2671442.831	9.644_803.6277	SM d38:1	1856780.088	9.534_734.56813	DL-Dipalmitoylphosphatidylcholine	173690446.9	9.476_802.5645	PC 16:0_18:2	276854905.3	9.574_698.51247	Plasmenyl-PE P-16:0_18:2	1213269.744
9.614_762.5638	Plasmenyl-PC P-16:0_16:0	1383450.138	9.537_878.5912	PC 18:0_22:6	12584102.8	9.653_794.60479	Plasmenyl-PC P-38:4	185394328.9	9.547_731.60486	SM d36:1	180574244.9	9.487_761.58023	SM d35:1	1163929.558	9.592_830.59452	PC 36:2	107452866.6
9.625_818.60428	Plasmenyl-PC P-40:6	85890158.02	9.538_810.56332	Plasmenyl-PC P-16:0_20:4	8972470.645	9.655_750.54423	Plasmenyl-PE P-18:0_20:4	15193560.91	9.55_804.57858	PC 34:1	94005593.71	9.499_808.58309	PC 38:5	401775415.7	9.603_778.56097	PC 16:0_16:0	7201990.616
9.628_800.61516	PC 37:2	62199791.17	9.545_834.59894	PC 40:6	367895364.8	9.656_788.61512	PC 36:1	906445660.7	9.555_834.59872	PC 40:6	143824158.1	9.506_746.56885	PC 33:1	24855894.87	9.609_774.59941	PC 35:1	40955732.96
9.631_776.55824	Plasmenyl-PE P-18:0_22:6	51622171.12	9.564_854.59135	PC 18:0_20:4	36053456.33	9.663_811.66756	SM d42:3	182648320.6	9.557_794.60371	Plasmenyl-PC P-38:4	107070280.3	9.526_772.58366	PC 35:2	92364619.91	9.634_744.58897	Plasmenyl-PC P-34:1	85593264.52
9.644_803.6277	SM d38:1	1853389.576	9.575_830.59608	PC 18:2_18:0	163727693.3	9.666_785.65196	SM d40:2	59732098.73	9.557_878.59031	PC 18:0_22:6	4081152.482	9.532_734.56826	PC 32:0	163759940.4	9.634_800.61504	PC 37:2	14857349.42
9.653_794.60479	Plasmenyl-PC P-38:4	306286659.2	9.578_778.56068	PC 16:0_16:0	7885351.648	9.677_634.53959	DG 36:4	17833921.44	9.57_757.62075	SM d38:2	39379721.06	9.535_734.56778	DL-Dipalmitoylphosphatidylcholine	163759940.4	9.636_776.55774	Plasmenyl-PE P-40:6	12557239.99
9.663_811.66756	SM d42:3	194185188.2	9.598_768.5523	PE 38:4	58946932.01	9.716_799.66753	SM d41:2	51095138.06	9.574_698.51247	Plasmenyl-PE P-16:0_18:2	1375330.5	9.547_731.60486	SM d36:1	172748580.8	9.661_759.63649	SM d38:1	152656920.6
9.668_829.64449	SM d40:2	3425532.193	9.603_774.59939	PC 35:1	55096617.03	9.73_848.65075	Plasmenyl-PC P-42:5	17875546.25	9.575_854.59189	PC 18:0_20:4	43130657.74	9.55_804.57858	PC 16:0_18:1	93235717.45	9.678_785.65231	SM d40:2	229220566.7
9.677_634.53959	DG 36:4	20295160.02	9.614_762.5638	Plasmenyl-PC P-16:0_16:0	1407661.224	9.734_774.6351	Plasmenyl-PC P-36:0	24850592.27	9.592_830.59452	PC 36:2	105838862.2	9.552_766.57316	Plasmenyl-PC P-36:4	140261858.1	9.681_811.66744	SM d42:3	263189785
9.716_799.66753	SM d41:2	58389651.27	9.615_718.57295	Plasmanyl-PC O-32:1	50980007.95	9.736_636.5551	DG 18:2_18:1	32960652.31	9.603_778.56097	PC 16:0_16:0	7254290.889	9.555_834.59872	PC 40:6	152184126.3	9.685_634.53969	DG 36:4	17123271.42
9.721_778.57406	Plasmenyl-PE P-40:4	3475139.582	9.628_800.61516	PC 37:2	61670316.9	9.738_868.64136	Plasmanyl-PC O-40:4	1912212.901	9.609_774.59941	PC 35:1	44495204.23	9.557_794.60371	Plasmenyl-PC P-38:4	103805561.9	9.716_773.65237	SM d39:1	48260572.86
9.728_748.61989	Plasmanyl-PC O-34:0	11013764.7	9.631_776.55824	Plasmenyl-PE P-18:0_22:6	47605943.74	9.744_813.68303	SM d42:2	346017721.6	9.63_718.57319	Plasmanyl-PC O-32:1	62547869.06	9.557_878.59031	PC 18:0_22:6	4165189.098	9.718_584.52459	DG 32:1	5705854.913
9.732_610.53954	DG 34:2	24335409.1	9.653_759.63658	SM d38:1	37244186.35	9.751_787.66733	SM d40:1	114382481	9.634_744.58897	Plasmenyl-PC P-34:1	94267202.42	9.569_724.52604	Plasmenyl-PE P-16:0_20:4	18694127.61	9.73_799.66768	SM d41:2	93245284.69
9.736_636.5551	DG 18:2_18:1	32862397.3	9.654_846.63578	Plasmenyl-PC P-42:6	12148164.17	9.807_801.68334	SM d41:1	82979927.6	9.661_759.63649	SM d38:1	145420045.3	9.57_757.62075	SM d38:2	40928960.57	9.748_868.6418	Plasmanyl-PC O-40:4	855790.719
9.738_868.64136	Plasmanyl-PC O-40:4	2021807.442	9.666_785.65196	SM d40:2	65856930.36	9.811_638.57146	DG 36:2	22362049.08	9.675_726.54369	Plasmenyl-PE P-36:2	4722288.001	9.574_698.51247	Plasmenyl-PE P-16:0_18:2	1333649.695	9.756_636.55521	DG 18:2_18:1	31968812.01
9.744_813.68303	SM d42:2	391663641.3	9.668_744.55339	PE 18:1_18:0	3445457.792	9.858_815.69861	SM d42:1	127814748.3	9.678_785.65231	SM d40:2	210986326.4	9.575_854.59189	PC 18:0_20:4	43016501.68	9.76_813.68317	SM d42:2	566830492.3
9.802_845.67397	SM d41:1	8499796.404	9.677_634.53959	DG 36:4	20702069.04	9.859_852.68259	Plasmanyl-PC O-42:4	8258369.579	9.681_811.66744	SM d42:3	245489972.4	9.578_827.63042	SM d40:3	744519.948	9.763_787.66757	SM d40:1	361904116.4
9.811_638.57146	DG 36:2	23002274.3	9.716_799.66753	SM d41:2	60427498.75	9.89_648.62834	Cer[NS] d42:2	18665687.66	9.683_848.65122	Plasmenyl-PC P-42:5	7940122.673	9.592_830.59452	PC 36:2	143308126.9	9.795_827.69902	SM d43:2	17995061.18
9.864_634.61286	Cer[NS] d41:2	2922808.424	9.721_778.57406	Plasmenyl-PE P-40:4	2258599.444	9.891_622.61295	Cer[NS] d40:1	8404888.747	9.685_634.53969	DG 36:4	18206718.27	9.603_778.56097	PC 16:0_16:0	7243373.944	9.815_612.55562	DG 16:0_18:1	26636663.24
9.89_648.62834	Cer[NS] d42:2	23967033.16	9.73_848.65075	Plasmenyl-PC P-42:5	18511887.46	9.911_648.62837	Nervonic ceramide	18664733.69	9.716_773.65237	SM d39:1	56015888.05	9.609_774.59941	PC 35:1	46433424.39	9.816_801.68339	SM d41:1	151551142.2
9.914_648.6282	Nervonic ceramide	23943879.86	9.732_610.53954	DG 34:2	22486046.42	9.939_636.62827	Cer[NS] d41:1	14299407.19	9.73_799.66768	SM d41:2	102561296.2	9.62_836.61378	PC 40:5	121280218.3	9.818_638.57124	DG 36:2	37751713.4
9.939_636.62827	Cer[NS] d41:1	13458732.8	9.744_813.68303	SM d42:2	417651340.6	9.989_650.64408	Cer[NS] d42:1	19594255.03	9.756_636.55521	DG 18:2_18:1	33729248.07	9.63_718.57319	Plasmanyl-PC O-32:1	44548211.09	9.863_815.69842	SM d42:1	224257402
9.989_650.64408	Cer[NS] d42:1	25417000.77	9.751_787.66733	SM d40:1	133040357.8				9.756_824.65098	Plasmanyl-PC O-40:4	28432239.92	9.634_744.58897	Plasmenyl-PC P-34:1	52702297.32	9.865_852.68227	Plasmanyl-PC O-42:4	9515565.699
			9.807_801.68334	SM d41:1	88099634.87				9.76_813.68317	SM d42:2	586707873.9	9.634_800.61504	PC 37:2	16338359.14	9.901_829.71408	SM d43:1	9187135.972
			9.811_638.57146	DG 36:2	21474149.87				9.763_787.66757	SM d40:1	393989090.7	9.637_774.54366	Plasmenyl-PE P-40:6	2867143.954	9.907_648.62831	Cer[NS] d42:2	14135282.13
			9.858_815.69861	SM d42:1	130111577.3				9.795_827.69902	SM d43:2	19992565.64	9.661_759.63649	SM d38:1	154297324.9	9.945_636.62877	Cer[NS] d41:1	7543936.356
			9.859_852.68259	Plasmanyl-PC O-42:4	6695600.585				9.803_586.5401	DG 16:0_16:0	5313087.301	9.663_750.54449	Plasmenyl-PE P-18:0_20:4	12666003.35	9.995_650.64429	Cer[NS] d42:1	21109013.85
			9.864_634.61286	Cer[NS] d41:2	2845971.97				9.816_801.68339	SM d41:1	174132020.5	9.675_726.54369	Plasmenyl-PE P-36:2	4493959.785
			9.889_648.62849	Nervonic ceramide	21293603.48				9.818_638.57124	DG 36:2	47394712.56	9.678_785.65231	SM d40:2	222086680.2
			9.89_648.62834	Cer[NS] d42:2	21293603.48				9.863_815.69842	SM d42:1	259725452.9	9.681_811.66744	SM d42:3	256013085.2
			9.891_622.61295	Cer[NS] d40:1	9437077.698				9.897_640.58687	DG 18:1_18:0	7392838.296	9.685_634.53969	DG 36:4	19649516.65
			9.939_636.62827	Cer[NS] d41:1	15743998.26				9.901_829.71408	SM d43:1	9727811.966	9.716_773.65237	SM d39:1	56015245.38
			9.989_650.64408	Cer[NS] d42:1	22679596.01				9.906_622.61273	Cer[NS] d40:1	9494481.231	9.718_584.52459	DG 32:1	6914449.122
									9.907_648.62831	Cer[NS] d42:2	16064695.3	9.73_799.66768	SM d41:2	101338116.3
									9.995_650.64429	Cer[NS] d18:1_24:0	28075434.68	9.737_610.53994	DG 34:2	28617571.19
												9.756_824.65098	Plasmanyl-PC O-40:4	20700869.25
												9.758_636.55561	DG 18:2_18:1	35390361.12
												9.76_813.68317	SM d42:2	611595216.9
												9.763_787.66757	SM d40:1	384478759.4
												9.795_827.69902	SM d43:2	19379988.33
												9.815_612.55562	DG 16:0_18:1	30094943.47
												9.816_801.68339	SM d41:1	153064843.9
												9.818_638.57124	DG 36:2	39879352.41
												9.865_852.68227	Plasmanyl-PC O-42:4	11349197.7
												9.901_829.71408	SM d43:1	10172461.49
												9.906_622.61273	Cer[NS] d40:1	8884316.363
												9.907_648.62831	Cer[NS] d42:2	15125532.19
												9.909_648.62844	Nervonic ceramide	15125532.19
												9.945_636.62877	Cer[NS] d41:1	7220283.581
												9.995_650.64429	Cer[NS] d42:1	25682067.85
