# Supplementary material for: Aging-linked systemic lipid signature is reprogrammed by caloric restriction in rhesus monkeys
Source: Mol Syst Biol. 2025 Dec 10;22(2):281–305. doi: 10.1038/s44320-025-00177-3 (PMC12864875; doi:10.1038/s44320-025-00177-3)
Supplement: Supplementary file 4 — Source data Fig. 2 [file 44320_2025_177_MOESM4_ESM.zip › MSB-2025-13100_SourceDataforFigure2/2B/combined_metabolipidome_NIST2.csv]

Tags	Checked	Name	Formula	Annot. Source: Predicted Compositions	Annot. Source: mzCloud Search	Annot. Source: mzVault Search	Annot. DeltaMass [ppm]	Calc. MW	m/z	RT [min]	Area (Max.)	# mzCloud Results	# mzVault Results	mzCloud Best Match	mzCloud Best Match Confidence	mzCloud Best Sim. Match	mzVault Best Match	mzVault Library Match: Bamba lab 34 lipid mediators library stepped NCE 10 30 45	mzVault Library Match: Bamba lab 598 polar metabolites stepped NCE 10 30 45	mzVault Library Match: Customer_Library_ESI_HILIC_HCD_YZ_151entries_20210428	mzVault Library Match: Fiehn HILIC_3061 entries_20200213	mzVault Library Match: KI-GIAR_zic-HILIC_Pos_v0.90_814 entries_20200213	mzVault Library Match: sixLibrariesDownloadedfromMoNA_2_20210428	MS2	Reference Ion	Group Area: 20230508_SIA_NIST1950_rep2	Peak Rating: 20230508_SIA_Blank_rep1.raw (F1)	Peak Rating: 20230508_SIA_NIST1950_rep2.raw (F2)	UniqueID	Annotation	LipidClass	LipidSumComposition	mz	RT	Adduct	OtherAdductsFound	Polarity	ppmError	MaxArea	MedianArea	MaxDotProduct	AvgDotProduct	MaxReverseDotProduct	AvgReverseDotProduct	FoundInNFiles	PeakPurityPercent	RTLS	AvgFWHM	NumSpectralMatches
NA	FALSE	Palmitoyl sphingomyelin	C39 H79 N2 O6 P	Full match	Full match	No results	-0.23	702.56742	703.57471	9.424	1274506228.95282	1	0	99.8	10	NA	NA	No matches found	No matches found	No matches found	No matches found	No matches found	No matches found	DDA for preferred ion	[M+H]+1	1274506228.95282	5.3	8.9	9.424_703.57471	NA	NA	NA	NA	NA	NA	NA	NA	NA	NA	NA	NA	NA	NA	NA	NA	NA	NA	NA	NA
NA	FALSE	DL-Dipalmitoylphosphatidylcholine	C40 H80 N O8 P	Full match	Full match	No results	-2.24	733.56051	734.56778	9.535	163759940.391769	1	0	99.9	10	NA	NA	No matches found	No matches found	No matches found	No matches found	No matches found	No matches found	DDA for preferred ion	[M+H]+1	163759940.391769	8.6	7.3	9.535_734.56778	NA	NA	NA	NA	NA	NA	NA	NA	NA	NA	NA	NA	NA	NA	NA	NA	NA	NA	NA	NA
NA	FALSE	2,2'-Methylenebis(4-methyl-6-tert-butylphenol)	C23 H32 O2	No results	Full match	No results	-1.74	340.23964	339.23236	8.918	46478905.8825567	1	0	92.1	9.6	NA	NA	No matches found	No matches found	No matches found	No matches found	No matches found	No matches found	DDA for preferred ion	[M-H]-1	46478905.8825567	8.6	9.5	8.918_339.23236	NA	NA	NA	NA	NA	NA	NA	NA	NA	NA	NA	NA	NA	NA	NA	NA	NA	NA	NA	NA
NA	FALSE	Uric acid	C5 H4 N4 O3	Full match	Full match	Full match	-1.98	168.02801	167.02054	0.834	44568189.2751264	1	1	98.5	98.4	NA	93.6	No matches found	Single match found	No matches found	No matches found	No matches found	No matches found	DDA for preferred ion	[M-H]-1	44568189.2751264	NA	10	0.834_167.02054	NA	NA	NA	NA	NA	NA	NA	NA	NA	NA	NA	NA	NA	NA	NA	NA	NA	NA	NA	NA
NA	FALSE	DL-Carnitine	C7 H15 N O3	Full match	Full match	Invalid mass	0.11	161.10521	162.11249	0.765	43163387.2941407	3	1	99.9	70.2	NA	86.7	No matches found	No matches found	Single match found	No matches found	No matches found	No matches found	DDA for preferred ion	[M+H]+1	43163387.2941407	0	9.5	0.765_162.11249	NA	NA	NA	NA	NA	NA	NA	NA	NA	NA	NA	NA	NA	NA	NA	NA	NA	NA	NA	NA
NA	FALSE	trans-3-Indoleacrylic acid	C11 H9 N O2	Full match	Full match	No results	-1.64	187.06302	188.07028	2.88	35626641.8948178	2	0	92.7	76.7	NA	NA	No matches found	No matches found	No matches found	No matches found	No matches found	No matches found	DDA for preferred ion	[M+H]+1	35626641.8948178	NA	7.3	2.88_188.07028	NA	NA	NA	NA	NA	NA	NA	NA	NA	NA	NA	NA	NA	NA	NA	NA	NA	NA	NA	NA
NA	FALSE	DL-Arginine	C6 H14 N4 O2	Full match	Full match	Full match	-1.08	174.11149	175.11876	0.733	24614393.2044848	3	2	99.1	100	88	94.7	No matches found	Single match found	Single match found	No matches found	No matches found	No matches found	DDA for preferred ion	[M+H]+1	24614393.2044848	8	9.5	0.733_175.11876	NA	NA	NA	NA	NA	NA	NA	NA	NA	NA	NA	NA	NA	NA	NA	NA	NA	NA	NA	NA
NA	FALSE	Uric acid	C5 H4 N4 O3	Full match	Full match	Full match	-3.62	168.02773	167.02034	1.527	22069613.0124512	1	1	98.8	95.1	NA	93.2	No matches found	Single match found	No matches found	No matches found	No matches found	No matches found	DDA for preferred ion	[M-H]-1	22069613.0124512	NA	7.8	1.527_167.02034	NA	NA	NA	NA	NA	NA	NA	NA	NA	NA	NA	NA	NA	NA	NA	NA	NA	NA	NA	NA
NA	FALSE	L-Pyroglutamic acid	C5 H7 N O3	Full match	Full match	No results	0.45	129.04265	130.04994	0.765	22066045.8686777	2	0	82.9	9.1	NA	NA	No matches found	No matches found	No matches found	No matches found	No matches found	No matches found	DDA for preferred ion	[M+H]+1	22066045.8686777	6.8	7.8	0.765_130.04994	NA	NA	NA	NA	NA	NA	NA	NA	NA	NA	NA	NA	NA	NA	NA	NA	NA	NA	NA	NA
NA	FALSE	4-Hydroxybutyric acid (GHB)	C4 H8 O3	No results	Full match	Full match	-6.07	104.04671	103.03944	0.079	21512642.398332	1	3	87.9	9.4	NA	84	No matches found	Multiple matches found	No matches found	No matches found	No matches found	No matches found	DDA for preferred ion	[M-H]-1	21512642.398332	7.2	NA	0.079_103.03944	NA	NA	NA	NA	NA	NA	NA	NA	NA	NA	NA	NA	NA	NA	NA	NA	NA	NA	NA	NA
NA	FALSE	Monoolein	C21 H40 O4	Full match	Full match	No results	-0.33	356.29254	379.28183	8.898	19913877.3284782	1	0	89.9	87.3	NA	NA	No matches found	No matches found	No matches found	No matches found	No matches found	No matches found	DDA for preferred ion	[M+Na]+1	19913877.3284782	3.4	9.5	8.898_379.28183	NA	NA	NA	NA	NA	NA	NA	NA	NA	NA	NA	NA	NA	NA	NA	NA	NA	NA	NA	NA
NA	FALSE	Acetyl-L-carnitine	C9 H17 N O4	Full match	Full match	Full match	-0.54	203.11565	204.12292	0.838	16331519.7371468	1	2	97.5	60.6	NA	86	No matches found	Single match found	Single match found	No matches found	No matches found	No matches found	DDA for preferred ion	[M+H]+1	16331519.7371468	0	10	0.838_204.12292	NA	NA	NA	NA	NA	NA	NA	NA	NA	NA	NA	NA	NA	NA	NA	NA	NA	NA	NA	NA
NA	FALSE	Nervonic ceramide	C42 H81 N O3	No results	Full match	No results	-0.64	647.62123	648.62844	9.909	15125532.1899949	1	0	87.7	9.4	NA	NA	No matches found	No matches found	No matches found	No matches found	No matches found	No matches found	DDA for preferred ion	[M+H]+1	15125532.1899949	7.2	8.4	9.909_648.62844	NA	NA	NA	NA	NA	NA	NA	NA	NA	NA	NA	NA	NA	NA	NA	NA	NA	NA	NA	NA
NA	FALSE	Salicylic acid	C7 H6 O3	Full match	Full match	No results	-4.47	138.03108	137.0238	6.346	15115216.8241506	3	0	99.8	10	NA	NA	No matches found	No matches found	No matches found	No matches found	No matches found	No matches found	DDA for preferred ion	[M-H]-1	15115216.8241506	5.8	9.5	6.346_137.0238	NA	NA	NA	NA	NA	NA	NA	NA	NA	NA	NA	NA	NA	NA	NA	NA	NA	NA	NA	NA
NA	FALSE	Bilirubin	C33 H36 N4 O6	Not the top hit	Full match	No results	-0.85	584.26299	585.27051	8.899	11038637.2274874	1	0	99.8	10	NA	NA	No matches found	No matches found	No matches found	No matches found	No matches found	No matches found	DDA for preferred ion	[M+H]+1	11038637.2274874	NA	7.8	8.899_585.27051	NA	NA	NA	NA	NA	NA	NA	NA	NA	NA	NA	NA	NA	NA	NA	NA	NA	NA	NA	NA
NA	FALSE	Benzoylecgonine	C16 H19 N O4	Full match	Full match	No results	-0.47	289.13127	290.13855	4.838	9130554.27797705	2	0	98.5	64.5	NA	NA	No matches found	No matches found	No matches found	No matches found	No matches found	No matches found	DDA for preferred ion	[M+H]+1	9130554.27797705	NA	9.5	4.838_290.13855	NA	NA	NA	NA	NA	NA	NA	NA	NA	NA	NA	NA	NA	NA	NA	NA	NA	NA	NA	NA
NA	FALSE	Piperine	C17 H19 N O3	Full match	Full match	No results	-1.25	285.13614	286.14341	7.271	8217001.43924782	1	0	96.7	89.4	NA	NA	No matches found	No matches found	No matches found	No matches found	No matches found	No matches found	DDA for preferred ion	[M+H]+1	8217001.43924782	NA	8.4	7.271_286.14341	NA	NA	NA	NA	NA	NA	NA	NA	NA	NA	NA	NA	NA	NA	NA	NA	NA	NA	NA	NA
NA	FALSE	DL-Tryptophan	C11 H12 N2 O2	Full match	Full match	No results	-3.91	204.08908	203.0818	2.87	7092374.80262674	2	0	87	58.7	NA	NA	No matches found	No matches found	No matches found	No matches found	No matches found	No matches found	DDA for preferred ion	[M-H]-1	7092374.80262674	NA	4	2.87_203.0818	NA	NA	NA	NA	NA	NA	NA	NA	NA	NA	NA	NA	NA	NA	NA	NA	NA	NA	NA	NA
NA	FALSE	Testosterone sulfate	C19 H28 O5 S	Not the top hit	Full match	No results	-3.04	368.16463	367.15735	6.527	6237726.10455308	2	0	99.8	10	NA	NA	No matches found	No matches found	No matches found	No matches found	No matches found	No matches found	DDA for preferred ion	[M-H]-1	6237726.10455308	0	9.5	6.527_367.15735	NA	NA	NA	NA	NA	NA	NA	NA	NA	NA	NA	NA	NA	NA	NA	NA	NA	NA	NA	NA
NA	FALSE	Caffeine	C8 H10 N4 O2	Full match	Full match	Full match	-0.42	194.08029	195.08757	4.55	5964636.48099163	3	1	99.7	70.2	NA	83	No matches found	Single match found	No matches found	No matches found	No matches found	No matches found	DDA for preferred ion	[M+H]+1	5964636.48099163	NA	9.5	4.55_195.08757	NA	NA	NA	NA	NA	NA	NA	NA	NA	NA	NA	NA	NA	NA	NA	NA	NA	NA	NA	NA
NA	FALSE	D-(-)-Glutamine	C5 H10 N2 O3	Full match	Full match	Full match	-1.85	146.06887	145.0616	0.773	5471315.95370525	1	1	96	91.3	NA	85	No matches found	Single match found	No matches found	No matches found	No matches found	No matches found	DDA for preferred ion	[M-H]-1	5471315.95370525	0	7.5	0.773_145.0616	NA	NA	NA	NA	NA	NA	NA	NA	NA	NA	NA	NA	NA	NA	NA	NA	NA	NA	NA	NA
NA	FALSE	Glycochenodeoxycholic acid	C26 H43 N O5	Not the top hit	Full match	No results	-0.35	449.31397	448.30612	7.421	3873083.97478709	5	0	99.1	10	NA	NA	No matches found	No matches found	No matches found	No matches found	No matches found	No matches found	DDA for preferred ion	[M-H]-1	3873083.97478709	NA	8	7.421_448.30612	NA	NA	NA	NA	NA	NA	NA	NA	NA	NA	NA	NA	NA	NA	NA	NA	NA	NA	NA	NA
NA	FALSE	Pindone	C14 H14 O3	Full match	Full match	No results	-0.9	230.09409	231.10136	7.14	3375489.5027125	2	0	99.5	10	NA	NA	No matches found	No matches found	No matches found	No matches found	No matches found	No matches found	DDA for preferred ion	[M+H]+1	3375489.5027125	0	8.6	7.14_231.10136	NA	NA	NA	NA	NA	NA	NA	NA	NA	NA	NA	NA	NA	NA	NA	NA	NA	NA	NA	NA
NA	FALSE	Phenol	C6 H6 O	No results	Full match	No results	-4.99	94.0414	93.03412	6.342	3122769.39678388	1	0	99.3	10	NA	NA	No matches found	No matches found	No matches found	No matches found	No matches found	No matches found	DDA for preferred ion	[M-H]-1	3122769.39678388	0	9.7	6.342_93.03412	NA	NA	NA	NA	NA	NA	NA	NA	NA	NA	NA	NA	NA	NA	NA	NA	NA	NA	NA	NA
NA	FALSE	Paraxanthine	C7 H8 N4 O2	Full match	Full match	No results	-0.32	180.06467	181.07195	2.376	2870165.87888912	1	0	76.8	28.5	NA	NA	No matches found	No matches found	No matches found	No matches found	No matches found	No matches found	DDA for preferred ion	[M+H]+1	2870165.87888912	NA	8	2.376_181.07195	NA	NA	NA	NA	NA	NA	NA	NA	NA	NA	NA	NA	NA	NA	NA	NA	NA	NA	NA	NA
NA	FALSE	1-Butanesulfonic acid	C4 H10 O3 S	No results	Full match	No results	-5.65	138.03428	137.02701	1.809	2653799.85349517	1	0	97	9.8	NA	NA	No matches found	No matches found	No matches found	No matches found	No matches found	No matches found	DDA for preferred ion	[M-H]-1	2653799.85349517	NA	5.9	1.809_137.02701	NA	NA	NA	NA	NA	NA	NA	NA	NA	NA	NA	NA	NA	NA	NA	NA	NA	NA	NA	NA
NA	FALSE	3-Indoxyl sulphate	C8 H7 N O4 S	Not the top hit	Full match	Full match	-4.22	213.00868	212.0014	4.766	2213096.71989957	1	1	93.6	52.2	NA	84.7	No matches found	Single match found	No matches found	No matches found	No matches found	No matches found	DDA for preferred ion	[M-H]-1	2213096.71989957	NA	5.3	4.766_212.0014	NA	NA	NA	NA	NA	NA	NA	NA	NA	NA	NA	NA	NA	NA	NA	NA	NA	NA	NA	NA
NA	FALSE	Hippuric acid	C9 H9 N O3	Full match	Full match	Full match	-4.02	179.05752	178.05025	4.538	1932422.65259208	3	2	98.4	9.9	NA	80.4	No matches found	Single match found	Single match found	No matches found	No matches found	No matches found	DDA for preferred ion	[M-H]-1	1932422.65259208	0	8.3	4.538_178.05025	NA	NA	NA	NA	NA	NA	NA	NA	NA	NA	NA	NA	NA	NA	NA	NA	NA	NA	NA	NA
NA	FALSE	4-Methylphenol	C7 H8 O	No results	Full match	No results	-5.49	108.05692	107.04964	5.066	1510469.9922694	1	0	79.7	9	NA	NA	No matches found	No matches found	No matches found	No matches found	No matches found	No matches found	DDA for preferred ion	[M-H]-1	1510469.9922694	NA	6.6	5.066_107.04964	NA	NA	NA	NA	NA	NA	NA	NA	NA	NA	NA	NA	NA	NA	NA	NA	NA	NA	NA	NA
NA	FALSE	N-{[(1S,4S,6S)-6-Isopropyl-4-{2-[(4-methoxybenzyl)amino]-2-oxoethyl}-3-methyl-2-cyclohexen-1-yl]methyl}-5-pyrimidinecarboxamide	C26 H34 N4 O3	No results	Full match	No results	-6.07	450.26036	449.25308	8.167	1220484.84095193	2	0	98.6	9.9	NA	NA	No matches found	No matches found	No matches found	No matches found	No matches found	No matches found	DDA for preferred ion	[M-H]-1	1220484.84095193	NA	8.3	8.167_449.25308	NA	NA	NA	NA	NA	NA	NA	NA	NA	NA	NA	NA	NA	NA	NA	NA	NA	NA	NA	NA
NA	FALSE	Methyl indole-3-acetate	C11 H11 N O2	Full match	Full match	No results	-1.2	189.07875	190.08603	6.33	740303.563132936	1	0	77.5	8.9	NA	NA	No matches found	No matches found	No matches found	No matches found	No matches found	No matches found	DDA for preferred ion	[M+H]+1	740303.563132936	NA	2.5	6.33_190.08603	NA	NA	NA	NA	NA	NA	NA	NA	NA	NA	NA	NA	NA	NA	NA	NA	NA	NA	NA	NA
NA	NA	NA	NA	NA	NA	NA	NA	NA	NA	NA	NA	NA	NA	NA	NA	NA	NA	NA	NA	NA	NA	NA	NA	NA	NA	NA	NA	NA	7.214_274.27385	SP d16:0	SP	SP d16:0	274.27385	7.214	[M+H]+	NA	Positive	2.718	6317319.752	4816284.013	874	874	1000	1000	4	100	FALSE	0.039	1
NA	NA	NA	NA	NA	NA	NA	NA	NA	NA	NA	NA	NA	NA	NA	NA	NA	NA	NA	NA	NA	NA	NA	NA	NA	NA	NA	NA	NA	7.317_344.27966	AC 12:0	AC	AC 12:0	344.27966	7.317	[M+H]+	NA	Positive	1.257	1524681.491	1389168.498	921	921	945	945	3	100	FALSE	0.036	1
NA	NA	NA	NA	NA	NA	NA	NA	NA	NA	NA	NA	NA	NA	NA	NA	NA	NA	NA	NA	NA	NA	NA	NA	NA	NA	NA	NA	NA	7.925_468.3087	LysoPC 14:0	LysoPC	LysoPC 14:0	468.3087	7.925	[M+H]+	NA	Positive	0.621	4668495.11	2991654.093	720	720	735	735	2	100	FALSE	0.047	1
NA	NA	NA	NA	NA	NA	NA	NA	NA	NA	NA	NA	NA	NA	NA	NA	NA	NA	NA	NA	NA	NA	NA	NA	NA	NA	NA	NA	NA	8.01_512.29879	LysoPC 14:0	LysoPC	LysoPC 14:0	512.29879	8.01	[M+FA-H]-	NA	Negative	0.082	3954093.402	3458672.864	996	996	999	999	3	100	FALSE	0.031	1
NA	NA	NA	NA	NA	NA	NA	NA	NA	NA	NA	NA	NA	NA	NA	NA	NA	NA	NA	NA	NA	NA	NA	NA	NA	NA	NA	NA	NA	8.01_468.30851	LysoPC 14:0	LysoPC	LysoPC 14:0	468.30851	8.01	[M+H]+	NA	Positive	1.036	23780600.594	20284486.352	720	720	735	735	3	100	FALSE	0.046	1
NA	NA	NA	NA	NA	NA	NA	NA	NA	NA	NA	NA	NA	NA	NA	NA	NA	NA	NA	NA	NA	NA	NA	NA	NA	NA	NA	NA	NA	8.063_542.3239	LysoPC 20:5	LysoPC	LysoPC 20:5	542.3239	8.063	[M+H]+	NA	Positive	1.488	10688751.284	8533009.881	719	719	739	739	3	100	FALSE	0.048	1
NA	NA	NA	NA	NA	NA	NA	NA	NA	NA	NA	NA	NA	NA	NA	NA	NA	NA	NA	NA	NA	NA	NA	NA	NA	NA	NA	NA	NA	8.063_586.31546	LysoPC 20:5	LysoPC	LysoPC 20:5	586.31546	8.063	[M+FA-H]-	NA	Negative	1.619	709189.048	537579.43	929	929	931	931	3	100	FALSE	0.041	1
NA	NA	NA	NA	NA	NA	NA	NA	NA	NA	NA	NA	NA	NA	NA	NA	NA	NA	NA	NA	NA	NA	NA	NA	NA	NA	NA	NA	NA	8.063_518.32392	LysoPC 18:3	LysoPC	LysoPC 18:3	518.32392	8.063	[M+H]+	NA	Positive	1.515	15021907.928	12042144.266	935	926.5	976	971.5	3	100	FALSE	0.074	2
NA	NA	NA	NA	NA	NA	NA	NA	NA	NA	NA	NA	NA	NA	NA	NA	NA	NA	NA	NA	NA	NA	NA	NA	NA	NA	NA	NA	NA	8.084_562.31445	LysoPC 18:3	LysoPC	LysoPC 18:3	562.31445	8.084	[M+FA-H]-	NA	Negative	0.107	1033769.658	683902.462	888	888	888	888	3	100	FALSE	0.056	1
NA	NA	NA	NA	NA	NA	NA	NA	NA	NA	NA	NA	NA	NA	NA	NA	NA	NA	NA	NA	NA	NA	NA	NA	NA	NA	NA	NA	NA	8.088_595.28824	LysoPI 18:2	LysoPI	LysoPI 18:2	595.28824	8.088	[M-H]-	NA	Negative	0.156	586012.816	522951.508	765	765	880	880	2	100	FALSE	0.08	1
NA	NA	NA	NA	NA	NA	NA	NA	NA	NA	NA	NA	NA	NA	NA	NA	NA	NA	NA	NA	NA	NA	NA	NA	NA	NA	NA	NA	NA	8.092_619.28817	LysoPI 20:4	LysoPI	LysoPI 20:4	619.28817	8.092	[M-H]-	NA	Negative	0.258	872087.001	809806.621	763	763	807	807	3	100	FALSE	0.065	1
NA	NA	NA	NA	NA	NA	NA	NA	NA	NA	NA	NA	NA	NA	NA	NA	NA	NA	NA	NA	NA	NA	NA	NA	NA	NA	NA	NA	NA	8.116_538.31456	LysoPC 16:1	LysoPC	LysoPC 16:1	538.31456	8.116	[M+FA-H]-	NA	Negative	0.077	9783384.829	9002669.516	994	994	994	994	3	100	FALSE	0.037	1
NA	NA	NA	NA	NA	NA	NA	NA	NA	NA	NA	NA	NA	NA	NA	NA	NA	NA	NA	NA	NA	NA	NA	NA	NA	NA	NA	NA	NA	8.116_494.32356	LysoPC 16:1	LysoPC	LysoPC 16:1	494.32356	8.116	[M+H]+	NA	Positive	2.311	73209565.524	59744177.107	729	725	744	739.5	3	100	FALSE	0.053	2
NA	NA	NA	NA	NA	NA	NA	NA	NA	NA	NA	NA	NA	NA	NA	NA	NA	NA	NA	NA	NA	NA	NA	NA	NA	NA	NA	NA	NA	8.178_426.35776	AC 18:1	AC	AC 18:1	426.35776	8.178	[M+H]+	NA	Positive	1.271	4963876.337	4712193.181	958	958	973	973	3	100	FALSE	0.036	1
NA	NA	NA	NA	NA	NA	NA	NA	NA	NA	NA	NA	NA	NA	NA	NA	NA	NA	NA	NA	NA	NA	NA	NA	NA	NA	NA	NA	NA	8.183_378.24054	S1P d18:1	S1P	S1P d18:1	378.24054	8.183	[M-H]-	NA	Negative	0.958	703183.032	667589.357	986	986	1000	1000	3	NA	FALSE	0.047	1
NA	NA	NA	NA	NA	NA	NA	NA	NA	NA	NA	NA	NA	NA	NA	NA	NA	NA	NA	NA	NA	NA	NA	NA	NA	NA	NA	NA	NA	8.192_526.31464	LysoPC 15:0	LysoPC	LysoPC 15:0	526.31464	8.192	[M+FA-H]-	NA	Negative	0.232	1668483.528	1388559.421	938	938	940	940	3	100	FALSE	0.031	1
NA	NA	NA	NA	NA	NA	NA	NA	NA	NA	NA	NA	NA	NA	NA	NA	NA	NA	NA	NA	NA	NA	NA	NA	NA	NA	NA	NA	NA	8.199_482.32378	LysoPC 15:0	LysoPC	LysoPC 15:0	482.32378	8.199	[M+H]+	NA	Positive	1.921	16504327.052	14226510.746	834	834	863	863	4	100	FALSE	0.049	1
NA	NA	NA	NA	NA	NA	NA	NA	NA	NA	NA	NA	NA	NA	NA	NA	NA	NA	NA	NA	NA	NA	NA	NA	NA	NA	NA	NA	NA	8.231_568.33933	LysoPC 22:6	LysoPC	LysoPC 22:6	568.33933	8.231	[M+H]+	NA	Positive	1.664	26432636.03	25632465.423	786	786	789	789	2	100	FALSE	0.037	1
NA	NA	NA	NA	NA	NA	NA	NA	NA	NA	NA	NA	NA	NA	NA	NA	NA	NA	NA	NA	NA	NA	NA	NA	NA	NA	NA	NA	NA	8.238_612.33065	LysoPC 22:6	LysoPC	LysoPC 22:6	612.33065	8.238	[M+FA-H]-	NA	Negative	0.927	1532832.082	1414123.566	787	787	798	798	3	100	FALSE	0.046	1
NA	NA	NA	NA	NA	NA	NA	NA	NA	NA	NA	NA	NA	NA	NA	NA	NA	NA	NA	NA	NA	NA	NA	NA	NA	NA	NA	NA	NA	8.241_520.33965	LysoPC 18:2	LysoPC	LysoPC 18:2	520.33965	8.241	[M+H]+	NA	Positive	1.195	791900828.487	613555896.142	720	720	735	735	4	100	FALSE	0.045	1
NA	NA	NA	NA	NA	NA	NA	NA	NA	NA	NA	NA	NA	NA	NA	NA	NA	NA	NA	NA	NA	NA	NA	NA	NA	NA	NA	NA	NA	8.243_564.33171	LysoPC 18:2	LysoPC	LysoPC 18:2	564.33171	8.243	[M+FA-H]-	NA	Negative	2.896	62625523.31	56607925.972	981	981	981	981	3	100	FALSE	0.035	1
NA	NA	NA	NA	NA	NA	NA	NA	NA	NA	NA	NA	NA	NA	NA	NA	NA	NA	NA	NA	NA	NA	NA	NA	NA	NA	NA	NA	NA	8.247_588.33084	LysoPC 20:4	LysoPC	LysoPC 20:4	588.33084	8.247	[M+FA-H]-	NA	Negative	1.289	13415496.087	12130082.495	943	943	943	943	3	100	FALSE	0.039	1
NA	NA	NA	NA	NA	NA	NA	NA	NA	NA	NA	NA	NA	NA	NA	NA	NA	NA	NA	NA	NA	NA	NA	NA	NA	NA	NA	NA	NA	8.249_544.33893	LysoPC 20:4	LysoPC	LysoPC 20:4	544.33893	8.249	[M+H]+	NA	Positive	2.467	174521296.036	167891792.932	921	921	938	938	3	100	FALSE	0.042	1
NA	NA	NA	NA	NA	NA	NA	NA	NA	NA	NA	NA	NA	NA	NA	NA	NA	NA	NA	NA	NA	NA	NA	NA	NA	NA	NA	NA	NA	8.285_508.3395	LysoPC 17:1	LysoPC	LysoPC 17:1	508.3395	8.285	[M+H]+	NA	Positive	1.58	7160816.44	5323706.097	943	943	963	963	3	100	FALSE	0.043	1
NA	NA	NA	NA	NA	NA	NA	NA	NA	NA	NA	NA	NA	NA	NA	NA	NA	NA	NA	NA	NA	NA	NA	NA	NA	NA	NA	NA	NA	8.292_552.32928	LysoPC 17:1	LysoPC	LysoPC 17:1	552.32928	8.292	[M+FA-H]-	NA	Negative	1.437	608721.498	537465.258	778	778	779	779	2	100	FALSE	0.049	1
NA	NA	NA	NA	NA	NA	NA	NA	NA	NA	NA	NA	NA	NA	NA	NA	NA	NA	NA	NA	NA	NA	NA	NA	NA	NA	NA	NA	NA	8.298_478.29262	LysoPE 18:2	LysoPE	LysoPE 18:2	478.29262	8.298	[M-H]-	[M+H]+	Positive	1.618	12872231.186	10163623.196	980	970.5	1000	999	3	100	FALSE	0.043	2
NA	NA	NA	NA	NA	NA	NA	NA	NA	NA	NA	NA	NA	NA	NA	NA	NA	NA	NA	NA	NA	NA	NA	NA	NA	NA	NA	NA	NA	8.302_502.29234	LysoPE 20:4	LysoPE	LysoPE 20:4	502.29234	8.302	[M+H]+	[M-H]-	Positive	2.108	8961390.017	6387557.081	991	984.3	1000	995.7	3	100	FALSE	0.038	3
NA	NA	NA	NA	NA	NA	NA	NA	NA	NA	NA	NA	NA	NA	NA	NA	NA	NA	NA	NA	NA	NA	NA	NA	NA	NA	NA	NA	NA	8.366_546.35459	LysoPC 20:3	LysoPC	LysoPC 20:3	546.35459	8.366	[M+H]+	NA	Positive	2.613	53388213.144	46441385.273	936	936	964	964	3	100	FALSE	0.047	1
NA	NA	NA	NA	NA	NA	NA	NA	NA	NA	NA	NA	NA	NA	NA	NA	NA	NA	NA	NA	NA	NA	NA	NA	NA	NA	NA	NA	NA	8.366_496.33989	LysoPC 16:0	LysoPC	LysoPC 16:0	496.33989	8.366	[M+H]+	NA	Positive	0.833	2255545919.787	1965989706.501	721	721	735	735	4	100	FALSE	0.045	2
NA	NA	NA	NA	NA	NA	NA	NA	NA	NA	NA	NA	NA	NA	NA	NA	NA	NA	NA	NA	NA	NA	NA	NA	NA	NA	NA	NA	NA	8.369_590.34603	LysoPC 20:3	LysoPC	LysoPC 20:3	590.34603	8.369	[M+FA-H]-	NA	Negative	0.353	4227903.881	3464007.922	849	849	850	850	3	100	FALSE	0.051	1
NA	NA	NA	NA	NA	NA	NA	NA	NA	NA	NA	NA	NA	NA	NA	NA	NA	NA	NA	NA	NA	NA	NA	NA	NA	NA	NA	NA	NA	8.409_570.35544	LysoPC 22:5	LysoPC	LysoPC 22:5	570.35544	8.409	[M+H]+	NA	Positive	1.006	3868358.169	3063085.57	856	856	879	879	2	100	FALSE	0.04	1
NA	NA	NA	NA	NA	NA	NA	NA	NA	NA	NA	NA	NA	NA	NA	NA	NA	NA	NA	NA	NA	NA	NA	NA	NA	NA	NA	NA	NA	8.426_454.29259	LysoPE 16:0	LysoPE	LysoPE 16:0	454.29259	8.426	[M-H]-	[M+H]+	Positive	1.773	4187078.084	3745234.405	996	988	1000	999	3	100	FALSE	0.039	2
NA	NA	NA	NA	NA	NA	NA	NA	NA	NA	NA	NA	NA	NA	NA	NA	NA	NA	NA	NA	NA	NA	NA	NA	NA	NA	NA	NA	NA	8.441_522.3552	LysoPC 18:1	LysoPC	LysoPC 18:1	522.3552	8.441	[M+H]+	NA	Positive	1.56	515605564.913	452787461.634	721	721	735	735	4	100	FALSE	0.044	1
NA	NA	NA	NA	NA	NA	NA	NA	NA	NA	NA	NA	NA	NA	NA	NA	NA	NA	NA	NA	NA	NA	NA	NA	NA	NA	NA	NA	NA	8.449_566.3469	LysoPC 18:1	LysoPC	LysoPC 18:1	566.3469	8.449	[M+FA-H]-	NA	Negative	1.9	66479216.386	58780336.613	995	995	995	995	3	100	FALSE	0.045	1
NA	NA	NA	NA	NA	NA	NA	NA	NA	NA	NA	NA	NA	NA	NA	NA	NA	NA	NA	NA	NA	NA	NA	NA	NA	NA	NA	NA	NA	8.489_572.37059	LysoPC 22:4	LysoPC	LysoPC 22:4	572.37059	8.489	[M+H]+	NA	Positive	1.736	4995160.728	3651533.159	950	950	974	974	3	100	FALSE	0.034	1
NA	NA	NA	NA	NA	NA	NA	NA	NA	NA	NA	NA	NA	NA	NA	NA	NA	NA	NA	NA	NA	NA	NA	NA	NA	NA	NA	NA	NA	8.5_599.31889	LysoPI 18:0	LysoPI	LysoPI 18:0	599.31889	8.5	[M-H]-	NA	Negative	1.154	681865.208	548007.465	792	792	941	941	3	100	FALSE	0.046	1
NA	NA	NA	NA	NA	NA	NA	NA	NA	NA	NA	NA	NA	NA	NA	NA	NA	NA	NA	NA	NA	NA	NA	NA	NA	NA	NA	NA	NA	8.5_480.30827	LysoPE 18:1	LysoPE	LysoPE 18:1	480.30827	8.5	[M+H]+	NA	Positive	1.494	5117677.6	4314227.178	913	913	1000	1000	3	NA	FALSE	0.052	1
NA	NA	NA	NA	NA	NA	NA	NA	NA	NA	NA	NA	NA	NA	NA	NA	NA	NA	NA	NA	NA	NA	NA	NA	NA	NA	NA	NA	NA	8.527_554.345	LysoPC 17:0	LysoPC	LysoPC 17:0	554.345	8.527	[M+FA-H]-	NA	Negative	1.482	2823701.956	2466335.686	756	756	756	756	3	100	FALSE	0.037	1
NA	NA	NA	NA	NA	NA	NA	NA	NA	NA	NA	NA	NA	NA	NA	NA	NA	NA	NA	NA	NA	NA	NA	NA	NA	NA	NA	NA	NA	8.527_510.35524	LysoPC 17:0	LysoPC	LysoPC 17:0	510.35524	8.527	[M+H]+	NA	Positive	1.456	36737613.639	29564857.648	830	830	852	852	3	100	FALSE	0.095	1
NA	NA	NA	NA	NA	NA	NA	NA	NA	NA	NA	NA	NA	NA	NA	NA	NA	NA	NA	NA	NA	NA	NA	NA	NA	NA	NA	NA	NA	8.531_592.36031	LysoPC 20:2	LysoPC	LysoPC 20:2	592.36031	8.531	[M+FA-H]-	NA	Negative	1.813	883735.678	700563.9	740	740	740	740	3	100	FALSE	0.038	1
NA	NA	NA	NA	NA	NA	NA	NA	NA	NA	NA	NA	NA	NA	NA	NA	NA	NA	NA	NA	NA	NA	NA	NA	NA	NA	NA	NA	NA	8.537_548.37089	LysoPC 20:2	LysoPC	LysoPC 20:2	548.37089	8.537	[M+H]+	NA	Positive	1.261	7065757.326	5534080.634	929	929	976	976	3	100	FALSE	0.046	1
NA	NA	NA	NA	NA	NA	NA	NA	NA	NA	NA	NA	NA	NA	NA	NA	NA	NA	NA	NA	NA	NA	NA	NA	NA	NA	NA	NA	NA	8.676_524.37066	LysoPC 18:0	LysoPC	LysoPC 18:0	524.37066	8.676	[M+H]+	NA	Positive	1.765	705335780.336	622373759.347	721	721	735	735	4	100	FALSE	0.052	1
NA	NA	NA	NA	NA	NA	NA	NA	NA	NA	NA	NA	NA	NA	NA	NA	NA	NA	NA	NA	NA	NA	NA	NA	NA	NA	NA	NA	NA	8.682_568.36278	LysoPC 18:0	LysoPC	LysoPC 18:0	568.36278	8.682	[M+FA-H]-	NA	Negative	2.448	82871694.539	72678099.403	999	999	999	999	4	100	FALSE	0.054	1
NA	NA	NA	NA	NA	NA	NA	NA	NA	NA	NA	NA	NA	NA	NA	NA	NA	NA	NA	NA	NA	NA	NA	NA	NA	NA	NA	NA	NA	8.723_594.3758	LysoPC 20:1	LysoPC	LysoPC 20:1	594.3758	8.723	[M+FA-H]-	NA	Negative	2.148	543057.469	460423.297	713	713	713	713	3	100	FALSE	0.052	1
NA	NA	NA	NA	NA	NA	NA	NA	NA	NA	NA	NA	NA	NA	NA	NA	NA	NA	NA	NA	NA	NA	NA	NA	NA	NA	NA	NA	NA	8.723_550.38643	LysoPC 20:1	LysoPC	LysoPC 20:1	550.38643	8.723	[M+H]+	NA	Positive	1.631	5338711.192	4605513.248	901	901	969	969	3	100	FALSE	0.037	1
NA	NA	NA	NA	NA	NA	NA	NA	NA	NA	NA	NA	NA	NA	NA	NA	NA	NA	NA	NA	NA	NA	NA	NA	NA	NA	NA	NA	NA	8.823_538.38653	LysoPC 19:0	LysoPC	LysoPC 19:0	538.38653	8.823	[M+H]+	NA	Positive	1.489	2052464.076	1829927.978	895	895	983	983	3	100	FALSE	0.038	1
NA	NA	NA	NA	NA	NA	NA	NA	NA	NA	NA	NA	NA	NA	NA	NA	NA	NA	NA	NA	NA	NA	NA	NA	NA	NA	NA	NA	NA	9.17_673.52724	SM d32:2	SM	SM d32:2	673.52724	9.17	[M+H]+	NA	Positive	1.875	7876930.21	5837755.342	997	997	997	997	3	NA	FALSE	0.034	1
NA	NA	NA	NA	NA	NA	NA	NA	NA	NA	NA	NA	NA	NA	NA	NA	NA	NA	NA	NA	NA	NA	NA	NA	NA	NA	NA	NA	NA	9.291_675.54287	SM d32:1	SM	SM d32:1	675.54287	9.291	[M+H]+	NA	Positive	1.861	104308849.284	96226007.87	997	997	997	997	3	NA	FALSE	0.035	1
NA	NA	NA	NA	NA	NA	NA	NA	NA	NA	NA	NA	NA	NA	NA	NA	NA	NA	NA	NA	NA	NA	NA	NA	NA	NA	NA	NA	NA	9.317_701.55879	SM d34:2	SM	SM d34:2	701.55879	9.317	[M+H]+	NA	Positive	1.461	247399608.568	216940784.656	998	998	998	998	3	NA	FALSE	0.036	1
NA	NA	NA	NA	NA	NA	NA	NA	NA	NA	NA	NA	NA	NA	NA	NA	NA	NA	NA	NA	NA	NA	NA	NA	NA	NA	NA	NA	NA	9.317_704.52179	PC 30:1	PC	PC 30:1	704.52179	9.317	[M+H]+	NA	Positive	1.739	11818862.549	10366518.748	994	994	995	995	2	NA	FALSE	0.044	1
NA	NA	NA	NA	NA	NA	NA	NA	NA	NA	NA	NA	NA	NA	NA	NA	NA	NA	NA	NA	NA	NA	NA	NA	NA	NA	NA	NA	NA	9.344_754.53695	PC 34:4	PC	PC 34:4	754.53695	9.344	[M+H]+	NA	Positive	2.311	31182150.518	25746692.7	995	995	995	995	3	NA	FALSE	0.039	2
NA	NA	NA	NA	NA	NA	NA	NA	NA	NA	NA	NA	NA	NA	NA	NA	NA	NA	NA	NA	NA	NA	NA	NA	NA	NA	NA	NA	NA	9.347_848.54305	PC 38:7	PC	PC 38:7	848.54305	9.347	[M+FA-H]-	NA	Negative	1.343	793149.874	709506.726	842	842	892	892	3	33.3	FALSE	0.069	1
NA	NA	NA	NA	NA	NA	NA	NA	NA	NA	NA	NA	NA	NA	NA	NA	NA	NA	NA	NA	NA	NA	NA	NA	NA	NA	NA	NA	NA	9.353_774.52846	PC 32:2	PC	PC 32:2	774.52846	9.353	[M+FA-H]-	[M+H]+	Negative	0.051	3970194.266	3674201.37	734	734	737	737	3	50	FALSE	0.04	1
NA	NA	NA	NA	NA	NA	NA	NA	NA	NA	NA	NA	NA	NA	NA	NA	NA	NA	NA	NA	NA	NA	NA	NA	NA	NA	NA	NA	NA	9.361_689.55871	SM d33:1	SM	SM d33:1	689.55871	9.361	[M+H]+	NA	Positive	1.595	74694666.648	65667274.38	997	997	997	997	3	NA	FALSE	0.047	1
NA	NA	NA	NA	NA	NA	NA	NA	NA	NA	NA	NA	NA	NA	NA	NA	NA	NA	NA	NA	NA	NA	NA	NA	NA	NA	NA	NA	NA	9.364_727.57417	SM d36:3	SM	SM d36:3	727.57417	9.364	[M+H]+	NA	Positive	1.665	18407993.072	16490619.528	998	998	998	998	3	NA	FALSE	0.047	2
NA	NA	NA	NA	NA	NA	NA	NA	NA	NA	NA	NA	NA	NA	NA	NA	NA	NA	NA	NA	NA	NA	NA	NA	NA	NA	NA	NA	NA	9.382_830.56761	PC 40:8	PC	PC 40:8	830.56761	9.382	[M+H]+	NA	Positive	2.882	15489446.808	13688431.704	995	995	996	996	3	NA	FALSE	0.044	2
NA	NA	NA	NA	NA	NA	NA	NA	NA	NA	NA	NA	NA	NA	NA	NA	NA	NA	NA	NA	NA	NA	NA	NA	NA	NA	NA	NA	NA	9.385_800.54427	PC 16:1_18:2	PC	PC 34:3	800.54427	9.385	[M+FA-H]-	NA	Negative	0.1	14298716.709	12202727.959	750	750	751	751	3	100	FALSE	0.048	1
NA	NA	NA	NA	NA	NA	NA	NA	NA	NA	NA	NA	NA	NA	NA	NA	NA	NA	NA	NA	NA	NA	NA	NA	NA	NA	NA	NA	NA	9.393_756.55272	PC 34:3	PC	PC 34:3	756.55272	9.393	[M+H]+	NA	Positive	2.111	325319233.051	294405907.986	995	994.5	996	995.5	3	NA	FALSE	0.064	2
NA	NA	NA	NA	NA	NA	NA	NA	NA	NA	NA	NA	NA	NA	NA	NA	NA	NA	NA	NA	NA	NA	NA	NA	NA	NA	NA	NA	NA	9.401_780.55283	PC 36:5	PC	PC 36:5	780.55283	9.401	[M+H]+	NA	Positive	1.908	376402549.55	232351164.296	995	995	995	995	3	NA	FALSE	0.042	2
NA	NA	NA	NA	NA	NA	NA	NA	NA	NA	NA	NA	NA	NA	NA	NA	NA	NA	NA	NA	NA	NA	NA	NA	NA	NA	NA	NA	NA	9.411_788.54351	PC 15:0_18:2	PC	PC 33:2	788.54351	9.411	[M+FA-H]-	NA	Negative	0.867	1368297.46	1270415.895	720	720	722	722	2	100	FALSE	0.037	1
NA	NA	NA	NA	NA	NA	NA	NA	NA	NA	NA	NA	NA	NA	NA	NA	NA	NA	NA	NA	NA	NA	NA	NA	NA	NA	NA	NA	NA	9.417_744.5526	PC 33:2	PC	PC 33:2	744.5526	9.417	[M+H]+	NA	Positive	2.317	44474192.578	38542390.8	995	995	995	995	3	NA	FALSE	0.04	1
NA	NA	NA	NA	NA	NA	NA	NA	NA	NA	NA	NA	NA	NA	NA	NA	NA	NA	NA	NA	NA	NA	NA	NA	NA	NA	NA	NA	NA	9.42_747.56814	SM d34:1	SM	SM d34:1	747.56814	9.42	[M+FA-H]-	NA	Negative	3.954	95149613.462	86491060.583	956	956	956	956	3	NA	FALSE	0.049	1
NA	NA	NA	NA	NA	NA	NA	NA	NA	NA	NA	NA	NA	NA	NA	NA	NA	NA	NA	NA	NA	NA	NA	NA	NA	NA	NA	NA	NA	9.42_706.53666	PC 30:0	PC	PC 30:0	706.53666	9.42	[M+H]+	NA	Positive	2.881	44561491.641	39667214.296	991	991	995	995	3	NA	FALSE	0.054	1
NA	NA	NA	NA	NA	NA	NA	NA	NA	NA	NA	NA	NA	NA	NA	NA	NA	NA	NA	NA	NA	NA	NA	NA	NA	NA	NA	NA	NA	9.436_850.56057	PC 38:6	PC	PC 38:6	850.56057	9.436	[M+FA-H]-	[M+H]+	Negative	0.892	17980668.807	16583087.032	894	894	898	898	3	37.2	FALSE	0.041	1
NA	NA	NA	NA	NA	NA	NA	NA	NA	NA	NA	NA	NA	NA	NA	NA	NA	NA	NA	NA	NA	NA	NA	NA	NA	NA	NA	NA	NA	9.443_732.55287	PC 32:1	PC	PC 32:1	732.55287	9.443	[M+H]+	NA	Positive	1.975	247053220.878	226316659.585	995	995	995	995	4	NA	FALSE	0.05	1
NA	NA	NA	NA	NA	NA	NA	NA	NA	NA	NA	NA	NA	NA	NA	NA	NA	NA	NA	NA	NA	NA	NA	NA	NA	NA	NA	NA	NA	9.448_729.58954	SM d36:2	SM	SM d36:2	729.58954	9.448	[M+H]+	NA	Positive	2.179	93528341.484	86164995.693	998	998	998	998	3	NA	FALSE	0.034	1
NA	NA	NA	NA	NA	NA	NA	NA	NA	NA	NA	NA	NA	NA	NA	NA	NA	NA	NA	NA	NA	NA	NA	NA	NA	NA	NA	NA	NA	9.456_832.5836	PC 40:7	PC	PC 40:7	832.5836	9.456	[M+H]+	NA	Positive	2.367	32915382.927	31804739.218	996	996	996	996	3	NA	FALSE	0.06	1
NA	NA	NA	NA	NA	NA	NA	NA	NA	NA	NA	NA	NA	NA	NA	NA	NA	NA	NA	NA	NA	NA	NA	NA	NA	NA	NA	NA	NA	9.461_876.5746	PC 18:1_22:6	PC	PC 40:7	876.5746	9.461	[M+FA-H]-	NA	Negative	1.031	840613.422	742448.976	883	883	925	925	3	100	FALSE	0.058	1
NA	NA	NA	NA	NA	NA	NA	NA	NA	NA	NA	NA	NA	NA	NA	NA	NA	NA	NA	NA	NA	NA	NA	NA	NA	NA	NA	NA	NA	9.465_826.56073	PC 16:0_20:4	PC	PC 36:4	826.56073	9.465	[M+FA-H]-	NA	Negative	1.105	67492955.024	52296243.646	785	785	789	789	2	100	FALSE	0.043	1
NA	NA	NA	NA	NA	NA	NA	NA	NA	NA	NA	NA	NA	NA	NA	NA	NA	NA	NA	NA	NA	NA	NA	NA	NA	NA	NA	NA	NA	9.476_802.5645	PC 16:0_18:2	PC	PC 34:2	802.5645	9.476	[M+FA-H]-	NA	Negative	5.842	276854905.321	140493016.164	760	760	761	761	4	100	FALSE	0.064	1
NA	NA	NA	NA	NA	NA	NA	NA	NA	NA	NA	NA	NA	NA	NA	NA	NA	NA	NA	NA	NA	NA	NA	NA	NA	NA	NA	NA	NA	9.487_761.58023	SM d35:1	SM	SM d35:1	761.58023	9.487	[M+FA-H]-	NA	Negative	0.841	1163929.558	1074548.882	956	956	956	956	3	NA	FALSE	0.043	1
NA	NA	NA	NA	NA	NA	NA	NA	NA	NA	NA	NA	NA	NA	NA	NA	NA	NA	NA	NA	NA	NA	NA	NA	NA	NA	NA	NA	NA	9.499_808.58309	PC 38:5	PC	PC 38:5	808.58309	9.499	[M+H]+	NA	Positive	3.068	431091492.306	318640675.75	995	995	995	995	3	NA	FALSE	0.059	1
NA	NA	NA	NA	NA	NA	NA	NA	NA	NA	NA	NA	NA	NA	NA	NA	NA	NA	NA	NA	NA	NA	NA	NA	NA	NA	NA	NA	NA	9.506_746.56885	PC 33:1	PC	PC 33:1	746.56885	9.506	[M+H]+	NA	Positive	1.547	29082899.71	24691772.426	995	992.5	995	995	3	NA	FALSE	0.077	2
NA	NA	NA	NA	NA	NA	NA	NA	NA	NA	NA	NA	NA	NA	NA	NA	NA	NA	NA	NA	NA	NA	NA	NA	NA	NA	NA	NA	NA	9.526_772.58366	PC 35:2	PC	PC 35:2	772.58366	9.526	[M+H]+	NA	Positive	2.469	98966798.009	88748996.954	995	995	995	995	3	NA	FALSE	0.036	1
NA	NA	NA	NA	NA	NA	NA	NA	NA	NA	NA	NA	NA	NA	NA	NA	NA	NA	NA	NA	NA	NA	NA	NA	NA	NA	NA	NA	NA	9.532_734.56826	PC 32:0	PC	PC 32:0	734.56826	9.532	[M+H]+	NA	Positive	2.374	173941149.235	164917556.672	995	995	995	995	4	NA	FALSE	0.041	1
NA	NA	NA	NA	NA	NA	NA	NA	NA	NA	NA	NA	NA	NA	NA	NA	NA	NA	NA	NA	NA	NA	NA	NA	NA	NA	NA	NA	NA	9.547_731.60486	SM d36:1	SM	SM d36:1	731.60486	9.547	[M+H]+	NA	Positive	2.502	180574244.917	174459899.056	998	998	998	998	3	NA	FALSE	0.05	1
NA	NA	NA	NA	NA	NA	NA	NA	NA	NA	NA	NA	NA	NA	NA	NA	NA	NA	NA	NA	NA	NA	NA	NA	NA	NA	NA	NA	NA	9.55_804.57858	PC 16:0_18:1	PC	PC 34:1	804.57858	9.55	[M+FA-H]-	NA	Negative	3.823	94005593.706	90412554.687	759	759	760	760	3	100	FALSE	0.044	1
NA	NA	NA	NA	NA	NA	NA	NA	NA	NA	NA	NA	NA	NA	NA	NA	NA	NA	NA	NA	NA	NA	NA	NA	NA	NA	NA	NA	NA	9.552_766.57316	Plasmenyl-PC P-36:4	Plasmenyl-PC	Plasmenyl-PC P-36:4	766.57316	9.552	[M+H]+	NA	Positive	2.492	147929214.71	135305213.469	1000	1000	1000	1000	2	NA	FALSE	0.042	1
NA	NA	NA	NA	NA	NA	NA	NA	NA	NA	NA	NA	NA	NA	NA	NA	NA	NA	NA	NA	NA	NA	NA	NA	NA	NA	NA	NA	NA	9.555_834.59872	PC 40:6	PC	PC 40:6	834.59872	9.555	[M+H]+	NA	Positive	3.118	152184126.291	144552693.479	996	996	996	996	3	NA	FALSE	0.038	1
NA	NA	NA	NA	NA	NA	NA	NA	NA	NA	NA	NA	NA	NA	NA	NA	NA	NA	NA	NA	NA	NA	NA	NA	NA	NA	NA	NA	NA	9.557_878.59031	PC 18:0_22:6	PC	PC 40:6	878.59031	9.557	[M+FA-H]-	NA	Negative	0.925	4395423.631	4123170.79	803	803	821	821	3	100	FALSE	0.05	1
NA	NA	NA	NA	NA	NA	NA	NA	NA	NA	NA	NA	NA	NA	NA	NA	NA	NA	NA	NA	NA	NA	NA	NA	NA	NA	NA	NA	NA	9.557_794.60371	Plasmenyl-PC P-38:4	Plasmenyl-PC	Plasmenyl-PC P-38:4	794.60371	9.557	[M+H]+	NA	Positive	3.359	109609419.98	105437921.066	1000	1000	1000	1000	3	NA	FALSE	0.043	2
NA	NA	NA	NA	NA	NA	NA	NA	NA	NA	NA	NA	NA	NA	NA	NA	NA	NA	NA	NA	NA	NA	NA	NA	NA	NA	NA	NA	NA	9.569_724.52604	Plasmenyl-PE P-16:0_20:4	Plasmenyl-PE	Plasmenyl-PE P-36:4	724.52604	9.569	[M-H]-	[M+H]+	Positive	2.809	18694127.607	18104079.878	974	852.5	981	857.5	3	100	FALSE	0.043	2
NA	NA	NA	NA	NA	NA	NA	NA	NA	NA	NA	NA	NA	NA	NA	NA	NA	NA	NA	NA	NA	NA	NA	NA	NA	NA	NA	NA	NA	9.57_757.62075	SM d38:2	SM	SM d38:2	757.62075	9.57	[M+H]+	NA	Positive	2.149	40928960.569	39795708.081	998	998	998	998	3	NA	FALSE	0.053	1
NA	NA	NA	NA	NA	NA	NA	NA	NA	NA	NA	NA	NA	NA	NA	NA	NA	NA	NA	NA	NA	NA	NA	NA	NA	NA	NA	NA	NA	9.574_698.51247	Plasmenyl-PE P-16:0_18:2	Plasmenyl-PE	Plasmenyl-PE P-34:2	698.51247	9.574	[M-H]-	NA	Negative	0.055	1375330.5	1273459.72	503	503	998	998	3	100	FALSE	0.052	1
NA	NA	NA	NA	NA	NA	NA	NA	NA	NA	NA	NA	NA	NA	NA	NA	NA	NA	NA	NA	NA	NA	NA	NA	NA	NA	NA	NA	NA	9.575_854.59189	PC 18:0_20:4	PC	PC 38:4	854.59189	9.575	[M+FA-H]-	NA	Negative	0.893	43130657.738	41442740.565	765	765	769	769	2	100	FALSE	0.059	1
NA	NA	NA	NA	NA	NA	NA	NA	NA	NA	NA	NA	NA	NA	NA	NA	NA	NA	NA	NA	NA	NA	NA	NA	NA	NA	NA	NA	NA	9.578_827.63042	SM d40:3	SM	SM d40:3	827.63042	9.578	[M+FA-H]-	NA	Negative	3.151	744519.948	715407.16	956	956	968	968	3	NA	FALSE	0.066	1
NA	NA	NA	NA	NA	NA	NA	NA	NA	NA	NA	NA	NA	NA	NA	NA	NA	NA	NA	NA	NA	NA	NA	NA	NA	NA	NA	NA	NA	9.592_830.59452	PC 36:2	PC	PC 36:2	830.59452	9.592	[M+FA-H]-	NA	Negative	4.084	143308126.886	106645864.426	724	724	726	726	3	50	FALSE	0.052	1
NA	NA	NA	NA	NA	NA	NA	NA	NA	NA	NA	NA	NA	NA	NA	NA	NA	NA	NA	NA	NA	NA	NA	NA	NA	NA	NA	NA	NA	9.603_778.56097	PC 16:0_16:0	PC	PC 32:0	778.56097	9.603	[M+FA-H]-	NA	Negative	1.491	7254290.889	7222682.28	952	899	999	976	4	100	FALSE	0.034	2
NA	NA	NA	NA	NA	NA	NA	NA	NA	NA	NA	NA	NA	NA	NA	NA	NA	NA	NA	NA	NA	NA	NA	NA	NA	NA	NA	NA	NA	9.609_774.59941	PC 35:1	PC	PC 35:1	774.59941	9.609	[M+H]+	NA	Positive	2.463	46433424.39	42725468.592	995	995	995	995	3	NA	FALSE	0.054	1
NA	NA	NA	NA	NA	NA	NA	NA	NA	NA	NA	NA	NA	NA	NA	NA	NA	NA	NA	NA	NA	NA	NA	NA	NA	NA	NA	NA	NA	9.62_836.61378	PC 40:5	PC	PC 40:5	836.61378	9.62	[M+H]+	NA	Positive	3.713	130374496.372	60869182.726	996	996	996	996	2	NA	FALSE	0.058	1
NA	NA	NA	NA	NA	NA	NA	NA	NA	NA	NA	NA	NA	NA	NA	NA	NA	NA	NA	NA	NA	NA	NA	NA	NA	NA	NA	NA	NA	9.63_718.57319	Plasmanyl-PC O-32:1	Plasmanyl-PC	Plasmanyl-PC O-32:1	718.57319	9.63	[M+H]+	NA	Positive	2.624	62547869.055	36322750.325	1000	1000	1000	1000	3	NA	FALSE	0.044	1
NA	NA	NA	NA	NA	NA	NA	NA	NA	NA	NA	NA	NA	NA	NA	NA	NA	NA	NA	NA	NA	NA	NA	NA	NA	NA	NA	NA	NA	9.634_800.61504	PC 37:2	PC	PC 37:2	800.61504	9.634	[M+H]+	NA	Positive	2.297	16338359.135	15367333.266	995	995	995	995	3	NA	FALSE	0.043	1
NA	NA	NA	NA	NA	NA	NA	NA	NA	NA	NA	NA	NA	NA	NA	NA	NA	NA	NA	NA	NA	NA	NA	NA	NA	NA	NA	NA	NA	9.634_744.58897	Plasmenyl-PC P-34:1	Plasmenyl-PC	Plasmenyl-PC P-34:1	744.58897	9.634	[M+H]+	NA	Positive	2.316	94267202.423	69147780.918	998	998	1000	1000	3	NA	FALSE	0.053	1
NA	NA	NA	NA	NA	NA	NA	NA	NA	NA	NA	NA	NA	NA	NA	NA	NA	NA	NA	NA	NA	NA	NA	NA	NA	NA	NA	NA	NA	9.637_774.54366	Plasmenyl-PE P-40:6	Plasmenyl-PE	Plasmenyl-PE P-40:6	774.54366	9.637	[M-H]-	[M+H]+	Negative	0.215	3134653.313	2631379.966	849	840.5	857	847	2	50	FALSE	0.043	2
NA	NA	NA	NA	NA	NA	NA	NA	NA	NA	NA	NA	NA	NA	NA	NA	NA	NA	NA	NA	NA	NA	NA	NA	NA	NA	NA	NA	NA	9.661_759.63649	SM d38:1	SM	SM d38:1	759.63649	9.661	[M+H]+	NA	Positive	1.995	154297324.914	149038482.971	998	998	998	998	3	NA	FALSE	0.048	1
NA	NA	NA	NA	NA	NA	NA	NA	NA	NA	NA	NA	NA	NA	NA	NA	NA	NA	NA	NA	NA	NA	NA	NA	NA	NA	NA	NA	NA	9.663_750.54449	Plasmenyl-PE P-18:0_20:4	Plasmenyl-PE	Plasmenyl-PE P-38:4	750.54449	9.663	[M-H]-	NA	Negative	0.889	13689697.733	12265092.489	727	727	727	727	3	100	FALSE	0.05	1
NA	NA	NA	NA	NA	NA	NA	NA	NA	NA	NA	NA	NA	NA	NA	NA	NA	NA	NA	NA	NA	NA	NA	NA	NA	NA	NA	NA	NA	9.675_726.54369	Plasmenyl-PE P-36:2	Plasmenyl-PE	Plasmenyl-PE P-36:2	726.54369	9.675	[M-H]-	NA	Negative	0.179	4722288.001	4322072.964	506	506	984	984	3	50	FALSE	0.042	1
NA	NA	NA	NA	NA	NA	NA	NA	NA	NA	NA	NA	NA	NA	NA	NA	NA	NA	NA	NA	NA	NA	NA	NA	NA	NA	NA	NA	NA	9.678_785.65231	SM d40:2	SM	SM d40:2	785.65231	9.678	[M+H]+	NA	Positive	1.755	229220566.737	216536503.265	998	998	998	998	3	NA	FALSE	0.061	1
NA	NA	NA	NA	NA	NA	NA	NA	NA	NA	NA	NA	NA	NA	NA	NA	NA	NA	NA	NA	NA	NA	NA	NA	NA	NA	NA	NA	NA	9.681_811.66744	SM d42:3	SM	SM d42:3	811.66744	9.681	[M+H]+	NA	Positive	2.3	263189784.993	250751528.828	998	998	998	998	3	NA	FALSE	0.06	1
NA	NA	NA	NA	NA	NA	NA	NA	NA	NA	NA	NA	NA	NA	NA	NA	NA	NA	NA	NA	NA	NA	NA	NA	NA	NA	NA	NA	NA	9.685_634.53969	DG 36:4	DG	DG 36:4	634.53969	9.685	[M+NH4]+	NA	Positive	2.084	19649516.645	17664994.845	923	923	1000	1000	3	50	FALSE	0.033	1
NA	NA	NA	NA	NA	NA	NA	NA	NA	NA	NA	NA	NA	NA	NA	NA	NA	NA	NA	NA	NA	NA	NA	NA	NA	NA	NA	NA	NA	9.716_773.65237	SM d39:1	SM	SM d39:1	773.65237	9.716	[M+H]+	NA	Positive	1.707	56015888.049	52137909.118	998	998	998	998	3	NA	FALSE	0.05	1
NA	NA	NA	NA	NA	NA	NA	NA	NA	NA	NA	NA	NA	NA	NA	NA	NA	NA	NA	NA	NA	NA	NA	NA	NA	NA	NA	NA	NA	9.718_584.52459	DG 32:1	DG	DG 32:1	584.52459	9.718	[M+NH4]+	NA	Positive	1.37	7420470.857	6310152.017	898	898	910	910	3	50	FALSE	0.038	1
NA	NA	NA	NA	NA	NA	NA	NA	NA	NA	NA	NA	NA	NA	NA	NA	NA	NA	NA	NA	NA	NA	NA	NA	NA	NA	NA	NA	NA	9.73_799.66768	SM d41:2	SM	SM d41:2	799.66768	9.73	[M+FA-H]-	[M+H]+	Positive	2.046	102561296.23	97291700.501	998	981	998	981	3	NA	FALSE	0.05	2
NA	NA	NA	NA	NA	NA	NA	NA	NA	NA	NA	NA	NA	NA	NA	NA	NA	NA	NA	NA	NA	NA	NA	NA	NA	NA	NA	NA	NA	9.737_610.53994	DG 34:2	DG	DG 34:2	610.53994	9.737	[M+NH4]+	NA	Positive	1.754	28617571.193	25487256.721	899	899	909	909	2	50	FALSE	0.032	1
NA	NA	NA	NA	NA	NA	NA	NA	NA	NA	NA	NA	NA	NA	NA	NA	NA	NA	NA	NA	NA	NA	NA	NA	NA	NA	NA	NA	NA	9.756_824.65098	Plasmanyl-PC O-40:4	Plasmanyl-PC	Plasmanyl-PC O-40:4	824.65098	9.756	[M+H]+	NA	Positive	2.841	28432239.92	23420772.759	999	955.5	1000	1000	3	NA	FALSE	0.076	2
NA	NA	NA	NA	NA	NA	NA	NA	NA	NA	NA	NA	NA	NA	NA	NA	NA	NA	NA	NA	NA	NA	NA	NA	NA	NA	NA	NA	NA	9.758_636.55561	DG 18:2_18:1	DG	DG 36:3	636.55561	9.758	[M+NH4]+	NA	Positive	1.717	35390361.118	32849030.042	977	977	981	981	2	100	FALSE	0.038	1
NA	NA	NA	NA	NA	NA	NA	NA	NA	NA	NA	NA	NA	NA	NA	NA	NA	NA	NA	NA	NA	NA	NA	NA	NA	NA	NA	NA	NA	9.76_813.68317	SM d42:2	SM	SM d42:2	813.68317	9.76	[M+H]+	NA	Positive	2.243	611595216.925	576769183.083	998	998	998	998	4	NA	FALSE	0.097	1
NA	NA	NA	NA	NA	NA	NA	NA	NA	NA	NA	NA	NA	NA	NA	NA	NA	NA	NA	NA	NA	NA	NA	NA	NA	NA	NA	NA	NA	9.763_787.66757	SM d40:1	SM	SM d40:1	787.66757	9.763	[M+H]+	NA	Positive	2.217	393989090.651	373191437.875	998	998	998	998	3	NA	FALSE	0.064	2
NA	NA	NA	NA	NA	NA	NA	NA	NA	NA	NA	NA	NA	NA	NA	NA	NA	NA	NA	NA	NA	NA	NA	NA	NA	NA	NA	NA	NA	9.795_827.69902	SM d43:2	SM	SM d43:2	827.69902	9.795	[M+H]+	NA	Positive	1.941	19992565.64	18687524.755	998	998	998	998	3	NA	FALSE	0.072	1
NA	NA	NA	NA	NA	NA	NA	NA	NA	NA	NA	NA	NA	NA	NA	NA	NA	NA	NA	NA	NA	NA	NA	NA	NA	NA	NA	NA	NA	9.815_612.55562	DG 16:0_18:1	DG	DG 34:1	612.55562	9.815	[M+NH4]+	NA	Positive	1.762	35679857.785	28365803.354	949	949	950	950	3	100	FALSE	0.034	1
NA	NA	NA	NA	NA	NA	NA	NA	NA	NA	NA	NA	NA	NA	NA	NA	NA	NA	NA	NA	NA	NA	NA	NA	NA	NA	NA	NA	NA	9.816_801.68339	SM d41:1	SM	SM d41:1	801.68339	9.816	[M+H]+	NA	Positive	2.008	174132020.532	152307993.029	998	998	998	998	3	NA	FALSE	0.05	1
NA	NA	NA	NA	NA	NA	NA	NA	NA	NA	NA	NA	NA	NA	NA	NA	NA	NA	NA	NA	NA	NA	NA	NA	NA	NA	NA	NA	NA	9.818_638.57124	DG 36:2	DG	DG 36:2	638.57124	9.818	[M+NH4]+	NA	Positive	1.703	47394712.558	38815532.908	991	991	994	994	4	50	FALSE	0.032	1
NA	NA	NA	NA	NA	NA	NA	NA	NA	NA	NA	NA	NA	NA	NA	NA	NA	NA	NA	NA	NA	NA	NA	NA	NA	NA	NA	NA	NA	9.865_852.68227	Plasmanyl-PC O-42:4	Plasmanyl-PC	Plasmanyl-PC O-42:4	852.68227	9.865	[M+H]+	NA	Positive	2.702	12124402.992	10432381.698	1000	1000	1000	1000	3	NA	FALSE	0.073	1
NA	NA	NA	NA	NA	NA	NA	NA	NA	NA	NA	NA	NA	NA	NA	NA	NA	NA	NA	NA	NA	NA	NA	NA	NA	NA	NA	NA	NA	9.901_829.71408	SM d43:1	SM	SM d43:1	829.71408	9.901	[M+H]+	NA	Positive	2.692	10172461.491	9457473.969	998	998	998	998	3	NA	FALSE	0.069	1
NA	NA	NA	NA	NA	NA	NA	NA	NA	NA	NA	NA	NA	NA	NA	NA	NA	NA	NA	NA	NA	NA	NA	NA	NA	NA	NA	NA	NA	9.906_622.61273	Cer[NS] d40:1	Cer[NS]	Cer[NS] d40:1	622.61273	9.906	[M+H-H2O]+	[M+H]+	Positive	1.676	9494481.231	8458261.706	859	834	998	995.5	2	NA	FALSE	0.048	2
NA	NA	NA	NA	NA	NA	NA	NA	NA	NA	NA	NA	NA	NA	NA	NA	NA	NA	NA	NA	NA	NA	NA	NA	NA	NA	NA	NA	NA	9.907_648.62831	Cer[NS] d42:2	Cer[NS]	Cer[NS] d42:2	648.62831	9.907	[M+H-H2O]+	[M+H]+	Positive	1.857	16064695.303	14630407.157	936	807	997	994	4	NA	FALSE	0.047	2
NA	NA	NA	NA	NA	NA	NA	NA	NA	NA	NA	NA	NA	NA	NA	NA	NA	NA	NA	NA	NA	NA	NA	NA	NA	NA	NA	NA	NA	9.945_636.62877	Cer[NS] d41:1	Cer[NS]	Cer[NS] d41:1	636.62877	9.945	[M+H-H2O]+	[M+H]+	Positive	1.179	8592745.593	7382109.969	982	980.5	996	994	3	NA	FALSE	0.033	2
NA	NA	NA	NA	NA	NA	NA	NA	NA	NA	NA	NA	NA	NA	NA	NA	NA	NA	NA	NA	NA	NA	NA	NA	NA	NA	NA	NA	NA	9.995_650.64429	Cer[NS] d42:1	Cer[NS]	Cer[NS] d42:1	650.64429	9.995	[M+H-H2O]+	[M+H]+	Positive	1.212	28075434.68	23395540.851	997	993.5	997	993.5	4	NA	FALSE	0.034	2
NA	NA	NA	NA	NA	NA	NA	NA	NA	NA	NA	NA	NA	NA	NA	NA	NA	NA	NA	NA	NA	NA	NA	NA	NA	NA	NA	NA	NA	10.027_664.66001	Cer[NS] d43:1	Cer[NS]	Cer[NS] d43:1	664.66001	10.027	[M+H-H2O]+	[M+H]+	Positive	1.226	3550000.978	2862126.491	975	841.5	997	994	3	NA	FALSE	0.047	2
NA	NA	NA	NA	NA	NA	NA	NA	NA	NA	NA	NA	NA	NA	NA	NA	NA	NA	NA	NA	NA	NA	NA	NA	NA	NA	NA	NA	NA	10.144_764.67553	TG 44:2	TG	TG 44:2	764.67553	10.144	[M+NH4]+	NA	Positive	1.682	13025809.708	10562699.491	803	803	936	936	4	33.3	FALSE	0.052	1
NA	NA	NA	NA	NA	NA	NA	NA	NA	NA	NA	NA	NA	NA	NA	NA	NA	NA	NA	NA	NA	NA	NA	NA	NA	NA	NA	NA	NA	10.175_752.67546	TG 43:1	TG	TG 43:1	752.67546	10.175	[M+NH4]+	NA	Positive	1.806	4673303.271	4000767.059	595	595	869	869	4	20	FALSE	0.052	1
NA	NA	NA	NA	NA	NA	NA	NA	NA	NA	NA	NA	NA	NA	NA	NA	NA	NA	NA	NA	NA	NA	NA	NA	NA	NA	NA	NA	NA	10.181_842.72159	TG 50:5	TG	TG 50:5	842.72159	10.181	[M+NH4]+	NA	Positive	2.637	21288394.659	17664875.769	853	853	894	894	3	25	FALSE	0.046	1
NA	NA	NA	NA	NA	NA	NA	NA	NA	NA	NA	NA	NA	NA	NA	NA	NA	NA	NA	NA	NA	NA	NA	NA	NA	NA	NA	NA	NA	10.189_778.69128	TG 45:2	TG	TG 45:2	778.69128	10.189	[M+NH4]+	NA	Positive	1.577	4568493.656	4076571.103	637	637	753	753	4	16.7	FALSE	0.063	1
NA	NA	NA	NA	NA	NA	NA	NA	NA	NA	NA	NA	NA	NA	NA	NA	NA	NA	NA	NA	NA	NA	NA	NA	NA	NA	NA	NA	NA	10.219_766.69081	TG 44:1	TG	TG 44:1	766.69081	10.219	[M+NH4]+	NA	Positive	2.205	23086694.409	20195070.254	706	706	851	851	4	25	FALSE	0.052	1
NA	NA	NA	NA	NA	NA	NA	NA	NA	NA	NA	NA	NA	NA	NA	NA	NA	NA	NA	NA	NA	NA	NA	NA	NA	NA	NA	NA	NA	10.229_792.70629	TG 46:2	TG	TG 46:2	792.70629	10.229	[M+NH4]+	NA	Positive	2.325	35405285.149	32007414.212	683	667	970	937	4	18.3	FALSE	0.042	2
NA	NA	NA	NA	NA	NA	NA	NA	NA	NA	NA	NA	NA	NA	NA	NA	NA	NA	NA	NA	NA	NA	NA	NA	NA	NA	NA	NA	NA	10.231_818.72199	TG 48:3	TG	TG 48:3	818.72199	10.231	[M+NH4]+	NA	Positive	2.227	58662963.813	49893792.474	700	700	857	857	2	33.3	FALSE	0.039	1
NA	NA	NA	NA	NA	NA	NA	NA	NA	NA	NA	NA	NA	NA	NA	NA	NA	NA	NA	NA	NA	NA	NA	NA	NA	NA	NA	NA	NA	10.248_844.73759	TG 50:4	TG	TG 50:4	844.73759	10.248	[M+NH4]+	NA	Positive	2.12	94290019.635	83363042.177	753	753	873	873	3	33.3	FALSE	0.05	1
NA	NA	NA	NA	NA	NA	NA	NA	NA	NA	NA	NA	NA	NA	NA	NA	NA	NA	NA	NA	NA	NA	NA	NA	NA	NA	NA	NA	NA	10.255_920.7684	TG 56:8	TG	TG 56:8	920.7684	10.255	[M+NH4]+	NA	Positive	2.485	35728183.382	31223338.399	534	534	926	926	3	20	FALSE	0.071	1
NA	NA	NA	NA	NA	NA	NA	NA	NA	NA	NA	NA	NA	NA	NA	NA	NA	NA	NA	NA	NA	NA	NA	NA	NA	NA	NA	NA	NA	10.26_870.75281	TG 52:5	TG	TG 52:5	870.75281	10.26	[M+NH4]+	NA	Positive	2.666	192596725.142	155700726.414	927	927	947	947	2	25	FALSE	0.05	1
NA	NA	NA	NA	NA	NA	NA	NA	NA	NA	NA	NA	NA	NA	NA	NA	NA	NA	NA	NA	NA	NA	NA	NA	NA	NA	NA	NA	NA	10.265_780.70623	TG 45:1	TG	TG 45:1	780.70623	10.265	[M+NH4]+	NA	Positive	2.43	12234802.127	9088976.382	841	841	972	972	4	14.3	FALSE	0.049	1
NA	NA	NA	NA	NA	NA	NA	NA	NA	NA	NA	NA	NA	NA	NA	NA	NA	NA	NA	NA	NA	NA	NA	NA	NA	NA	NA	NA	NA	10.28_806.72197	TG 47:2	TG	TG 47:2	806.72197	10.28	[M+NH4]+	NA	Positive	2.284	10124155.161	9475996.825	704	704	855	855	4	10	FALSE	0.058	1
NA	NA	NA	NA	NA	NA	NA	NA	NA	NA	NA	NA	NA	NA	NA	NA	NA	NA	NA	NA	NA	NA	NA	NA	NA	NA	NA	NA	NA	10.31_768.70666	TG 44:0	TG	TG 44:0	768.70666	10.31	[M+NH4]+	NA	Positive	1.909	17090743.514	15165010.572	908	908	936	936	4	33.3	FALSE	0.04	1
NA	NA	NA	NA	NA	NA	NA	NA	NA	NA	NA	NA	NA	NA	NA	NA	NA	NA	NA	NA	NA	NA	NA	NA	NA	NA	NA	NA	NA	10.311_794.72224	TG 46:1	TG	TG 46:1	794.72224	10.311	[M+NH4]+	NA	Positive	1.98	66027015.293	54501254.459	820	820	905	905	4	25	FALSE	0.04	1
NA	NA	NA	NA	NA	NA	NA	NA	NA	NA	NA	NA	NA	NA	NA	NA	NA	NA	NA	NA	NA	NA	NA	NA	NA	NA	NA	NA	NA	10.324_846.75329	TG 50:3	TG	TG 50:3	846.75329	10.324	[M+NH4]+	NA	Positive	2.165	615344130.705	369225789.952	886	886	948	948	3	50	FALSE	0.077	1
NA	NA	NA	NA	NA	NA	NA	NA	NA	NA	NA	NA	NA	NA	NA	NA	NA	NA	NA	NA	NA	NA	NA	NA	NA	NA	NA	NA	NA	10.365_808.73762	TG 47:1	TG	TG 47:1	808.73762	10.365	[M+NH4]+	NA	Positive	2.171	17572391.794	16269081.065	899	899	973	973	4	14.3	FALSE	0.047	1
NA	NA	NA	NA	NA	NA	NA	NA	NA	NA	NA	NA	NA	NA	NA	NA	NA	NA	NA	NA	NA	NA	NA	NA	NA	NA	NA	NA	NA	10.369_860.76895	TG 51:3	TG	TG 51:3	860.76895	10.369	[M+NH4]+	NA	Positive	2.017	68480283.159	31065240.805	787	787	888	888	4	20	FALSE	0.062	2
NA	NA	NA	NA	NA	NA	NA	NA	NA	NA	NA	NA	NA	NA	NA	NA	NA	NA	NA	NA	NA	NA	NA	NA	NA	NA	NA	NA	NA	10.379_886.78435	TG 53:4	TG	TG 53:4	886.78435	10.379	[M+NH4]+	NA	Positive	2.288	18571913.123	16056388.027	756	756	855	855	3	33.3	FALSE	0.046	1
NA	NA	NA	NA	NA	NA	NA	NA	NA	NA	NA	NA	NA	NA	NA	NA	NA	NA	NA	NA	NA	NA	NA	NA	NA	NA	NA	NA	NA	10.387_924.79934	TG 56:6	TG	TG 56:6	924.79934	10.387	[M+NH4]+	NA	Positive	2.877	106750047.816	78240471.979	783	783	842	842	3	33.3	FALSE	0.052	1
NA	NA	NA	NA	NA	NA	NA	NA	NA	NA	NA	NA	NA	NA	NA	NA	NA	NA	NA	NA	NA	NA	NA	NA	NA	NA	NA	NA	NA	10.429_900.7993	TG 54:4	TG	TG 54:4	900.7993	10.429	[M+NH4]+	NA	Positive	2.999	320261846.814	300014357.739	970	970	984	984	3	33.3	FALSE	0.051	1
NA	NA	NA	NA	NA	NA	NA	NA	NA	NA	NA	NA	NA	NA	NA	NA	NA	NA	NA	NA	NA	NA	NA	NA	NA	NA	NA	NA	NA	10.464_836.76889	TG 49:1	TG	TG 49:1	836.76889	10.464	[M+NH4]+	NA	Positive	2.152	29007850.182	26340376.069	892	892	907	907	4	25	FALSE	0.048	1
NA	NA	NA	NA	NA	NA	NA	NA	NA	NA	NA	NA	NA	NA	NA	NA	NA	NA	NA	NA	NA	NA	NA	NA	NA	NA	NA	NA	NA	10.464_862.78474	TG 51:2	TG	TG 51:2	862.78474	10.464	[M+NH4]+	NA	Positive	1.892	74630805.487	47994459.543	829	829	876	876	4	33.3	FALSE	0.047	2
NA	NA	NA	NA	NA	NA	NA	NA	NA	NA	NA	NA	NA	NA	NA	NA	NA	NA	NA	NA	NA	NA	NA	NA	NA	NA	NA	NA	NA	10.567_864.80035	TG 51:1	TG	TG 51:1	864.80035	10.567	[M+NH4]+	NA	Positive	1.91	22724372.987	19677595.075	953	920.5	976	948.5	4	25	FALSE	0.055	2
NA	NA	NA	NA	NA	NA	NA	NA	NA	NA	NA	NA	NA	NA	NA	NA	NA	NA	NA	NA	NA	NA	NA	NA	NA	NA	NA	NA	NA	10.568_890.81581	TG 53:2	TG	TG 53:2	890.81581	10.568	[M+NH4]+	NA	Positive	2.108	25475572.116	22748389.792	840	840	850	850	4	50	FALSE	0.054	1
NA	NA	NA	NA	NA	NA	NA	NA	NA	NA	NA	NA	NA	NA	NA	NA	NA	NA	NA	NA	NA	NA	NA	NA	NA	NA	NA	NA	NA	10.629_883.77093	TG 16:0_18:1_18:0	TG	TG 52:1	883.77093	10.629	[M+Na]+	NA	Positive	2.428	3654022.259	2651836.148	793	793	981	981	4	100	FALSE	0.06	1
NA	NA	NA	NA	NA	NA	NA	NA	NA	NA	NA	NA	NA	NA	NA	NA	NA	NA	NA	NA	NA	NA	NA	NA	NA	NA	NA	NA	NA	10.631_904.83139	TG 54:2	TG	TG 54:2	904.83139	10.631	[M+NH4]+	NA	Positive	2.121	164081863.651	110646751.573	895	875.5	897	879	4	50	FALSE	0.053	2
NA	NA	NA	NA	NA	NA	NA	NA	NA	NA	NA	NA	NA	NA	NA	NA	NA	NA	NA	NA	NA	NA	NA	NA	NA	NA	NA	NA	NA	10.631_878.81589	TG 16:0_18:1_18:0	TG	TG 52:1	878.81589	10.631	[M+NH4]+	NA	Positive	2.043	226350873.62	132809791.018	998	997.7	999	998	4	100	FALSE	0.047	3
NA	NA	NA	NA	NA	NA	NA	NA	NA	NA	NA	NA	NA	NA	NA	NA	NA	NA	NA	NA	NA	NA	NA	NA	NA	NA	NA	NA	NA	10.637_662.58651	CE 18:4	CE	CE 18:4	662.58651	10.637	[M+NH4]+	NA	Positive	1.626	5443430.839	3728328.723	983	983	997	997	3	100	FALSE	0.051	1
NA	NA	NA	NA	NA	NA	NA	NA	NA	NA	NA	NA	NA	NA	NA	NA	NA	NA	NA	NA	NA	NA	NA	NA	NA	NA	NA	NA	NA	10.673_688.60175	CE 20:5	CE	CE 20:5	688.60175	10.673	[M+NH4]+	NA	Positive	2.211	108221029.884	72394525.427	997	997	997	997	3	100	FALSE	0.053	1
NA	NA	NA	NA	NA	NA	NA	NA	NA	NA	NA	NA	NA	NA	NA	NA	NA	NA	NA	NA	NA	NA	NA	NA	NA	NA	NA	NA	NA	10.711_714.61787	CE 22:6	CE	CE 22:6	714.61787	10.711	[M+NH4]+	NA	Positive	1.43	75434477.064	68767144.978	997	997	997	997	3	100	FALSE	0.049	1
NA	NA	NA	NA	NA	NA	NA	NA	NA	NA	NA	NA	NA	NA	NA	NA	NA	NA	NA	NA	NA	NA	NA	NA	NA	NA	NA	NA	NA	10.75_664.60242	CE 18:3	CE	CE 18:3	664.60242	10.75	[M+NH4]+	NA	Positive	1.283	129949420.768	89033709.948	996	996	997	997	3	100	FALSE	0.04	1
NA	NA	NA	NA	NA	NA	NA	NA	NA	NA	NA	NA	NA	NA	NA	NA	NA	NA	NA	NA	NA	NA	NA	NA	NA	NA	NA	NA	NA	10.783_690.61762	CE 20:4	CE	CE 20:4	690.61762	10.783	[M+NH4]+	NA	Positive	1.856	697015764.327	541285012.841	997	997	997	997	3	100	FALSE	0.059	1
NA	NA	NA	NA	NA	NA	NA	NA	NA	NA	NA	NA	NA	NA	NA	NA	NA	NA	NA	NA	NA	NA	NA	NA	NA	NA	NA	NA	NA	10.806_716.63316	CE 22:5	CE	CE 22:5	716.63316	10.806	[M+NH4]+	NA	Positive	1.979	12095005.234	10104275.519	992	992	998	998	2	100	FALSE	0.066	1
NA	NA	NA	NA	NA	NA	NA	NA	NA	NA	NA	NA	NA	NA	NA	NA	NA	NA	NA	NA	NA	NA	NA	NA	NA	NA	NA	NA	NA	10.85_640.60179	CE 16:1	CE	CE 16:1	640.60179	10.85	[M+NH4]+	NA	Positive	2.316	14015570.48	13295334.623	997	997	997	997	3	100	FALSE	0.053	1
NA	NA	NA	NA	NA	NA	NA	NA	NA	NA	NA	NA	NA	NA	NA	NA	NA	NA	NA	NA	NA	NA	NA	NA	NA	NA	NA	NA	NA	10.865_666.61696	CE 18:2	CE	CE 18:2	666.61696	10.865	[M+NH4]+	NA	Positive	2.901	1805471456.387	1748799849.19	997	997	997	997	3	100	FALSE	0.075	1
NA	NA	NA	NA	NA	NA	NA	NA	NA	NA	NA	NA	NA	NA	NA	NA	NA	NA	NA	NA	NA	NA	NA	NA	NA	NA	NA	NA	NA	10.896_692.63279	CE 20:3	CE	CE 20:3	692.63279	10.896	[M+NH4]+	NA	Positive	2.583	63350053.296	62228269.865	996	991	998	997.5	3	100	FALSE	0.067	2
NA	NA	NA	NA	NA	NA	NA	NA	NA	NA	NA	NA	NA	NA	NA	NA	NA	NA	NA	NA	NA	NA	NA	NA	NA	NA	NA	NA	NA	10.918_718.64859	CE 22:4	CE	CE 22:4	718.64859	10.918	[M+NH4]+	NA	Positive	2.252	2882567.297	2512051.526	980	980	997	997	3	100	FALSE	0.059	1
NA	NA	NA	NA	NA	NA	NA	NA	NA	NA	NA	NA	NA	NA	NA	NA	NA	NA	NA	NA	NA	NA	NA	NA	NA	NA	NA	NA	NA	11.022_654.61848	CE 17:1	CE	CE 17:1	654.61848	11.022	[M+NH4]+	NA	Positive	0.629	2135769.825	1799985.482	885	885	998	998	2	100	FALSE	0.052	1
NA	NA	NA	NA	NA	NA	NA	NA	NA	NA	NA	NA	NA	NA	NA	NA	NA	NA	NA	NA	NA	NA	NA	NA	NA	NA	NA	NA	NA	11.044_668.63342	CE 18:1	CE	CE 18:1	668.63342	11.044	[M+NH4]+	NA	Positive	1.736	192775026.603	179359809.78	997	997	997	997	3	100	FALSE	0.067	1
NA	NA	NA	NA	NA	NA	NA	NA	NA	NA	NA	NA	NA	NA	NA	NA	NA	NA	NA	NA	NA	NA	NA	NA	NA	NA	NA	NA	NA	11.092_642.61779	CE 16:0	CE	CE 16:0	642.61779	11.092	[M+NH4]+	NA	Positive	1.725	11766904.119	8531936.101	996	996	997	997	3	100	FALSE	0.052	1
NA	NA	NA	NA	NA	NA	NA	NA	NA	NA	NA	NA	NA	NA	NA	NA	NA	NA	NA	NA	NA	NA	NA	NA	NA	NA	NA	NA	NA	11.208_666.61812	CE 18:2	CE	CE 18:2	666.61812	11.208	[M+NH4]+	NA	Positive	1.157	13282270.182	5403221.468	991	991	998	998	2	100	FALSE	0.071	1
[truncated: 27 more columns]
