# Supplementary material for: Aging-linked systemic lipid signature is reprogrammed by caloric restriction in rhesus monkeys
Source: Mol Syst Biol. 2025 Dec 10;22(2):281–305. doi: 10.1038/s44320-025-00177-3 (PMC12864875; doi:10.1038/s44320-025-00177-3)
Supplement: Supplementary file 4 — Source data Fig. 2 [file 44320_2025_177_MOESM4_ESM.zip › MSB-2025-13100_SourceDataforFigure2/2B/combined_metabolipidome_NIST1.csv]

Tags	Checked	Name	Formula	Annot. Source: Predicted Compositions	Annot. Source: mzCloud Search	Annot. Source: mzVault Search	Annot. DeltaMass [ppm]	Calc. MW	m/z	RT [min]	Area (Max.)	# mzCloud Results	# mzVault Results	mzCloud Best Match	mzCloud Best Match Confidence	mzCloud Best Sim. Match	mzVault Best Match	mzVault Library Match: Bamba lab 34 lipid mediators library stepped NCE 10 30 45	mzVault Library Match: Bamba lab 598 polar metabolites stepped NCE 10 30 45	mzVault Library Match: Customer_Library_ESI_HILIC_HCD_YZ_151entries_20210428	mzVault Library Match: Fiehn HILIC_3061 entries_20200213	mzVault Library Match: KI-GIAR_zic-HILIC_Pos_v0.90_814 entries_20200213	mzVault Library Match: sixLibrariesDownloadedfromMoNA_2_20210428	MS2	Reference Ion	Group Area: 20230508_SIA_NIST1950_rep1	Peak Rating: 20230508_SIA_Blank_rep1.raw (F1)	Peak Rating: 20230508_SIA_NIST1950_rep1.raw (F2)	UniqueID	Annotation	LipidClass	LipidSumComposition	mz	RT	Adduct	OtherAdductsFound	Polarity	ppmError	MaxArea	MedianArea	MaxDotProduct	AvgDotProduct	MaxReverseDotProduct	AvgReverseDotProduct	FoundInNFiles	PeakPurityPercent	RTLS	AvgFWHM	NumSpectralMatches
NA	FALSE	Palmitoyl sphingomyelin	C39 H79 N2 O6 P	Full match	Full match	No results	0.03	702.5676	703.57489	9.424	1322103848.80065	1	0	99.9	10	NA	NA	No matches found	No matches found	No matches found	No matches found	No matches found	No matches found	DDA for preferred ion	[M+H]+1	1322103848.80065	4.8	8.9	9.424_703.57489	NA	NA	NA	NA	NA	NA	NA	NA	NA	NA	NA	NA	NA	NA	NA	NA	NA	NA	NA	NA
NA	FALSE	DL-Dipalmitoylphosphatidylcholine	C40 H80 N O8 P	Full match	Full match	No results	-1.74	733.56088	734.56813	9.534	173690446.858476	1	0	99.9	10	NA	NA	No matches found	No matches found	No matches found	No matches found	No matches found	No matches found	DDA for preferred ion	[M+H]+1	173690446.858476	8.6	9.5	9.534_734.56813	NA	NA	NA	NA	NA	NA	NA	NA	NA	NA	NA	NA	NA	NA	NA	NA	NA	NA	NA	NA
NA	FALSE	DL-Carnitine	C7 H15 N O3	Full match	Full match	Full match	-0.93	161.10504	162.11232	0.762	84303973.6051044	3	2	99.8	70.2	NA	89.6	No matches found	Single match found	Single match found	No matches found	No matches found	No matches found	DDA for preferred ion	[M+H]+1	84303973.6051044	0	9.5	0.762_162.11232	NA	NA	NA	NA	NA	NA	NA	NA	NA	NA	NA	NA	NA	NA	NA	NA	NA	NA	NA	NA
NA	FALSE	2,2'-Methylenebis(4-methyl-6-tert-butylphenol)	C23 H32 O2	No results	Full match	No results	-0.5	340.24006	339.2326	8.904	52324981.2660977	1	0	92.2	9.6	NA	NA	No matches found	No matches found	No matches found	No matches found	No matches found	No matches found	DDA for preferred ion	[M-H]-1	52324981.2660977	7.1	9.5	8.904_339.2326	NA	NA	NA	NA	NA	NA	NA	NA	NA	NA	NA	NA	NA	NA	NA	NA	NA	NA	NA	NA
NA	FALSE	Uric acid	C5 H4 N4 O3	Full match	Full match	Full match	-1.48	168.02809	167.02078	0.834	45978249.9626311	1	1	98.3	98.4	NA	93.6	No matches found	Single match found	No matches found	No matches found	No matches found	No matches found	DDA for preferred ion	[M-H]-1	45978249.9626311	NA	10	0.834_167.02078	NA	NA	NA	NA	NA	NA	NA	NA	NA	NA	NA	NA	NA	NA	NA	NA	NA	NA	NA	NA
NA	FALSE	trans-3-Indoleacrylic acid	C11 H9 N O2	Full match	Full match	No results	-0.93	187.06315	188.07042	2.701	40838504.5497674	2	0	92.5	75.9	NA	NA	No matches found	No matches found	No matches found	No matches found	No matches found	No matches found	DDA for preferred ion	[M+H]+1	40838504.5497674	NA	7.8	2.701_188.07042	NA	NA	NA	NA	NA	NA	NA	NA	NA	NA	NA	NA	NA	NA	NA	NA	NA	NA	NA	NA
NA	FALSE	Uric acid	C5 H4 N4 O3	Full match	Full match	Full match	-3.84	168.0277	167.02031	1.496	27959538.9658262	1	1	98.8	98.4	NA	91.6	No matches found	Single match found	No matches found	No matches found	No matches found	No matches found	DDA for preferred ion	[M-H]-1	27959538.9658262	NA	7.3	1.496_167.02031	NA	NA	NA	NA	NA	NA	NA	NA	NA	NA	NA	NA	NA	NA	NA	NA	NA	NA	NA	NA
NA	FALSE	Monoolein	C21 H40 O4	Full match	Full match	No results	0.3	356.29276	379.28206	8.872	22148471.3701267	1	0	88.5	85.3	NA	NA	No matches found	No matches found	No matches found	No matches found	No matches found	No matches found	DDA for preferred ion	[M+Na]+1	22148471.3701267	3.9	8.9	8.872_379.28206	NA	NA	NA	NA	NA	NA	NA	NA	NA	NA	NA	NA	NA	NA	NA	NA	NA	NA	NA	NA
NA	FALSE	DL-Arginine	C6 H14 N4 O2	Full match	Full match	Full match	-0.85	174.11153	175.1188	0.731	21778671.0822475	2	2	94.9	97.9	NA	83.2	No matches found	Single match found	Single match found	No matches found	No matches found	No matches found	DDA for preferred ion	[M+H]+1	21778671.0822475	8	1.3	0.731_175.1188	NA	NA	NA	NA	NA	NA	NA	NA	NA	NA	NA	NA	NA	NA	NA	NA	NA	NA	NA	NA
NA	FALSE	L-Pyroglutamic acid	C5 H7 N O3	Full match	Full match	No results	-0.65	129.04251	130.04981	0.765	21022743.1102865	2	0	75.5	8.8	NA	NA	No matches found	No matches found	No matches found	No matches found	No matches found	No matches found	DDA for preferred ion	[M+H]+1	21022743.1102865	7.4	8.4	0.765_130.04981	NA	NA	NA	NA	NA	NA	NA	NA	NA	NA	NA	NA	NA	NA	NA	NA	NA	NA	NA	NA
NA	FALSE	1-Aminocyclohexanecarboxylic acid	C7 H13 N O2	Full match	Full match	No results	-0.48	143.09456	144.10184	0.814	20120629.5236033	2	0	98.1	9.9	NA	NA	No matches found	No matches found	No matches found	No matches found	No matches found	No matches found	DDA for preferred ion	[M+H]+1	20120629.5236033	NA	9.5	0.814_144.10184	NA	NA	NA	NA	NA	NA	NA	NA	NA	NA	NA	NA	NA	NA	NA	NA	NA	NA	NA	NA
NA	FALSE	4-Oxoproline	C5 H7 N O3	Full match	Full match	No results	-1.23	129.04243	130.04974	0.839	13479329.3261292	1	0	94	9.7	NA	NA	No matches found	No matches found	No matches found	No matches found	No matches found	No matches found	DDA for preferred ion	[M+H]+1	13479329.3261292	0.3	8.9	0.839_130.04974	NA	NA	NA	NA	NA	NA	NA	NA	NA	NA	NA	NA	NA	NA	NA	NA	NA	NA	NA	NA
NA	FALSE	Bilirubin	C33 H36 N4 O6	Not the top hit	Full match	No results	-1.43	584.26265	585.27014	8.873	12245245.5211838	1	0	99.8	10	NA	NA	No matches found	No matches found	No matches found	No matches found	No matches found	No matches found	DDA for preferred ion	[M+H]+1	12245245.5211838	NA	5.1	8.873_585.27014	NA	NA	NA	NA	NA	NA	NA	NA	NA	NA	NA	NA	NA	NA	NA	NA	NA	NA	NA	NA
NA	FALSE	Benzoylecgonine	C16 H19 N O4	Full match	Full match	No results	-0.04	289.1314	290.13867	4.816	11651861.3107986	2	0	96.8	57.5	NA	NA	No matches found	No matches found	No matches found	No matches found	No matches found	No matches found	DDA for preferred ion	[M+H]+1	11651861.3107986	NA	9.5	4.816_290.13867	NA	NA	NA	NA	NA	NA	NA	NA	NA	NA	NA	NA	NA	NA	NA	NA	NA	NA	NA	NA
NA	FALSE	DL-Tryptophan	C11 H12 N2 O2	Full match	Full match	Full match	-3.61	204.08914	203.08186	2.691	9800183.26111874	2	1	92.9	70.3	NA	78.7	No matches found	Single match found	No matches found	No matches found	No matches found	No matches found	DDA for preferred ion	[M-H]-1	9800183.26111874	NA	8.4	2.691_203.08186	NA	NA	NA	NA	NA	NA	NA	NA	NA	NA	NA	NA	NA	NA	NA	NA	NA	NA	NA	NA
NA	FALSE	Piperine	C17 H19 N O3	Full match	Full match	No results	-0.84	285.13625	286.14352	7.261	9551244.27480746	1	0	97.3	90.9	NA	NA	No matches found	No matches found	No matches found	No matches found	No matches found	No matches found	DDA for preferred ion	[M+H]+1	9551244.27480746	NA	8.9	7.261_286.14352	NA	NA	NA	NA	NA	NA	NA	NA	NA	NA	NA	NA	NA	NA	NA	NA	NA	NA	NA	NA
NA	FALSE	Acetyl-L-carnitine	C9 H17 N O4	Full match	Full match	Full match	-1.41	203.11547	204.12271	0.837	8690296.69189791	1	2	99.1	67.8	NA	96.9	No matches found	Single match found	Single match found	No matches found	No matches found	No matches found	DDA for preferred ion	[M+H]+1	8690296.69189791	0	9.5	0.837_204.12271	NA	NA	NA	NA	NA	NA	NA	NA	NA	NA	NA	NA	NA	NA	NA	NA	NA	NA	NA	NA
NA	FALSE	Testosterone sulfate	C19 H28 O5 S	Not the top hit	Full match	No results	-3.12	368.16459	367.15732	6.529	7432164.58398944	2	0	99.8	10	NA	NA	No matches found	No matches found	No matches found	No matches found	No matches found	No matches found	DDA for preferred ion	[M-H]-1	7432164.58398944	0	7.3	6.529_367.15732	NA	NA	NA	NA	NA	NA	NA	NA	NA	NA	NA	NA	NA	NA	NA	NA	NA	NA	NA	NA
NA	FALSE	L-Histidine	C6 H9 N3 O2	No results	Full match	Full match	-0.58	155.06939	156.07669	0.731	7169693.20603322	1	1	93.2	78.8	NA	81.4	No matches found	No matches found	Single match found	No matches found	No matches found	No matches found	DDA for preferred ion	[M+H]+1	7169693.20603322	0	7.8	0.731_156.07669	NA	NA	NA	NA	NA	NA	NA	NA	NA	NA	NA	NA	NA	NA	NA	NA	NA	NA	NA	NA
NA	FALSE	Butylparaben	C11 H14 O3	Full match	Full match	No results	-2.8	194.09375	193.08635	7.356	7153680.79085821	1	0	96.1	9.8	NA	NA	No matches found	No matches found	No matches found	No matches found	No matches found	No matches found	DDA for preferred ion	[M-H]-1	7153680.79085821	1.4	9.5	7.356_193.08635	NA	NA	NA	NA	NA	NA	NA	NA	NA	NA	NA	NA	NA	NA	NA	NA	NA	NA	NA	NA
NA	FALSE	Caffeine	C8 H10 N4 O2	Full match	Full match	No results	-0.5	194.08028	195.08755	4.528	6922293.65467142	3	0	96.8	57.7	NA	NA	No matches found	No matches found	No matches found	No matches found	No matches found	No matches found	DDA for preferred ion	[M+H]+1	6922293.65467142	NA	9.5	4.528_195.08755	NA	NA	NA	NA	NA	NA	NA	NA	NA	NA	NA	NA	NA	NA	NA	NA	NA	NA	NA	NA
NA	FALSE	D-(-)-Glutamine	C5 H10 N2 O3	Full match	Full match	Full match	-1.96	146.06886	145.06158	0.758	5446990.27976573	1	1	91.9	82.9	NA	80.1	No matches found	Single match found	No matches found	No matches found	No matches found	No matches found	DDA for preferred ion	[M-H]-1	5446990.27976573	0	7.5	0.758_145.06158	NA	NA	NA	NA	NA	NA	NA	NA	NA	NA	NA	NA	NA	NA	NA	NA	NA	NA	NA	NA
NA	FALSE	Glycochenodeoxycholic acid	C26 H43 N O5	Not the top hit	Full match	No results	-0.69	449.31381	448.30624	7.406	4262917.68814401	5	0	88.3	9.4	NA	NA	No matches found	No matches found	No matches found	No matches found	No matches found	No matches found	DDA for preferred ion	[M-H]-1	4262917.68814401	NA	8	7.406_448.30624	NA	NA	NA	NA	NA	NA	NA	NA	NA	NA	NA	NA	NA	NA	NA	NA	NA	NA	NA	NA
NA	FALSE	Phenol	C6 H6 O	No results	Full match	No results	-5.15	94.04138	93.0341	6.341	3251194.05580707	1	0	99.3	10	NA	NA	No matches found	No matches found	No matches found	No matches found	No matches found	No matches found	DDA for preferred ion	[M-H]-1	3251194.05580707	0	8.6	6.341_93.0341	NA	NA	NA	NA	NA	NA	NA	NA	NA	NA	NA	NA	NA	NA	NA	NA	NA	NA	NA	NA
NA	FALSE	3-Indoxyl sulphate	C8 H7 N O4 S	Full match	Full match	Full match	-4.14	213.0087	212.00142	4.74	3071849.26622294	1	1	96.3	83.8	NA	82.8	No matches found	Single match found	No matches found	No matches found	No matches found	No matches found	DDA for preferred ion	[M-H]-1	3071849.26622294	NA	4.8	4.74_212.00142	NA	NA	NA	NA	NA	NA	NA	NA	NA	NA	NA	NA	NA	NA	NA	NA	NA	NA	NA	NA
NA	FALSE	α,α-Trehalose	C12 H22 O11	Full match	Full match	No results	-4.05	342.11483	387.11301	0.987	2786018.57350509	2	0	88.1	59.4	NA	NA	No matches found	No matches found	No matches found	No matches found	No matches found	No matches found	DDA for preferred ion	[M+FA-H]-1	2786018.57350509	0	8	0.987_387.11301	NA	NA	NA	NA	NA	NA	NA	NA	NA	NA	NA	NA	NA	NA	NA	NA	NA	NA	NA	NA
NA	FALSE	5-Nitro-o-toluidine	C7 H8 N2 O2	Full match	Full match	No results	-0.58	152.05849	153.06577	1.648	2732526.53487536	1	0	85.6	9.3	NA	NA	No matches found	No matches found	No matches found	No matches found	No matches found	No matches found	DDA for preferred ion	[M+H]+1	2732526.53487536	NA	8	1.648_153.06577	NA	NA	NA	NA	NA	NA	NA	NA	NA	NA	NA	NA	NA	NA	NA	NA	NA	NA	NA	NA
NA	FALSE	N-Phenylacetylglutamine	C13 H16 N2 O4	Full match	Full match	No results	-1.7	264.11056	263.10287	4.545	2575607.02992617	1	0	99.4	10	NA	NA	No matches found	No matches found	No matches found	No matches found	No matches found	No matches found	DDA for preferred ion	[M-H]-1	2575607.02992617	NA	3.2	4.545_263.10287	NA	NA	NA	NA	NA	NA	NA	NA	NA	NA	NA	NA	NA	NA	NA	NA	NA	NA	NA	NA
NA	FALSE	1-Butanesulfonic acid	C4 H10 O3 S	No results	Full match	No results	-5.54	138.0343	137.02702	1.745	2104342.64696927	1	0	96.5	9.8	NA	NA	No matches found	No matches found	No matches found	No matches found	No matches found	No matches found	DDA for preferred ion	[M-H]-1	2104342.64696927	NA	8.3	1.745_137.02702	NA	NA	NA	NA	NA	NA	NA	NA	NA	NA	NA	NA	NA	NA	NA	NA	NA	NA	NA	NA
NA	FALSE	Glycoursodeoxycholic acid	C26 H43 N O5	Not the top hit	Full match	No results	-1.14	449.31361	448.30588	7.554	1520998.93116136	5	0	95.6	9.8	NA	NA	No matches found	No matches found	No matches found	No matches found	No matches found	No matches found	DDA for preferred ion	[M-H]-1	1520998.93116136	NA	7.7	7.554_448.30588	NA	NA	NA	NA	NA	NA	NA	NA	NA	NA	NA	NA	NA	NA	NA	NA	NA	NA	NA	NA
NA	FALSE	4-Methylphenol	C7 H8 O	No results	Full match	No results	-5.07	108.05697	107.04969	5.05	1489742.97027963	1	0	90.7	9.5	NA	NA	No matches found	No matches found	No matches found	No matches found	No matches found	No matches found	DDA for preferred ion	[M-H]-1	1489742.97027963	NA	6.1	5.05_107.04969	NA	NA	NA	NA	NA	NA	NA	NA	NA	NA	NA	NA	NA	NA	NA	NA	NA	NA	NA	NA
NA	FALSE	N-{[(1S,4S,6S)-6-Isopropyl-4-{2-[(4-methoxybenzyl)amino]-2-oxoethyl}-3-methyl-2-cyclohexen-1-yl]methyl}-5-pyrimidinecarboxamide	C26 H34 N4 O3	No results	Full match	No results	-5.66	450.26054	449.25327	8.141	1401706.81671713	2	0	99.1	10	NA	NA	No matches found	No matches found	No matches found	No matches found	No matches found	No matches found	DDA for preferred ion	[M-H]-1	1401706.81671713	NA	8.3	8.141_449.25327	NA	NA	NA	NA	NA	NA	NA	NA	NA	NA	NA	NA	NA	NA	NA	NA	NA	NA	NA	NA
NA	FALSE	Indole-3-lactic acid	C11 H11 N O3	Full match	Full match	No results	-4.52	205.07297	204.06569	5.538	1251484.10387769	1	0	93.5	85.5	NA	NA	No matches found	No matches found	No matches found	No matches found	No matches found	No matches found	DDA for preferred ion	[M-H]-1	1251484.10387769	NA	8.3	5.538_204.06569	NA	NA	NA	NA	NA	NA	NA	NA	NA	NA	NA	NA	NA	NA	NA	NA	NA	NA	NA	NA
NA	NA	NA	NA	NA	NA	NA	NA	NA	NA	NA	NA	NA	NA	NA	NA	NA	NA	NA	NA	NA	NA	NA	NA	NA	NA	NA	NA	NA	7.214_274.27385	SP d16:0	SP	SP d16:0	274.27385	7.214	[M+H]+	NA	Positive	2.718	6317319.752	4816284.013	863	863	1000	1000	4	100	FALSE	0.039	1
NA	NA	NA	NA	NA	NA	NA	NA	NA	NA	NA	NA	NA	NA	NA	NA	NA	NA	NA	NA	NA	NA	NA	NA	NA	NA	NA	NA	NA	7.317_344.27966	AC 12:0	AC	AC 12:0	344.27966	7.317	[M+H]+	NA	Positive	1.257	1524681.491	1389168.498	823	823	892	892	3	100	FALSE	0.036	1
NA	NA	NA	NA	NA	NA	NA	NA	NA	NA	NA	NA	NA	NA	NA	NA	NA	NA	NA	NA	NA	NA	NA	NA	NA	NA	NA	NA	NA	7.925_468.3087	LysoPC 14:0	LysoPC	LysoPC 14:0	468.3087	7.925	[M+H]+	NA	Positive	0.621	4668495.11	2991654.093	728	728	730	730	2	100	FALSE	0.047	1
NA	NA	NA	NA	NA	NA	NA	NA	NA	NA	NA	NA	NA	NA	NA	NA	NA	NA	NA	NA	NA	NA	NA	NA	NA	NA	NA	NA	NA	8.01_468.30851	LysoPC 14:0	LysoPC	LysoPC 14:0	468.30851	8.01	[M+H]+	NA	Positive	1.036	23780600.594	20284486.352	728	728	730	730	3	100	FALSE	0.046	1
NA	NA	NA	NA	NA	NA	NA	NA	NA	NA	NA	NA	NA	NA	NA	NA	NA	NA	NA	NA	NA	NA	NA	NA	NA	NA	NA	NA	NA	8.063_542.3239	LysoPC 20:5	LysoPC	LysoPC 20:5	542.3239	8.063	[M+H]+	NA	Positive	1.488	10688751.284	8533009.881	570	570	985	985	3	100	FALSE	0.048	1
NA	NA	NA	NA	NA	NA	NA	NA	NA	NA	NA	NA	NA	NA	NA	NA	NA	NA	NA	NA	NA	NA	NA	NA	NA	NA	NA	NA	NA	8.063_586.31546	LysoPC 20:5	LysoPC	LysoPC 20:5	586.31546	8.063	[M+FA-H]-	NA	Negative	1.619	709189.048	537579.43	800	800	803	803	3	100	FALSE	0.041	1
NA	NA	NA	NA	NA	NA	NA	NA	NA	NA	NA	NA	NA	NA	NA	NA	NA	NA	NA	NA	NA	NA	NA	NA	NA	NA	NA	NA	NA	8.063_518.32392	LysoPC 18:3	LysoPC	LysoPC 18:3	518.32392	8.063	[M+H]+	NA	Positive	1.515	15021907.928	12042144.266	941	925.5	977	968.5	3	100	FALSE	0.074	2
NA	NA	NA	NA	NA	NA	NA	NA	NA	NA	NA	NA	NA	NA	NA	NA	NA	NA	NA	NA	NA	NA	NA	NA	NA	NA	NA	NA	NA	8.084_562.31445	LysoPC 18:3	LysoPC	LysoPC 18:3	562.31445	8.084	[M+FA-H]-	NA	Negative	0.107	1033769.658	683902.462	864	864	865	865	3	100	FALSE	0.056	1
NA	NA	NA	NA	NA	NA	NA	NA	NA	NA	NA	NA	NA	NA	NA	NA	NA	NA	NA	NA	NA	NA	NA	NA	NA	NA	NA	NA	NA	8.088_595.28824	LysoPI 18:2	LysoPI	LysoPI 18:2	595.28824	8.088	[M-H]-	NA	Negative	0.156	586012.816	522951.508	757	757	841	841	2	100	FALSE	0.08	1
NA	NA	NA	NA	NA	NA	NA	NA	NA	NA	NA	NA	NA	NA	NA	NA	NA	NA	NA	NA	NA	NA	NA	NA	NA	NA	NA	NA	NA	8.092_619.28817	LysoPI 20:4	LysoPI	LysoPI 20:4	619.28817	8.092	[M-H]-	NA	Negative	0.258	872087.001	809806.621	765	765	815	815	3	100	FALSE	0.065	1
NA	NA	NA	NA	NA	NA	NA	NA	NA	NA	NA	NA	NA	NA	NA	NA	NA	NA	NA	NA	NA	NA	NA	NA	NA	NA	NA	NA	NA	8.116_494.32356	LysoPC 16:1	LysoPC	LysoPC 16:1	494.32356	8.116	[M+H]+	NA	Positive	2.311	73209565.524	59744177.107	721	721	735	735	3	100	FALSE	0.053	1
NA	NA	NA	NA	NA	NA	NA	NA	NA	NA	NA	NA	NA	NA	NA	NA	NA	NA	NA	NA	NA	NA	NA	NA	NA	NA	NA	NA	NA	8.178_426.35776	AC 18:1	AC	AC 18:1	426.35776	8.178	[M+H]+	NA	Positive	1.271	4963876.337	4712193.181	947	947	969	969	3	100	FALSE	0.036	1
NA	NA	NA	NA	NA	NA	NA	NA	NA	NA	NA	NA	NA	NA	NA	NA	NA	NA	NA	NA	NA	NA	NA	NA	NA	NA	NA	NA	NA	8.183_378.24054	S1P d18:1	S1P	S1P d18:1	378.24054	8.183	[M-H]-	NA	Negative	0.958	703183.032	667589.357	997	997	1000	1000	3	NA	FALSE	0.047	1
NA	NA	NA	NA	NA	NA	NA	NA	NA	NA	NA	NA	NA	NA	NA	NA	NA	NA	NA	NA	NA	NA	NA	NA	NA	NA	NA	NA	NA	8.231_568.33933	LysoPC 22:6	LysoPC	LysoPC 22:6	568.33933	8.231	[M+H]+	NA	Positive	1.664	26432636.03	25632465.423	821	821	826	826	2	100	FALSE	0.037	1
NA	NA	NA	NA	NA	NA	NA	NA	NA	NA	NA	NA	NA	NA	NA	NA	NA	NA	NA	NA	NA	NA	NA	NA	NA	NA	NA	NA	NA	8.238_612.33065	LysoPC 22:6	LysoPC	LysoPC 22:6	612.33065	8.238	[M+FA-H]-	NA	Negative	0.927	1532832.082	1414123.566	816	816	826	826	3	100	FALSE	0.046	1
NA	NA	NA	NA	NA	NA	NA	NA	NA	NA	NA	NA	NA	NA	NA	NA	NA	NA	NA	NA	NA	NA	NA	NA	NA	NA	NA	NA	NA	8.285_508.3395	LysoPC 17:1	LysoPC	LysoPC 17:1	508.3395	8.285	[M+H]+	NA	Positive	1.58	7160816.44	5323706.097	941	941	964	964	3	100	FALSE	0.043	1
NA	NA	NA	NA	NA	NA	NA	NA	NA	NA	NA	NA	NA	NA	NA	NA	NA	NA	NA	NA	NA	NA	NA	NA	NA	NA	NA	NA	NA	8.288_524.27747	LysoPE 22:6	LysoPE	LysoPE 22:6	524.27747	8.288	[M-H]-	NA	Negative	0.463	2116402.265	1904084.494	965	965	967	967	3	100	FALSE	0.04	1
NA	NA	NA	NA	NA	NA	NA	NA	NA	NA	NA	NA	NA	NA	NA	NA	NA	NA	NA	NA	NA	NA	NA	NA	NA	NA	NA	NA	NA	8.298_478.29262	LysoPE 18:2	LysoPE	LysoPE 18:2	478.29262	8.298	[M-H]-	[M+H]+	Positive	1.618	12872231.186	10163623.196	978	970	1000	999	3	100	FALSE	0.043	2
NA	NA	NA	NA	NA	NA	NA	NA	NA	NA	NA	NA	NA	NA	NA	NA	NA	NA	NA	NA	NA	NA	NA	NA	NA	NA	NA	NA	NA	8.302_502.29234	LysoPE 20:4	LysoPE	LysoPE 20:4	502.29234	8.302	[M+H]+	[M-H]-	Positive	2.108	8961390.017	6387557.081	990	985.3	1000	995.3	3	100	FALSE	0.038	3
NA	NA	NA	NA	NA	NA	NA	NA	NA	NA	NA	NA	NA	NA	NA	NA	NA	NA	NA	NA	NA	NA	NA	NA	NA	NA	NA	NA	NA	8.366_546.35459	LysoPC 20:3	LysoPC	LysoPC 20:3	546.35459	8.366	[M+H]+	NA	Positive	2.613	53388213.144	46441385.273	936	836	964	851.5	3	100	FALSE	0.047	2
NA	NA	NA	NA	NA	NA	NA	NA	NA	NA	NA	NA	NA	NA	NA	NA	NA	NA	NA	NA	NA	NA	NA	NA	NA	NA	NA	NA	NA	8.367_540.33571	LysoPC 16:0	LysoPC	LysoPC 16:0	540.33571	8.367	[M+FA-H]-	NA	Negative	10.418	215326380.948	189971841.16	1000	1000	1000	1000	2	100	FALSE	0.052	1
NA	NA	NA	NA	NA	NA	NA	NA	NA	NA	NA	NA	NA	NA	NA	NA	NA	NA	NA	NA	NA	NA	NA	NA	NA	NA	NA	NA	NA	8.369_590.34603	LysoPC 20:3	LysoPC	LysoPC 20:3	590.34603	8.369	[M+FA-H]-	NA	Negative	0.353	4227903.881	3464007.922	848	848	848	848	3	100	FALSE	0.051	1
NA	NA	NA	NA	NA	NA	NA	NA	NA	NA	NA	NA	NA	NA	NA	NA	NA	NA	NA	NA	NA	NA	NA	NA	NA	NA	NA	NA	NA	8.42_502.29299	LysoPE 20:3	LysoPE	LysoPE 20:3	502.29299	8.42	[M-H]-	NA	Negative	0.817	453062.468	412644.139	957	957	999	999	2	100	FALSE	0.045	1
NA	NA	NA	NA	NA	NA	NA	NA	NA	NA	NA	NA	NA	NA	NA	NA	NA	NA	NA	NA	NA	NA	NA	NA	NA	NA	NA	NA	NA	8.426_454.29259	LysoPE 16:0	LysoPE	LysoPE 16:0	454.29259	8.426	[M+H]+	NA	Positive	1.773	4187078.084	3745234.405	980	980	1000	1000	3	NA	FALSE	0.039	1
NA	NA	NA	NA	NA	NA	NA	NA	NA	NA	NA	NA	NA	NA	NA	NA	NA	NA	NA	NA	NA	NA	NA	NA	NA	NA	NA	NA	NA	8.441_522.3552	LysoPC 18:1	LysoPC	LysoPC 18:1	522.3552	8.441	[M+H]+	NA	Positive	1.56	515605564.913	452787461.634	777	777	795	795	4	100	FALSE	0.044	1
NA	NA	NA	NA	NA	NA	NA	NA	NA	NA	NA	NA	NA	NA	NA	NA	NA	NA	NA	NA	NA	NA	NA	NA	NA	NA	NA	NA	NA	8.449_566.3469	LysoPC 18:1	LysoPC	LysoPC 18:1	566.3469	8.449	[M+FA-H]-	NA	Negative	1.9	66479216.386	58780336.613	997	997	997	997	3	100	FALSE	0.045	1
NA	NA	NA	NA	NA	NA	NA	NA	NA	NA	NA	NA	NA	NA	NA	NA	NA	NA	NA	NA	NA	NA	NA	NA	NA	NA	NA	NA	NA	8.489_572.37059	LysoPC 22:4	LysoPC	LysoPC 22:4	572.37059	8.489	[M+H]+	NA	Positive	1.736	4995160.728	3651533.159	939	939	988	988	3	100	FALSE	0.034	1
NA	NA	NA	NA	NA	NA	NA	NA	NA	NA	NA	NA	NA	NA	NA	NA	NA	NA	NA	NA	NA	NA	NA	NA	NA	NA	NA	NA	NA	8.5_599.31889	LysoPI 18:0	LysoPI	LysoPI 18:0	599.31889	8.5	[M-H]-	NA	Negative	1.154	681865.208	548007.465	785	785	880	880	3	100	FALSE	0.046	1
NA	NA	NA	NA	NA	NA	NA	NA	NA	NA	NA	NA	NA	NA	NA	NA	NA	NA	NA	NA	NA	NA	NA	NA	NA	NA	NA	NA	NA	8.5_480.30827	LysoPE 18:1	LysoPE	LysoPE 18:1	480.30827	8.5	[M+H]+	NA	Positive	1.494	5117677.6	4314227.178	661	661	1000	1000	3	NA	FALSE	0.052	1
NA	NA	NA	NA	NA	NA	NA	NA	NA	NA	NA	NA	NA	NA	NA	NA	NA	NA	NA	NA	NA	NA	NA	NA	NA	NA	NA	NA	NA	8.527_510.35524	LysoPC 17:0	LysoPC	LysoPC 17:0	510.35524	8.527	[M+H]+	NA	Positive	1.456	36737613.639	29564857.648	851	851	860	860	3	100	FALSE	0.095	1
NA	NA	NA	NA	NA	NA	NA	NA	NA	NA	NA	NA	NA	NA	NA	NA	NA	NA	NA	NA	NA	NA	NA	NA	NA	NA	NA	NA	NA	8.531_592.36031	LysoPC 20:2	LysoPC	LysoPC 20:2	592.36031	8.531	[M+FA-H]-	NA	Negative	1.813	883735.678	700563.9	835	835	835	835	3	100	FALSE	0.038	1
NA	NA	NA	NA	NA	NA	NA	NA	NA	NA	NA	NA	NA	NA	NA	NA	NA	NA	NA	NA	NA	NA	NA	NA	NA	NA	NA	NA	NA	8.537_548.37089	LysoPC 20:2	LysoPC	LysoPC 20:2	548.37089	8.537	[M+H]+	NA	Positive	1.261	7065757.326	5534080.634	922	922	975	975	3	100	FALSE	0.046	1
NA	NA	NA	NA	NA	NA	NA	NA	NA	NA	NA	NA	NA	NA	NA	NA	NA	NA	NA	NA	NA	NA	NA	NA	NA	NA	NA	NA	NA	8.723_594.3758	LysoPC 20:1	LysoPC	LysoPC 20:1	594.3758	8.723	[M+FA-H]-	NA	Negative	2.148	543057.469	460423.297	816	816	816	816	3	100	FALSE	0.052	1
NA	NA	NA	NA	NA	NA	NA	NA	NA	NA	NA	NA	NA	NA	NA	NA	NA	NA	NA	NA	NA	NA	NA	NA	NA	NA	NA	NA	NA	8.723_550.38643	LysoPC 20:1	LysoPC	LysoPC 20:1	550.38643	8.723	[M+H]+	NA	Positive	1.631	5338711.192	4605513.248	898	898	986	986	3	100	FALSE	0.037	1
NA	NA	NA	NA	NA	NA	NA	NA	NA	NA	NA	NA	NA	NA	NA	NA	NA	NA	NA	NA	NA	NA	NA	NA	NA	NA	NA	NA	NA	8.733_482.32394	LysoPE 18:0	LysoPE	LysoPE 18:0	482.32394	8.733	[M+H]+	NA	Positive	1.587	3763701.883	3319605.806	980	980	1000	1000	3	NA	FALSE	0.039	1
NA	NA	NA	NA	NA	NA	NA	NA	NA	NA	NA	NA	NA	NA	NA	NA	NA	NA	NA	NA	NA	NA	NA	NA	NA	NA	NA	NA	NA	9.138_647.51162	SM d30:1	SM	SM d30:1	647.51162	9.138	[M+H]+	NA	Positive	1.851	4989474.553	3863016.573	997	997	997	997	3	NA	FALSE	0.035	1
NA	NA	NA	NA	NA	NA	NA	NA	NA	NA	NA	NA	NA	NA	NA	NA	NA	NA	NA	NA	NA	NA	NA	NA	NA	NA	NA	NA	NA	9.17_673.52724	SM d32:2	SM	SM d32:2	673.52724	9.17	[M+H]+	NA	Positive	1.875	7876930.21	5837755.342	997	997	997	997	3	NA	FALSE	0.034	1
NA	NA	NA	NA	NA	NA	NA	NA	NA	NA	NA	NA	NA	NA	NA	NA	NA	NA	NA	NA	NA	NA	NA	NA	NA	NA	NA	NA	NA	9.29_678.50604	PC 28:0	PC	PC 28:0	678.50604	9.29	[M+H]+	NA	Positive	1.985	4686491.631	3921233.316	994	994	995	995	3	NA	FALSE	0.036	1
NA	NA	NA	NA	NA	NA	NA	NA	NA	NA	NA	NA	NA	NA	NA	NA	NA	NA	NA	NA	NA	NA	NA	NA	NA	NA	NA	NA	NA	9.291_675.54287	SM d32:1	SM	SM d32:1	675.54287	9.291	[M+H]+	NA	Positive	1.861	104308849.284	96226007.87	997	997	997	997	3	NA	FALSE	0.035	1
NA	NA	NA	NA	NA	NA	NA	NA	NA	NA	NA	NA	NA	NA	NA	NA	NA	NA	NA	NA	NA	NA	NA	NA	NA	NA	NA	NA	NA	9.317_701.55879	SM d34:2	SM	SM d34:2	701.55879	9.317	[M+H]+	NA	Positive	1.461	247399608.568	216940784.656	998	998	998	998	3	NA	FALSE	0.036	1
NA	NA	NA	NA	NA	NA	NA	NA	NA	NA	NA	NA	NA	NA	NA	NA	NA	NA	NA	NA	NA	NA	NA	NA	NA	NA	NA	NA	NA	9.317_704.52179	PC 30:1	PC	PC 30:1	704.52179	9.317	[M+H]+	NA	Positive	1.739	11818862.549	10366518.748	994	994	995	995	2	NA	FALSE	0.044	1
NA	NA	NA	NA	NA	NA	NA	NA	NA	NA	NA	NA	NA	NA	NA	NA	NA	NA	NA	NA	NA	NA	NA	NA	NA	NA	NA	NA	NA	9.344_754.53695	PC 34:4	PC	PC 34:4	754.53695	9.344	[M+H]+	NA	Positive	2.311	31182150.518	25746692.7	995	995	995	995	3	NA	FALSE	0.039	1
NA	NA	NA	NA	NA	NA	NA	NA	NA	NA	NA	NA	NA	NA	NA	NA	NA	NA	NA	NA	NA	NA	NA	NA	NA	NA	NA	NA	NA	9.347_848.54305	PC 38:7	PC	PC 38:7	848.54305	9.347	[M+FA-H]-	NA	Negative	1.343	793149.874	709506.726	835	835	887	887	3	50	FALSE	0.069	1
NA	NA	NA	NA	NA	NA	NA	NA	NA	NA	NA	NA	NA	NA	NA	NA	NA	NA	NA	NA	NA	NA	NA	NA	NA	NA	NA	NA	NA	9.353_774.52846	PC 32:2	PC	PC 32:2	774.52846	9.353	[M+FA-H]-	[M+H]+	Negative	0.051	3970194.266	3674201.37	733	733	736	736	3	50	FALSE	0.04	1
NA	NA	NA	NA	NA	NA	NA	NA	NA	NA	NA	NA	NA	NA	NA	NA	NA	NA	NA	NA	NA	NA	NA	NA	NA	NA	NA	NA	NA	9.357_759.56448	SM d35:2	SM	SM d35:2	759.56448	9.357	[M+FA-H]-	NA	Negative	0.931	801133.389	530818.566	951	951	961	961	2	NA	FALSE	0.035	1
NA	NA	NA	NA	NA	NA	NA	NA	NA	NA	NA	NA	NA	NA	NA	NA	NA	NA	NA	NA	NA	NA	NA	NA	NA	NA	NA	NA	NA	9.361_689.55871	SM d33:1	SM	SM d33:1	689.55871	9.361	[M+H]+	NA	Positive	1.595	74694666.648	65667274.38	997	997	997	997	3	NA	FALSE	0.047	1
NA	NA	NA	NA	NA	NA	NA	NA	NA	NA	NA	NA	NA	NA	NA	NA	NA	NA	NA	NA	NA	NA	NA	NA	NA	NA	NA	NA	NA	9.364_727.57417	SM d36:3	SM	SM d36:3	727.57417	9.364	[M+H]+	NA	Positive	1.665	18407993.072	16490619.528	998	998	998	998	3	NA	FALSE	0.047	1
NA	NA	NA	NA	NA	NA	NA	NA	NA	NA	NA	NA	NA	NA	NA	NA	NA	NA	NA	NA	NA	NA	NA	NA	NA	NA	NA	NA	NA	9.374_798.52789	PC 14:0_20:4	PC	PC 34:4	798.52789	9.374	[M+FA-H]-	NA	Negative	0.767	6212910.618	1156893.792	786	786	794	794	3	100	FALSE	0.051	1
NA	NA	NA	NA	NA	NA	NA	NA	NA	NA	NA	NA	NA	NA	NA	NA	NA	NA	NA	NA	NA	NA	NA	NA	NA	NA	NA	NA	NA	9.382_830.56761	PC 40:8	PC	PC 40:8	830.56761	9.382	[M+H]+	NA	Positive	2.882	15489446.808	13688431.704	995	995	996	996	3	NA	FALSE	0.044	1
NA	NA	NA	NA	NA	NA	NA	NA	NA	NA	NA	NA	NA	NA	NA	NA	NA	NA	NA	NA	NA	NA	NA	NA	NA	NA	NA	NA	NA	9.393_756.55272	PC 34:3	PC	PC 34:3	756.55272	9.393	[M+H]+	NA	Positive	2.111	325319233.051	294405907.986	995	993	996	995.5	3	NA	FALSE	0.064	2
NA	NA	NA	NA	NA	NA	NA	NA	NA	NA	NA	NA	NA	NA	NA	NA	NA	NA	NA	NA	NA	NA	NA	NA	NA	NA	NA	NA	NA	9.401_780.55283	PC 36:5	PC	PC 36:5	780.55283	9.401	[M+H]+	NA	Positive	1.908	376402549.55	232351164.296	995	995	995	995	3	NA	FALSE	0.042	2
NA	NA	NA	NA	NA	NA	NA	NA	NA	NA	NA	NA	NA	NA	NA	NA	NA	NA	NA	NA	NA	NA	NA	NA	NA	NA	NA	NA	NA	9.408_768.5529	PC 35:4	PC	PC 35:4	768.5529	9.408	[M+H]+	NA	Positive	1.852	15755697.546	14198691.621	995	995	995	995	3	NA	FALSE	0.045	1
NA	NA	NA	NA	NA	NA	NA	NA	NA	NA	NA	NA	NA	NA	NA	NA	NA	NA	NA	NA	NA	NA	NA	NA	NA	NA	NA	NA	NA	9.417_744.5526	PC 33:2	PC	PC 33:2	744.5526	9.417	[M+H]+	NA	Positive	2.317	44474192.578	38542390.8	995	995	995	995	3	NA	FALSE	0.04	1
NA	NA	NA	NA	NA	NA	NA	NA	NA	NA	NA	NA	NA	NA	NA	NA	NA	NA	NA	NA	NA	NA	NA	NA	NA	NA	NA	NA	NA	9.422_703.57472	SM d34:1	SM	SM d34:1	703.57472	9.422	[M+H]+	NA	Positive	0.934	1308127374.226	1149151050.564	998	998	998	998	4	NA	FALSE	0.038	1
NA	NA	NA	NA	NA	NA	NA	NA	NA	NA	NA	NA	NA	NA	NA	NA	NA	NA	NA	NA	NA	NA	NA	NA	NA	NA	NA	NA	NA	9.436_850.56057	PC 16:0_22:6	PC	PC 38:6	850.56057	9.436	[M+FA-H]-	NA	Negative	0.892	17980668.807	16583087.032	853	853	890	890	3	100	FALSE	0.041	1
NA	NA	NA	NA	NA	NA	NA	NA	NA	NA	NA	NA	NA	NA	NA	NA	NA	NA	NA	NA	NA	NA	NA	NA	NA	NA	NA	NA	NA	9.443_732.55287	PC 32:1	PC	PC 32:1	732.55287	9.443	[M+H]+	NA	Positive	1.975	247053220.878	226316659.585	995	995	995	995	4	NA	FALSE	0.05	1
NA	NA	NA	NA	NA	NA	NA	NA	NA	NA	NA	NA	NA	NA	NA	NA	NA	NA	NA	NA	NA	NA	NA	NA	NA	NA	NA	NA	NA	9.445_806.56811	PC 38:6	PC	PC 38:6	806.56811	9.445	[M+H]+	NA	Positive	2.348	528974544.859	454793980.324	996	995.5	996	995.5	3	NA	FALSE	0.034	2
NA	NA	NA	NA	NA	NA	NA	NA	NA	NA	NA	NA	NA	NA	NA	NA	NA	NA	NA	NA	NA	NA	NA	NA	NA	NA	NA	NA	NA	9.448_729.58954	SM d36:2	SM	SM d36:2	729.58954	9.448	[M+H]+	NA	Positive	2.179	93528341.484	86164995.693	998	998	998	998	3	NA	FALSE	0.034	1
NA	NA	NA	NA	NA	NA	NA	NA	NA	NA	NA	NA	NA	NA	NA	NA	NA	NA	NA	NA	NA	NA	NA	NA	NA	NA	NA	NA	NA	9.456_832.5836	PC 40:7	PC	PC 40:7	832.5836	9.456	[M+H]+	NA	Positive	2.367	32915382.927	31804739.218	996	996	996	996	3	NA	FALSE	0.06	1
NA	NA	NA	NA	NA	NA	NA	NA	NA	NA	NA	NA	NA	NA	NA	NA	NA	NA	NA	NA	NA	NA	NA	NA	NA	NA	NA	NA	NA	9.461_876.5746	PC 18:1_22:6	PC	PC 40:7	876.5746	9.461	[M+FA-H]-	NA	Negative	1.031	840613.422	742448.976	887	887	925	925	3	100	FALSE	0.058	1
NA	NA	NA	NA	NA	NA	NA	NA	NA	NA	NA	NA	NA	NA	NA	NA	NA	NA	NA	NA	NA	NA	NA	NA	NA	NA	NA	NA	NA	9.476_802.5645	PC 16:0_18:2	PC	PC 34:2	802.5645	9.476	[M+FA-H]-	NA	Negative	5.842	276854905.321	140493016.164	758	758	758	758	4	100	FALSE	0.064	1
NA	NA	NA	NA	NA	NA	NA	NA	NA	NA	NA	NA	NA	NA	NA	NA	NA	NA	NA	NA	NA	NA	NA	NA	NA	NA	NA	NA	NA	9.487_761.58023	SM d35:1	SM	SM d35:1	761.58023	9.487	[M+FA-H]-	NA	Negative	0.841	1163929.558	1074548.882	955	955	955	955	3	NA	FALSE	0.043	1
NA	NA	NA	NA	NA	NA	NA	NA	NA	NA	NA	NA	NA	NA	NA	NA	NA	NA	NA	NA	NA	NA	NA	NA	NA	NA	NA	NA	NA	9.499_808.58309	PC 38:5	PC	PC 38:5	808.58309	9.499	[M+H]+	NA	Positive	3.068	431091492.306	318640675.75	996	995.5	996	995.5	3	NA	FALSE	0.059	2
NA	NA	NA	NA	NA	NA	NA	NA	NA	NA	NA	NA	NA	NA	NA	NA	NA	NA	NA	NA	NA	NA	NA	NA	NA	NA	NA	NA	NA	9.504_716.52131	PE 34:2	PE	PE 34:2	716.52131	9.504	[M+H]+	NA	Positive	2.368	9422382.9	8102635.23	743	743	987	987	3	NA	FALSE	0.038	1
NA	NA	NA	NA	NA	NA	NA	NA	NA	NA	NA	NA	NA	NA	NA	NA	NA	NA	NA	NA	NA	NA	NA	NA	NA	NA	NA	NA	NA	9.506_746.56885	PC 33:1	PC	PC 33:1	746.56885	9.506	[M+H]+	NA	Positive	1.547	29082899.71	24691772.426	995	995	995	995	3	NA	FALSE	0.077	1
NA	NA	NA	NA	NA	NA	NA	NA	NA	NA	NA	NA	NA	NA	NA	NA	NA	NA	NA	NA	NA	NA	NA	NA	NA	NA	NA	NA	NA	9.526_772.58366	PC 35:2	PC	PC 35:2	772.58366	9.526	[M+H]+	NA	Positive	2.469	98966798.009	88748996.954	995	994.5	995	995	3	NA	FALSE	0.036	2
NA	NA	NA	NA	NA	NA	NA	NA	NA	NA	NA	NA	NA	NA	NA	NA	NA	NA	NA	NA	NA	NA	NA	NA	NA	NA	NA	NA	NA	9.532_734.56826	PC 32:0	PC	PC 32:0	734.56826	9.532	[M+H]+	NA	Positive	2.374	173941149.235	164917556.672	995	995	995	995	4	NA	FALSE	0.041	1
NA	NA	NA	NA	NA	NA	NA	NA	NA	NA	NA	NA	NA	NA	NA	NA	NA	NA	NA	NA	NA	NA	NA	NA	NA	NA	NA	NA	NA	9.547_731.60486	SM d36:1	SM	SM d36:1	731.60486	9.547	[M+H]+	NA	Positive	2.502	180574244.917	174459899.056	998	998	998	998	3	NA	FALSE	0.05	1
NA	NA	NA	NA	NA	NA	NA	NA	NA	NA	NA	NA	NA	NA	NA	NA	NA	NA	NA	NA	NA	NA	NA	NA	NA	NA	NA	NA	NA	9.55_804.57858	PC 34:1	PC	PC 34:1	804.57858	9.55	[M+FA-H]-	NA	Negative	3.823	94005593.706	90412554.687	756	756	757	757	3	58.8	FALSE	0.044	1
NA	NA	NA	NA	NA	NA	NA	NA	NA	NA	NA	NA	NA	NA	NA	NA	NA	NA	NA	NA	NA	NA	NA	NA	NA	NA	NA	NA	NA	9.555_834.59872	PC 40:6	PC	PC 40:6	834.59872	9.555	[M+H]+	NA	Positive	3.118	152184126.291	144552693.479	996	996	996	996	3	NA	FALSE	0.038	1
NA	NA	NA	NA	NA	NA	NA	NA	NA	NA	NA	NA	NA	NA	NA	NA	NA	NA	NA	NA	NA	NA	NA	NA	NA	NA	NA	NA	NA	9.557_878.59031	PC 18:0_22:6	PC	PC 40:6	878.59031	9.557	[M+FA-H]-	NA	Negative	0.925	4395423.631	4123170.79	766	766	783	783	3	100	FALSE	0.05	1
NA	NA	NA	NA	NA	NA	NA	NA	NA	NA	NA	NA	NA	NA	NA	NA	NA	NA	NA	NA	NA	NA	NA	NA	NA	NA	NA	NA	NA	9.557_794.60371	Plasmenyl-PC P-38:4	Plasmenyl-PC	Plasmenyl-PC P-38:4	794.60371	9.557	[M+H]+	NA	Positive	3.359	109609419.98	105437921.066	1000	1000	1000	1000	3	NA	FALSE	0.043	1
NA	NA	NA	NA	NA	NA	NA	NA	NA	NA	NA	NA	NA	NA	NA	NA	NA	NA	NA	NA	NA	NA	NA	NA	NA	NA	NA	NA	NA	9.57_757.62075	SM d38:2	SM	SM d38:2	757.62075	9.57	[M+H]+	NA	Positive	2.149	40928960.569	39795708.081	998	998	998	998	3	NA	FALSE	0.053	1
NA	NA	NA	NA	NA	NA	NA	NA	NA	NA	NA	NA	NA	NA	NA	NA	NA	NA	NA	NA	NA	NA	NA	NA	NA	NA	NA	NA	NA	9.574_698.51247	Plasmenyl-PE P-16:0_18:2	Plasmenyl-PE	Plasmenyl-PE P-34:2	698.51247	9.574	[M-H]-	NA	Negative	0.055	1375330.5	1273459.72	504	504	1000	1000	3	100	FALSE	0.052	1
NA	NA	NA	NA	NA	NA	NA	NA	NA	NA	NA	NA	NA	NA	NA	NA	NA	NA	NA	NA	NA	NA	NA	NA	NA	NA	NA	NA	NA	9.575_854.59189	PC 18:0_20:4	PC	PC 38:4	854.59189	9.575	[M+FA-H]-	NA	Negative	0.893	43130657.738	41442740.565	764	764	767	767	2	100	FALSE	0.059	1
NA	NA	NA	NA	NA	NA	NA	NA	NA	NA	NA	NA	NA	NA	NA	NA	NA	NA	NA	NA	NA	NA	NA	NA	NA	NA	NA	NA	NA	9.592_830.59452	PC 36:2	PC	PC 36:2	830.59452	9.592	[M+FA-H]-	NA	Negative	4.084	143308126.886	106645864.426	730	730	731	731	3	50	FALSE	0.052	1
NA	NA	NA	NA	NA	NA	NA	NA	NA	NA	NA	NA	NA	NA	NA	NA	NA	NA	NA	NA	NA	NA	NA	NA	NA	NA	NA	NA	NA	9.603_778.56097	PC 16:0_16:0	PC	PC 32:0	778.56097	9.603	[M+FA-H]-	NA	Negative	1.491	7254290.889	7222682.28	835	835	999	999	4	100	FALSE	0.034	1
NA	NA	NA	NA	NA	NA	NA	NA	NA	NA	NA	NA	NA	NA	NA	NA	NA	NA	NA	NA	NA	NA	NA	NA	NA	NA	NA	NA	NA	9.609_774.59941	PC 35:1	PC	PC 35:1	774.59941	9.609	[M+H]+	NA	Positive	2.463	46433424.39	42725468.592	995	995	995	995	3	NA	FALSE	0.054	1
NA	NA	NA	NA	NA	NA	NA	NA	NA	NA	NA	NA	NA	NA	NA	NA	NA	NA	NA	NA	NA	NA	NA	NA	NA	NA	NA	NA	NA	9.63_718.57319	Plasmanyl-PC O-32:1	Plasmanyl-PC	Plasmanyl-PC O-32:1	718.57319	9.63	[M+H]+	NA	Positive	2.624	62547869.055	36322750.325	1000	1000	1000	1000	3	NA	FALSE	0.044	1
NA	NA	NA	NA	NA	NA	NA	NA	NA	NA	NA	NA	NA	NA	NA	NA	NA	NA	NA	NA	NA	NA	NA	NA	NA	NA	NA	NA	NA	9.634_744.58897	Plasmenyl-PC P-34:1	Plasmenyl-PC	Plasmenyl-PC P-34:1	744.58897	9.634	[M+H]+	NA	Positive	2.316	94267202.423	69147780.918	999	999	1000	1000	3	NA	FALSE	0.053	1
NA	NA	NA	NA	NA	NA	NA	NA	NA	NA	NA	NA	NA	NA	NA	NA	NA	NA	NA	NA	NA	NA	NA	NA	NA	NA	NA	NA	NA	9.661_759.63649	SM d38:1	SM	SM d38:1	759.63649	9.661	[M+H]+	NA	Positive	1.995	154297324.914	149038482.971	998	998	998	998	3	NA	FALSE	0.048	1
NA	NA	NA	NA	NA	NA	NA	NA	NA	NA	NA	NA	NA	NA	NA	NA	NA	NA	NA	NA	NA	NA	NA	NA	NA	NA	NA	NA	NA	9.675_726.54369	Plasmenyl-PE P-36:2	Plasmenyl-PE	Plasmenyl-PE P-36:2	726.54369	9.675	[M-H]-	NA	Negative	0.179	4722288.001	4322072.964	505	505	988	988	3	50	FALSE	0.042	1
NA	NA	NA	NA	NA	NA	NA	NA	NA	NA	NA	NA	NA	NA	NA	NA	NA	NA	NA	NA	NA	NA	NA	NA	NA	NA	NA	NA	NA	9.678_785.65231	SM d40:2	SM	SM d40:2	785.65231	9.678	[M+H]+	NA	Positive	1.755	229220566.737	216536503.265	998	998	998	998	3	NA	FALSE	0.061	1
NA	NA	NA	NA	NA	NA	NA	NA	NA	NA	NA	NA	NA	NA	NA	NA	NA	NA	NA	NA	NA	NA	NA	NA	NA	NA	NA	NA	NA	9.681_811.66744	SM d42:3	SM	SM d42:3	811.66744	9.681	[M+H]+	NA	Positive	2.3	263189784.993	250751528.828	998	998	998	998	3	NA	FALSE	0.06	1
NA	NA	NA	NA	NA	NA	NA	NA	NA	NA	NA	NA	NA	NA	NA	NA	NA	NA	NA	NA	NA	NA	NA	NA	NA	NA	NA	NA	NA	9.683_848.65122	Plasmenyl-PC P-42:5	Plasmenyl-PC	Plasmenyl-PC P-42:5	848.65122	9.683	[M+H]+	NA	Positive	2.47	9340972.584	8319953.962	1000	1000	1000	1000	2	NA	FALSE	0.061	1
NA	NA	NA	NA	NA	NA	NA	NA	NA	NA	NA	NA	NA	NA	NA	NA	NA	NA	NA	NA	NA	NA	NA	NA	NA	NA	NA	NA	NA	9.685_634.53969	DG 36:4	DG	DG 36:4	634.53969	9.685	[M+NH4]+	NA	Positive	2.084	19649516.645	17664994.845	925	925	1000	1000	3	50	FALSE	0.033	1
NA	NA	NA	NA	NA	NA	NA	NA	NA	NA	NA	NA	NA	NA	NA	NA	NA	NA	NA	NA	NA	NA	NA	NA	NA	NA	NA	NA	NA	9.716_773.65237	SM d39:1	SM	SM d39:1	773.65237	9.716	[M+H]+	NA	Positive	1.707	56015888.049	52137909.118	998	998	998	998	3	NA	FALSE	0.05	1
NA	NA	NA	NA	NA	NA	NA	NA	NA	NA	NA	NA	NA	NA	NA	NA	NA	NA	NA	NA	NA	NA	NA	NA	NA	NA	NA	NA	NA	9.73_799.66768	SM d41:2	SM	SM d41:2	799.66768	9.73	[M+FA-H]-	[M+H]+	Positive	2.046	102561296.23	97291700.501	998	981	998	981	3	NA	FALSE	0.05	2
NA	NA	NA	NA	NA	NA	NA	NA	NA	NA	NA	NA	NA	NA	NA	NA	NA	NA	NA	NA	NA	NA	NA	NA	NA	NA	NA	NA	NA	9.756_824.65098	Plasmanyl-PC O-40:4	Plasmanyl-PC	Plasmanyl-PC O-40:4	824.65098	9.756	[M+H]+	NA	Positive	2.841	28432239.92	23420772.759	881	881	1000	1000	3	NA	FALSE	0.076	1
NA	NA	NA	NA	NA	NA	NA	NA	NA	NA	NA	NA	NA	NA	NA	NA	NA	NA	NA	NA	NA	NA	NA	NA	NA	NA	NA	NA	NA	9.756_636.55521	DG 18:2_18:1	DG	DG 36:3	636.55521	9.756	[M+NH4]+	NA	Positive	2.345	35390361.118	32849030.042	969	969	973	973	2	100	FALSE	0.044	1
NA	NA	NA	NA	NA	NA	NA	NA	NA	NA	NA	NA	NA	NA	NA	NA	NA	NA	NA	NA	NA	NA	NA	NA	NA	NA	NA	NA	NA	9.76_813.68317	SM d42:2	SM	SM d42:2	813.68317	9.76	[M+H]+	NA	Positive	2.243	611595216.925	576769183.083	998	998	998	998	4	NA	FALSE	0.097	1
NA	NA	NA	NA	NA	NA	NA	NA	NA	NA	NA	NA	NA	NA	NA	NA	NA	NA	NA	NA	NA	NA	NA	NA	NA	NA	NA	NA	NA	9.763_787.66757	SM d40:1	SM	SM d40:1	787.66757	9.763	[M+H]+	NA	Positive	2.217	393989090.651	373191437.875	998	998	998	998	3	NA	FALSE	0.064	1
NA	NA	NA	NA	NA	NA	NA	NA	NA	NA	NA	NA	NA	NA	NA	NA	NA	NA	NA	NA	NA	NA	NA	NA	NA	NA	NA	NA	NA	9.795_827.69902	SM d43:2	SM	SM d43:2	827.69902	9.795	[M+H]+	NA	Positive	1.941	19992565.64	18687524.755	998	998	998	998	3	NA	FALSE	0.072	1
NA	NA	NA	NA	NA	NA	NA	NA	NA	NA	NA	NA	NA	NA	NA	NA	NA	NA	NA	NA	NA	NA	NA	NA	NA	NA	NA	NA	NA	9.803_586.5401	DG 16:0_16:0	DG	DG 32:0	586.5401	9.803	[M+NH4]+	NA	Positive	1.556	7185797.254	5192763.32	964	964	972	972	4	100	FALSE	0.042	1
NA	NA	NA	NA	NA	NA	NA	NA	NA	NA	NA	NA	NA	NA	NA	NA	NA	NA	NA	NA	NA	NA	NA	NA	NA	NA	NA	NA	NA	9.816_801.68339	SM d41:1	SM	SM d41:1	801.68339	9.816	[M+H]+	NA	Positive	2.008	174132020.532	152307993.029	998	998	998	998	3	NA	FALSE	0.05	2
NA	NA	NA	NA	NA	NA	NA	NA	NA	NA	NA	NA	NA	NA	NA	NA	NA	NA	NA	NA	NA	NA	NA	NA	NA	NA	NA	NA	NA	9.818_638.57124	DG 36:2	DG	DG 36:2	638.57124	9.818	[M+NH4]+	NA	Positive	1.703	47394712.558	38815532.908	992	992	996	996	4	50	FALSE	0.032	1
NA	NA	NA	NA	NA	NA	NA	NA	NA	NA	NA	NA	NA	NA	NA	NA	NA	NA	NA	NA	NA	NA	NA	NA	NA	NA	NA	NA	NA	9.863_815.69842	SM d42:1	SM	SM d42:1	815.69842	9.863	[M+H]+	NA	Positive	2.704	266637831.937	241991427.43	998	998	998	998	3	NA	FALSE	0.057	1
NA	NA	NA	NA	NA	NA	NA	NA	NA	NA	NA	NA	NA	NA	NA	NA	NA	NA	NA	NA	NA	NA	NA	NA	NA	NA	NA	NA	NA	9.897_640.58687	DG 18:1_18:0	DG	DG 36:1	640.58687	9.897	[M+NH4]+	NA	Positive	1.784	7392838.296	5416135.044	951	951	951	951	4	100	FALSE	0.035	1
NA	NA	NA	NA	NA	NA	NA	NA	NA	NA	NA	NA	NA	NA	NA	NA	NA	NA	NA	NA	NA	NA	NA	NA	NA	NA	NA	NA	NA	9.901_829.71408	SM d43:1	SM	SM d43:1	829.71408	9.901	[M+H]+	NA	Positive	2.692	10172461.491	9457473.969	998	998	998	998	3	NA	FALSE	0.069	1
NA	NA	NA	NA	NA	NA	NA	NA	NA	NA	NA	NA	NA	NA	NA	NA	NA	NA	NA	NA	NA	NA	NA	NA	NA	NA	NA	NA	NA	9.906_622.61273	Cer[NS] d40:1	Cer[NS]	Cer[NS] d40:1	622.61273	9.906	[M+H-H2O]+	[M+H]+	Positive	1.676	9494481.231	8458261.706	846	845	995	991	2	NA	FALSE	0.048	2
NA	NA	NA	NA	NA	NA	NA	NA	NA	NA	NA	NA	NA	NA	NA	NA	NA	NA	NA	NA	NA	NA	NA	NA	NA	NA	NA	NA	NA	9.907_648.62831	Cer[NS] d42:2	Cer[NS]	Cer[NS] d42:2	648.62831	9.907	[M+H-H2O]+	[M+H]+	Positive	1.857	16064695.303	14630407.157	722	701.5	990	989.5	4	NA	FALSE	0.047	2
NA	NA	NA	NA	NA	NA	NA	NA	NA	NA	NA	NA	NA	NA	NA	NA	NA	NA	NA	NA	NA	NA	NA	NA	NA	NA	NA	NA	NA	9.995_650.64429	Cer[NS] d18:1_24:0	Cer[NS]	Cer[NS] d42:1	650.64429	9.995	[M-H]-	[M+H-H2O]+;[M+H]+	Positive	1.212	28075434.68	23395540.851	997	957.3	997	964.3	4	100	FALSE	0.034	3
NA	NA	NA	NA	NA	NA	NA	NA	NA	NA	NA	NA	NA	NA	NA	NA	NA	NA	NA	NA	NA	NA	NA	NA	NA	NA	NA	NA	NA	10.027_664.66001	Cer[NS] d43:1	Cer[NS]	Cer[NS] d43:1	664.66001	10.027	[M+H-H2O]+	[M+H]+	Positive	1.226	3550000.978	2862126.491	977	839.5	997	994.5	3	NA	FALSE	0.047	2
NA	NA	NA	NA	NA	NA	NA	NA	NA	NA	NA	NA	NA	NA	NA	NA	NA	NA	NA	NA	NA	NA	NA	NA	NA	NA	NA	NA	NA	10.144_764.67553	TG 44:2	TG	TG 44:2	764.67553	10.144	[M+NH4]+	NA	Positive	1.682	13025809.708	10562699.491	779	779	923	923	4	33.3	FALSE	0.052	1
NA	NA	NA	NA	NA	NA	NA	NA	NA	NA	NA	NA	NA	NA	NA	NA	NA	NA	NA	NA	NA	NA	NA	NA	NA	NA	NA	NA	NA	10.175_752.67546	TG 43:1	TG	TG 43:1	752.67546	10.175	[M+NH4]+	NA	Positive	1.806	4673303.271	4000767.059	565	565	961	961	4	20	FALSE	0.052	1
NA	NA	NA	NA	NA	NA	NA	NA	NA	NA	NA	NA	NA	NA	NA	NA	NA	NA	NA	NA	NA	NA	NA	NA	NA	NA	NA	NA	NA	10.181_842.72159	TG 50:5	TG	TG 50:5	842.72159	10.181	[M+NH4]+	NA	Positive	2.637	21288394.659	17664875.769	665	665	885	885	3	33.3	FALSE	0.046	1
NA	NA	NA	NA	NA	NA	NA	NA	NA	NA	NA	NA	NA	NA	NA	NA	NA	NA	NA	NA	NA	NA	NA	NA	NA	NA	NA	NA	NA	10.189_778.69128	TG 45:2	TG	TG 45:2	778.69128	10.189	[M+NH4]+	NA	Positive	1.577	4568493.656	4076571.103	619	619	752	752	4	16.7	FALSE	0.063	1
NA	NA	NA	NA	NA	NA	NA	NA	NA	NA	NA	NA	NA	NA	NA	NA	NA	NA	NA	NA	NA	NA	NA	NA	NA	NA	NA	NA	NA	10.206_944.76885	TG 16:0_20:4_22:6	TG	TG 58:10	944.76885	10.206	[M+NH4]+	NA	Positive	1.951	6516616.944	5899247.89	676	676	750	750	3	100	FALSE	0.047	1
NA	NA	NA	NA	NA	NA	NA	NA	NA	NA	NA	NA	NA	NA	NA	NA	NA	NA	NA	NA	NA	NA	NA	NA	NA	NA	NA	NA	NA	10.213_740.67563	TG 42:0	TG	TG 42:0	740.67563	10.213	[M+NH4]+	NA	Positive	1.605	9126081.408	7845065.861	698	698	737	737	4	50	FALSE	0.047	1
NA	NA	NA	NA	NA	NA	NA	NA	NA	NA	NA	NA	NA	NA	NA	NA	NA	NA	NA	NA	NA	NA	NA	NA	NA	NA	NA	NA	NA	10.219_766.69081	TG 44:1	TG	TG 44:1	766.69081	10.219	[M+NH4]+	NA	Positive	2.205	23086694.409	20195070.254	738	738	867	867	4	25	FALSE	0.052	1
NA	NA	NA	NA	NA	NA	NA	NA	NA	NA	NA	NA	NA	NA	NA	NA	NA	NA	NA	NA	NA	NA	NA	NA	NA	NA	NA	NA	NA	10.229_792.70629	TG 46:2	TG	TG 46:2	792.70629	10.229	[M+NH4]+	NA	Positive	2.325	35405285.149	32007414.212	714	714	962	962	4	20	FALSE	0.042	1
NA	NA	NA	NA	NA	NA	NA	NA	NA	NA	NA	NA	NA	NA	NA	NA	NA	NA	NA	NA	NA	NA	NA	NA	NA	NA	NA	NA	NA	10.231_818.72199	TG 48:3	TG	TG 48:3	818.72199	10.231	[M+NH4]+	NA	Positive	2.227	58662963.813	49893792.474	695	695	907	907	2	33.3	FALSE	0.039	1
NA	NA	NA	NA	NA	NA	NA	NA	NA	NA	NA	NA	NA	NA	NA	NA	NA	NA	NA	NA	NA	NA	NA	NA	NA	NA	NA	NA	NA	10.265_780.70623	TG 45:1	TG	TG 45:1	780.70623	10.265	[M+NH4]+	NA	Positive	2.43	12234802.127	9088976.382	826	826	978	978	4	14.3	FALSE	0.049	1
NA	NA	NA	NA	NA	NA	NA	NA	NA	NA	NA	NA	NA	NA	NA	NA	NA	NA	NA	NA	NA	NA	NA	NA	NA	NA	NA	NA	NA	10.31_768.70666	TG 44:0	TG	TG 44:0	768.70666	10.31	[M+NH4]+	NA	Positive	1.909	17090743.514	15165010.572	892	892	928	928	4	33.3	FALSE	0.04	1
NA	NA	NA	NA	NA	NA	NA	NA	NA	NA	NA	NA	NA	NA	NA	NA	NA	NA	NA	NA	NA	NA	NA	NA	NA	NA	NA	NA	NA	10.311_794.72224	TG 46:1	TG	TG 46:1	794.72224	10.311	[M+NH4]+	NA	Positive	1.98	66027015.293	54501254.459	834	816.5	918	905.5	4	30.4	FALSE	0.04	2
NA	NA	NA	NA	NA	NA	NA	NA	NA	NA	NA	NA	NA	NA	NA	NA	NA	NA	NA	NA	NA	NA	NA	NA	NA	NA	NA	NA	NA	10.365_808.73762	TG 47:1	TG	TG 47:1	808.73762	10.365	[M+NH4]+	NA	Positive	2.171	17572391.794	16269081.065	842	842	983	983	4	12.5	FALSE	0.047	1
NA	NA	NA	NA	NA	NA	NA	NA	NA	NA	NA	NA	NA	NA	NA	NA	NA	NA	NA	NA	NA	NA	NA	NA	NA	NA	NA	NA	NA	10.379_886.78435	TG 53:4	TG	TG 53:4	886.78435	10.379	[M+NH4]+	NA	Positive	2.288	18571913.123	16056388.027	749	749	779	779	3	32.6	FALSE	0.046	1
NA	NA	NA	NA	NA	NA	NA	NA	NA	NA	NA	NA	NA	NA	NA	NA	NA	NA	NA	NA	NA	NA	NA	NA	NA	NA	NA	NA	NA	10.387_924.79934	TG 56:6	TG	TG 56:6	924.79934	10.387	[M+NH4]+	NA	Positive	2.877	106750047.816	78240471.979	709	709	766	766	3	33.3	FALSE	0.052	1
NA	NA	NA	NA	NA	NA	NA	NA	NA	NA	NA	NA	NA	NA	NA	NA	NA	NA	NA	NA	NA	NA	NA	NA	NA	NA	NA	NA	NA	10.429_900.7993	TG 54:4	TG	TG 54:4	900.7993	10.429	[M+NH4]+	NA	Positive	2.999	320261846.814	300014357.739	959	959	989	989	3	33.3	FALSE	0.051	1
NA	NA	NA	NA	NA	NA	NA	NA	NA	NA	NA	NA	NA	NA	NA	NA	NA	NA	NA	NA	NA	NA	NA	NA	NA	NA	NA	NA	NA	10.464_836.76889	TG 49:1	TG	TG 49:1	836.76889	10.464	[M+NH4]+	NA	Positive	2.152	29007850.182	26340376.069	881	881	898	898	4	25	FALSE	0.048	1
NA	NA	NA	NA	NA	NA	NA	NA	NA	NA	NA	NA	NA	NA	NA	NA	NA	NA	NA	NA	NA	NA	NA	NA	NA	NA	NA	NA	NA	10.464_862.78474	TG 51:2	TG	TG 51:2	862.78474	10.464	[M+NH4]+	NA	Positive	1.892	74630805.487	47994459.543	815	815	844	844	4	33.3	FALSE	0.047	1
NA	NA	NA	NA	NA	NA	NA	NA	NA	NA	NA	NA	NA	NA	NA	NA	NA	NA	NA	NA	NA	NA	NA	NA	NA	NA	NA	NA	NA	10.466_888.79992	TG 53:3	TG	TG 53:3	888.79992	10.466	[M+NH4]+	NA	Positive	2.341	33613464.104	30711234.453	942	942	956	956	4	33.3	FALSE	0.049	2
NA	NA	NA	NA	NA	NA	NA	NA	NA	NA	NA	NA	NA	NA	NA	NA	NA	NA	NA	NA	NA	NA	NA	NA	NA	NA	NA	NA	NA	10.52_881.75481	TG 16:0_18:1_18:1	TG	TG 52:2	881.75481	10.52	[M+Na]+	NA	Positive	2.923	6979952.351	5161263.079	794	794	982	982	4	100	FALSE	0.099	1
NA	NA	NA	NA	NA	NA	NA	NA	NA	NA	NA	NA	NA	NA	NA	NA	NA	NA	NA	NA	NA	NA	NA	NA	NA	NA	NA	NA	NA	10.52_928.83087	TG 56:4	TG	TG 56:4	928.83087	10.52	[M+NH4]+	NA	Positive	2.632	34477447.044	18129444.441	819	819	912	912	3	25	FALSE	0.098	1
NA	NA	NA	NA	NA	NA	NA	NA	NA	NA	NA	NA	NA	NA	NA	NA	NA	NA	NA	NA	NA	NA	NA	NA	NA	NA	NA	NA	NA	10.567_864.80035	TG 51:1	TG	TG 51:1	864.80035	10.567	[M+NH4]+	NA	Positive	1.91	22724372.987	19677595.075	988	988	991	991	4	50	FALSE	0.055	1
NA	NA	NA	NA	NA	NA	NA	NA	NA	NA	NA	NA	NA	NA	NA	NA	NA	NA	NA	NA	NA	NA	NA	NA	NA	NA	NA	NA	NA	10.568_890.81581	TG 53:2	TG	TG 53:2	890.81581	10.568	[M+NH4]+	NA	Positive	2.108	25475572.116	22748389.792	843	843	852	852	4	50	FALSE	0.054	1
NA	NA	NA	NA	NA	NA	NA	NA	NA	NA	NA	NA	NA	NA	NA	NA	NA	NA	NA	NA	NA	NA	NA	NA	NA	NA	NA	NA	NA	10.623_909.78678	TG 54:2	TG	TG 54:2	909.78678	10.623	[M+Na]+	NA	Positive	2.107	3023178.044	2371749.59	873	873	1000	1000	3	50	FALSE	0.068	1
NA	NA	NA	NA	NA	NA	NA	NA	NA	NA	NA	NA	NA	NA	NA	NA	NA	NA	NA	NA	NA	NA	NA	NA	NA	NA	NA	NA	NA	10.631_904.83139	TG 54:2	TG	TG 54:2	904.83139	10.631	[M+NH4]+	NA	Positive	2.121	164081863.651	110646751.573	929	929	931	931	4	33.3	FALSE	0.053	1
NA	NA	NA	NA	NA	NA	NA	NA	NA	NA	NA	NA	NA	NA	NA	NA	NA	NA	NA	NA	NA	NA	NA	NA	NA	NA	NA	NA	NA	10.631_878.81589	TG 16:0_18:1_18:0	TG	TG 52:1	878.81589	10.631	[M+NH4]+	NA	Positive	2.043	226350873.62	132809791.018	997	996.5	998	997	4	100	FALSE	0.047	2
NA	NA	NA	NA	NA	NA	NA	NA	NA	NA	NA	NA	NA	NA	NA	NA	NA	NA	NA	NA	NA	NA	NA	NA	NA	NA	NA	NA	NA	10.637_662.58651	CE 18:4	CE	CE 18:4	662.58651	10.637	[M+NH4]+	NA	Positive	1.626	5443430.839	3728328.723	993	993	997	997	3	100	FALSE	0.051	1
NA	NA	NA	NA	NA	NA	NA	NA	NA	NA	NA	NA	NA	NA	NA	NA	NA	NA	NA	NA	NA	NA	NA	NA	NA	NA	NA	NA	NA	10.673_688.60175	CE 20:5	CE	CE 20:5	688.60175	10.673	[M+NH4]+	NA	Positive	2.211	108221029.884	72394525.427	997	997	997	997	3	100	FALSE	0.053	1
NA	NA	NA	NA	NA	NA	NA	NA	NA	NA	NA	NA	NA	NA	NA	NA	NA	NA	NA	NA	NA	NA	NA	NA	NA	NA	NA	NA	NA	10.701_892.83119	TG 53:1	TG	TG 53:1	892.83119	10.701	[M+NH4]+	NA	Positive	2.376	7200906.356	5013654.337	898	898	979	979	3	7.1	FALSE	0.069	1
NA	NA	NA	NA	NA	NA	NA	NA	NA	NA	NA	NA	NA	NA	NA	NA	NA	NA	NA	NA	NA	NA	NA	NA	NA	NA	NA	NA	NA	10.702_866.81587	TG 51:0	TG	TG 51:0	866.81587	10.702	[M+NH4]+	NA	Positive	2.097	3649310.041	2670469.771	949	949	965	965	4	14.3	FALSE	0.072	1
NA	NA	NA	NA	NA	NA	NA	NA	NA	NA	NA	NA	NA	NA	NA	NA	NA	NA	NA	NA	NA	NA	NA	NA	NA	NA	NA	NA	NA	10.711_714.61787	CE 22:6	CE	CE 22:6	714.61787	10.711	[M+NH4]+	NA	Positive	1.43	75434477.064	68767144.978	997	997	997	997	3	100	FALSE	0.049	1
NA	NA	NA	NA	NA	NA	NA	NA	NA	NA	NA	NA	NA	NA	NA	NA	NA	NA	NA	NA	NA	NA	NA	NA	NA	NA	NA	NA	NA	10.75_664.60242	CE 18:3	CE	CE 18:3	664.60242	10.75	[M+NH4]+	NA	Positive	1.283	129949420.768	89033709.948	996	996	997	997	3	100	FALSE	0.04	1
NA	NA	NA	NA	NA	NA	NA	NA	NA	NA	NA	NA	NA	NA	NA	NA	NA	NA	NA	NA	NA	NA	NA	NA	NA	NA	NA	NA	NA	10.776_906.84669	TG 54:1	TG	TG 54:1	906.84669	10.776	[M+NH4]+	NA	Positive	2.545	43594391.963	16847748.678	827	827	828	828	4	50	FALSE	0.064	1
NA	NA	NA	NA	NA	NA	NA	NA	NA	NA	NA	NA	NA	NA	NA	NA	NA	NA	NA	NA	NA	NA	NA	NA	NA	NA	NA	NA	NA	10.783_690.61762	CE 20:4	CE	CE 20:4	690.61762	10.783	[M+NH4]+	NA	Positive	1.856	697015764.327	541285012.841	996	996	997	997	3	100	FALSE	0.059	1
NA	NA	NA	NA	NA	NA	NA	NA	NA	NA	NA	NA	NA	NA	NA	NA	NA	NA	NA	NA	NA	NA	NA	NA	NA	NA	NA	NA	NA	10.85_640.60179	CE 16:1	CE	CE 16:1	640.60179	10.85	[M+NH4]+	NA	Positive	2.316	14015570.48	13295334.623	997	997	997	997	3	100	FALSE	0.053	1
NA	NA	NA	NA	NA	NA	NA	NA	NA	NA	NA	NA	NA	NA	NA	NA	NA	NA	NA	NA	NA	NA	NA	NA	NA	NA	NA	NA	NA	10.865_666.61696	CE 18:2	CE	CE 18:2	666.61696	10.865	[M+NH4]+	NA	Positive	2.901	1805471456.387	1748799849.19	996	996	997	997	3	100	FALSE	0.075	1
NA	NA	NA	NA	NA	NA	NA	NA	NA	NA	NA	NA	NA	NA	NA	NA	NA	NA	NA	NA	NA	NA	NA	NA	NA	NA	NA	NA	NA	10.918_718.64859	CE 22:4	CE	CE 22:4	718.64859	10.918	[M+NH4]+	NA	Positive	2.252	2882567.297	2512051.526	986	986	997	997	3	100	FALSE	0.059	1
NA	NA	NA	NA	NA	NA	NA	NA	NA	NA	NA	NA	NA	NA	NA	NA	NA	NA	NA	NA	NA	NA	NA	NA	NA	NA	NA	NA	NA	10.936_934.8788	TG 56:1	TG	TG 56:1	934.8788	10.936	[M+NH4]+	NA	Positive	1.613	5737123.874	3501648.812	801	801	958	958	4	11.1	FALSE	0.068	1
NA	NA	NA	NA	NA	NA	NA	NA	NA	NA	NA	NA	NA	NA	NA	NA	NA	NA	NA	NA	NA	NA	NA	NA	NA	NA	NA	NA	NA	11.044_668.63342	CE 18:1	CE	CE 18:1	668.63342	11.044	[M+NH4]+	NA	Positive	1.736	192775026.603	179359809.78	997	997	997	997	3	100	FALSE	0.067	1
NA	NA	NA	NA	NA	NA	NA	NA	NA	NA	NA	NA	NA	NA	NA	NA	NA	NA	NA	NA	NA	NA	NA	NA	NA	NA	NA	NA	NA	11.092_642.61779	CE 16:0	CE	CE 16:0	642.61779	11.092	[M+NH4]+	NA	Positive	1.725	11766904.119	8531936.101	997	997	997	997	3	100	FALSE	0.052	1
[truncated: 27 more columns]
