# Supplementary material for: Aging-linked systemic lipid signature is reprogrammed by caloric restriction in rhesus monkeys
Source: Mol Syst Biol. 2025 Dec 10;22(2):281–305. doi: 10.1038/s44320-025-00177-3 (PMC12864875; doi:10.1038/s44320-025-00177-3)
Supplement: Supplementary file 4 — Source data Fig. 2 [file 44320_2025_177_MOESM4_ESM.zip › MSB-2025-13100_SourceDataforFigure2/2B/combined_metabolipidome_Monkey2.csv]

Tags	Checked	Name	Formula	Annot. Source: Predicted Compositions	Annot. Source: mzCloud Search	Annot. Source: mzVault Search	Annot. DeltaMass [ppm]	Calc. MW	m/z	RT [min]	Area (Max.)	# mzCloud Results	# mzVault Results	mzCloud Best Match	mzCloud Best Match Confidence	mzCloud Best Sim. Match	mzVault Best Match	mzVault Library Match: Bamba lab 34 lipid mediators library stepped NCE 10 30 45	mzVault Library Match: Bamba lab 598 polar metabolites stepped NCE 10 30 45	mzVault Library Match: Customer_Library_ESI_HILIC_HCD_YZ_151entries_20210428	mzVault Library Match: Fiehn HILIC_3061 entries_20200213	mzVault Library Match: KI-GIAR_zic-HILIC_Pos_v0.90_814 entries_20200213	mzVault Library Match: sixLibrariesDownloadedfromMoNA_2_20210428	MS2	Reference Ion	Group Area: 20230508_SIA_MonkeySerum_rep2	Peak Rating: 20230508_SIA_Blank_rep1.raw (F1)	Peak Rating: 20230508_SIA_MonkeySerum_rep2.raw (F2)	UniqueID	Annotation	LipidClass	LipidSumComposition	mz	RT	Adduct	OtherAdductsFound	Polarity	ppmError	MaxArea	MedianArea	MaxDotProduct	AvgDotProduct	MaxReverseDotProduct	AvgReverseDotProduct	FoundInNFiles	PeakPurityPercent	RTLS	AvgFWHM	NumSpectralMatches
NA	FALSE	Palmitoyl sphingomyelin	C39 H79 N2 O6 P	Full match	Full match	No results	-0.74	702.56706	703.57434	9.412	1268874096.87105	1	0	99.9	10	NA	NA	No matches found	No matches found	No matches found	No matches found	No matches found	No matches found	DDA for preferred ion	[M+H]+1	1268874096.87105	8.6	8.9	9.412_703.57434	NA	NA	NA	NA	NA	NA	NA	NA	NA	NA	NA	NA	NA	NA	NA	NA	NA	NA	NA	NA
NA	FALSE	DL-Dipalmitoylphosphatidylcholine	C40 H80 N O8 P	Full match	Full match	No results	-0.72	733.56163	734.56891	9.523	203755446.888427	1	0	99.9	10	NA	NA	No matches found	No matches found	No matches found	No matches found	No matches found	No matches found	DDA for preferred ion	[M+H]+1	203755446.888427	8.6	10	9.523_734.56891	NA	NA	NA	NA	NA	NA	NA	NA	NA	NA	NA	NA	NA	NA	NA	NA	NA	NA	NA	NA
NA	FALSE	Betaine	C5 H11 N O2	No results	Full match	No results	6.54	117.07974	118.08702	0.787	144148418.343035	3	0	80.7	9	NA	NA	No matches found	No matches found	No matches found	No matches found	No matches found	No matches found	DDA for preferred ion	[M+H]+1	144148418.343035	0.7	8.9	0.787_118.08702	NA	NA	NA	NA	NA	NA	NA	NA	NA	NA	NA	NA	NA	NA	NA	NA	NA	NA	NA	NA
NA	FALSE	Nicotinamide	C6 H6 N2 O	Full match	Full match	Invalid mass	-0.24	122.04798	123.05526	0.924	137082921.504973	1	1	99.6	70.2	NA	77.6	No matches found	No matches found	Single match found	No matches found	No matches found	No matches found	DDA for preferred ion	[M+H]+1	137082921.504973	NA	5.1	0.924_123.05526	NA	NA	NA	NA	NA	NA	NA	NA	NA	NA	NA	NA	NA	NA	NA	NA	NA	NA	NA	NA
NA	FALSE	Creatine	C4 H9 N3 O2	Full match	Full match	No results	0.22	131.06951	132.07678	0.813	45438701.2421363	1	0	77.9	29.2	NA	NA	No matches found	No matches found	No matches found	No matches found	No matches found	No matches found	DDA for preferred ion	[M+H]+1	45438701.2421363	NA	9.5	0.813_132.07678	NA	NA	NA	NA	NA	NA	NA	NA	NA	NA	NA	NA	NA	NA	NA	NA	NA	NA	NA	NA
NA	FALSE	DL-Arginine	C6 H14 N4 O2	Full match	Full match	Full match	-0.85	174.11153	175.1188	0.704	44266865.506874	2	2	94.9	97.9	NA	83.2	No matches found	Single match found	Single match found	No matches found	No matches found	No matches found	DDA for preferred ion	[M+H]+1	44266865.506874	8	1.3	0.704_175.1188	NA	NA	NA	NA	NA	NA	NA	NA	NA	NA	NA	NA	NA	NA	NA	NA	NA	NA	NA	NA
NA	FALSE	trans-3-Indoleacrylic acid	C11 H9 N O2	Full match	Full match	No results	-0.55	187.06322	188.0705	2.794	39309112.3512727	2	0	91.1	70.5	NA	NA	No matches found	No matches found	No matches found	No matches found	No matches found	No matches found	DDA for preferred ion	[M+H]+1	39309112.3512727	NA	8.4	2.794_188.0705	NA	NA	NA	NA	NA	NA	NA	NA	NA	NA	NA	NA	NA	NA	NA	NA	NA	NA	NA	NA
NA	FALSE	D-Panthenol	C9 H19 N O4	Full match	Full match	No results	-1.47	205.13111	206.13853	1.856	39050120.6132685	2	0	97.7	91.9	NA	NA	No matches found	No matches found	No matches found	No matches found	No matches found	No matches found	DDA for preferred ion	[M+H]+1	39050120.6132685	0.7	8.9	1.856_206.13853	NA	NA	NA	NA	NA	NA	NA	NA	NA	NA	NA	NA	NA	NA	NA	NA	NA	NA	NA	NA
NA	FALSE	Ketamine	C13 H16 Cl N O	Full match	Full match	No results	-0.86	237.09184	238.09912	4.696	32302766.7738764	3	0	98.5	99.4	NA	NA	No matches found	No matches found	No matches found	No matches found	No matches found	No matches found	DDA for preferred ion	[M+H]+1	32302766.7738764	8.6	8.9	4.696_238.09912	NA	NA	NA	NA	NA	NA	NA	NA	NA	NA	NA	NA	NA	NA	NA	NA	NA	NA	NA	NA
NA	FALSE	Hippuric acid	C9 H9 N O3	No results	Full match	Full match	-3.21	179.05767	178.05026	4.525	30603438.8611598	3	2	98.6	9.9	NA	88.3	No matches found	Single match found	Single match found	No matches found	No matches found	No matches found	DDA for preferred ion	[M-H]-1	30603438.8611598	0	8.9	4.525_178.05026	NA	NA	NA	NA	NA	NA	NA	NA	NA	NA	NA	NA	NA	NA	NA	NA	NA	NA	NA	NA
NA	FALSE	Choline	C5 H13 N O	Full match	Full match	No results	-0.26	103.09969	104.10696	0.759	30322046.6628472	1	0	98.8	9.9	NA	NA	No matches found	No matches found	No matches found	No matches found	No matches found	No matches found	DDA for preferred ion	[M+H]+1	30322046.6628472	0	9.5	0.759_104.10696	NA	NA	NA	NA	NA	NA	NA	NA	NA	NA	NA	NA	NA	NA	NA	NA	NA	NA	NA	NA
NA	FALSE	Hypoxanthine	C5 H4 N4 O	Full match	Full match	No results	-1.67	136.03828	137.04573	0.841	29201489.0157904	2	0	98.5	93.8	NA	NA	No matches found	No matches found	No matches found	No matches found	No matches found	No matches found	DDA for preferred ion	[M+H]+1	29201489.0157904	NA	8.4	0.841_137.04573	NA	NA	NA	NA	NA	NA	NA	NA	NA	NA	NA	NA	NA	NA	NA	NA	NA	NA	NA	NA
NA	FALSE	DL-Carnitine	C7 H15 N O3	Full match	Full match	Full match	-0.84	161.10506	162.11234	0.763	29172621.2428971	3	2	99.7	70.2	NA	87.2	No matches found	Single match found	Single match found	No matches found	No matches found	No matches found	DDA for preferred ion	[M+H]+1	29172621.2428971	0	9.5	0.763_162.11234	NA	NA	NA	NA	NA	NA	NA	NA	NA	NA	NA	NA	NA	NA	NA	NA	NA	NA	NA	NA
NA	FALSE	L-Pyroglutamic acid	C5 H7 N O3	Full match	Full match	No results	-0.69	129.0425	130.04981	0.766	27402069.2894132	2	0	79.1	9	NA	NA	No matches found	No matches found	No matches found	No matches found	No matches found	No matches found	DDA for preferred ion	[M+H]+1	27402069.2894132	5.8	10	0.766_130.04981	NA	NA	NA	NA	NA	NA	NA	NA	NA	NA	NA	NA	NA	NA	NA	NA	NA	NA	NA	NA
NA	FALSE	5α-Dihydrotestosterone glucuronide	C25 H38 O8	Not the top hit	Full match	No results	-0.92	466.25624	465.24896	6.994	22117719.7251327	2	0	93.1	9.7	NA	NA	No matches found	No matches found	No matches found	No matches found	No matches found	No matches found	DDA for preferred ion	[M-H]-1	22117719.7251327	NA	9.5	6.994_465.24896	NA	NA	NA	NA	NA	NA	NA	NA	NA	NA	NA	NA	NA	NA	NA	NA	NA	NA	NA	NA
NA	FALSE	4-Hydroxybutyric acid (GHB)	C4 H8 O3	No results	Full match	Full match	-6.07	104.04671	103.03944	0.079	21756192.920302	1	3	87.9	9.4	NA	84	No matches found	Multiple matches found	No matches found	No matches found	No matches found	No matches found	DDA for preferred ion	[M-H]-1	21756192.920302	7.2	NA	0.079_103.03944	NA	NA	NA	NA	NA	NA	NA	NA	NA	NA	NA	NA	NA	NA	NA	NA	NA	NA	NA	NA
NA	FALSE	Nervonic ceramide	C42 H81 N O3	Full match	Full match	No results	-0.55	647.62129	648.62849	9.889	21293603.482131	1	0	95.8	9.8	NA	NA	No matches found	No matches found	No matches found	No matches found	No matches found	No matches found	DDA for preferred ion	[M+H]+1	21293603.482131	7.2	9.5	9.889_648.62849	NA	NA	NA	NA	NA	NA	NA	NA	NA	NA	NA	NA	NA	NA	NA	NA	NA	NA	NA	NA
NA	FALSE	Acetyl-L-carnitine	C9 H17 N O4	Full match	Full match	Full match	-1.43	203.11547	204.12274	0.839	17881470.7044683	1	2	97.1	58.7	NA	82.9	No matches found	Single match found	Single match found	No matches found	No matches found	No matches found	DDA for preferred ion	[M+H]+1	17881470.7044683	0	10	0.839_204.12274	NA	NA	NA	NA	NA	NA	NA	NA	NA	NA	NA	NA	NA	NA	NA	NA	NA	NA	NA	NA
NA	FALSE	1-Aminocyclohexanecarboxylic acid	C7 H13 N O2	Full match	Full match	No results	0.16	143.09465	144.10193	0.816	14258842.1946879	2	0	99	10	NA	NA	No matches found	No matches found	No matches found	No matches found	No matches found	No matches found	DDA for preferred ion	[M+H]+1	14258842.1946879	NA	9.5	0.816_144.10193	NA	NA	NA	NA	NA	NA	NA	NA	NA	NA	NA	NA	NA	NA	NA	NA	NA	NA	NA	NA
NA	FALSE	12(S)-HETE	C20 H32 O3	Full match	No results	Full match	-2.08	320.23448	319.2272	8.288	10479376.5795523	0	1	NA	NA	NA	82.6	Single match found	No matches found	No matches found	No matches found	No matches found	No matches found	DDA for preferred ion	[M-H]-1	10479376.5795523	NA	9.5	8.288_319.2272	NA	NA	NA	NA	NA	NA	NA	NA	NA	NA	NA	NA	NA	NA	NA	NA	NA	NA	NA	NA
NA	FALSE	Hypoxanthine	C5 H4 N4 O	Full match	Full match	No results	-0.37	136.03846	137.04575	1.561	9601860.54332782	2	0	93.5	79.7	NA	NA	No matches found	No matches found	No matches found	No matches found	No matches found	No matches found	DDA for preferred ion	[M+H]+1	9601860.54332782	NA	7.8	1.561_137.04575	NA	NA	NA	NA	NA	NA	NA	NA	NA	NA	NA	NA	NA	NA	NA	NA	NA	NA	NA	NA
NA	FALSE	DL-Tryptophan	C11 H12 N2 O2	Full match	Full match	Full match	-3.46	204.08917	203.08189	2.813	9405066.94602443	2	1	93.4	71.9	NA	79.7	No matches found	Single match found	No matches found	No matches found	No matches found	No matches found	DDA for preferred ion	[M-H]-1	9405066.94602443	NA	8.4	2.813_203.08189	NA	NA	NA	NA	NA	NA	NA	NA	NA	NA	NA	NA	NA	NA	NA	NA	NA	NA	NA	NA
NA	FALSE	Pyridoxine	C8 H11 N O3	Full match	Full match	Full match	-0.86	169.07375	170.08102	0.839	9313143.93361125	2	1	91.6	72.5	NA	84.1	No matches found	Single match found	No matches found	No matches found	No matches found	No matches found	DDA for preferred ion	[M+H]+1	9313143.93361125	NA	10	0.839_170.08102	NA	NA	NA	NA	NA	NA	NA	NA	NA	NA	NA	NA	NA	NA	NA	NA	NA	NA	NA	NA
NA	FALSE	Pyridoxine	C8 H11 N O3	Full match	Full match	No results	-0.74	169.07377	170.08104	1.646	7885833.90341531	1	0	79.1	51.8	NA	NA	No matches found	No matches found	No matches found	No matches found	No matches found	No matches found	DDA for preferred ion	[M+H]+1	7885833.90341531	NA	7.8	1.646_170.08104	NA	NA	NA	NA	NA	NA	NA	NA	NA	NA	NA	NA	NA	NA	NA	NA	NA	NA	NA	NA
NA	FALSE	Cortisol	C21 H30 O5	Full match	Full match	No results	0.54	362.20952	363.2168	6.249	7846860.32252835	1	0	90.7	89	NA	NA	No matches found	No matches found	No matches found	No matches found	No matches found	No matches found	DDA for preferred ion	[M+H]+1	7846860.32252835	NA	8.9	6.249_363.2168	NA	NA	NA	NA	NA	NA	NA	NA	NA	NA	NA	NA	NA	NA	NA	NA	NA	NA	NA	NA
NA	FALSE	N-Phenylacetylglutamine	C13 H16 N2 O4	Full match	Full match	No results	-2.89	264.11024	263.10297	4.561	6115250.27094159	1	0	99.7	10	NA	NA	No matches found	No matches found	No matches found	No matches found	No matches found	No matches found	DDA for preferred ion	[M-H]-1	6115250.27094159	NA	9.5	4.561_263.10297	NA	NA	NA	NA	NA	NA	NA	NA	NA	NA	NA	NA	NA	NA	NA	NA	NA	NA	NA	NA
NA	FALSE	N2-(4-chlorophenyl)thiophene-2-carboxamide	C11 H8 Cl N O S	No match	Full match	No results	0.5	237.00163	235.99435	6.328	4608619.89062637	1	0	75.9	8.8	NA	NA	No matches found	No matches found	No matches found	No matches found	No matches found	No matches found	DDA for preferred ion	[M-H]-1	4608619.89062637	0	7.5	6.328_235.99435	NA	NA	NA	NA	NA	NA	NA	NA	NA	NA	NA	NA	NA	NA	NA	NA	NA	NA	NA	NA
NA	FALSE	8-phenyl-4,5-dihydro[1,2,5]oxadiazolo[3,4-f]cinnoline	C14 H10 N4 O	No match	Full match	No results	12.83	250.08867	251.09595	4.347	4577020.74128899	2	0	95.8	9.8	NA	NA	No matches found	No matches found	No matches found	No matches found	No matches found	No matches found	DDA for preferred ion	[M+H]+1	4577020.74128899	NA	8.6	4.347_251.09595	NA	NA	NA	NA	NA	NA	NA	NA	NA	NA	NA	NA	NA	NA	NA	NA	NA	NA	NA	NA
NA	FALSE	D-(-)-Glutamine	C5 H10 N2 O3	Full match	Full match	Full match	-1.25	146.06896	145.06169	0.772	4100667.72956434	1	1	96.1	91.8	NA	83.5	No matches found	Single match found	No matches found	No matches found	No matches found	No matches found	DDA for preferred ion	[M-H]-1	4100667.72956434	0	7.5	0.772_145.06169	NA	NA	NA	NA	NA	NA	NA	NA	NA	NA	NA	NA	NA	NA	NA	NA	NA	NA	NA	NA
NA	FALSE	Indole-3-acetic acid	C10 H9 N O2	Full match	Full match	No results	-1.06	175.06314	176.07042	5.902	3539558.9344159	2	0	94.9	9.7	NA	NA	No matches found	No matches found	No matches found	No matches found	No matches found	No matches found	DDA for preferred ion	[M+H]+1	3539558.9344159	0	7.5	5.902_176.07042	NA	NA	NA	NA	NA	NA	NA	NA	NA	NA	NA	NA	NA	NA	NA	NA	NA	NA	NA	NA
NA	FALSE	Methyl indole-3-acetate	C11 H11 N O2	Full match	Full match	No results	-1.36	189.07872	190.086	6.328	3476349.88054177	1	0	96.7	9.8	NA	NA	No matches found	No matches found	No matches found	No matches found	No matches found	No matches found	DDA for preferred ion	[M+H]+1	3476349.88054177	NA	8.6	6.328_190.086	NA	NA	NA	NA	NA	NA	NA	NA	NA	NA	NA	NA	NA	NA	NA	NA	NA	NA	NA	NA
NA	FALSE	1-Butanesulfonic acid	C4 H10 O3 S	No results	Full match	No results	-5.65	138.03428	137.02701	1.789	1929342.58456075	1	0	97.1	9.9	NA	NA	No matches found	No matches found	No matches found	No matches found	No matches found	No matches found	DDA for preferred ion	[M-H]-1	1929342.58456075	NA	8.3	1.789_137.02701	NA	NA	NA	NA	NA	NA	NA	NA	NA	NA	NA	NA	NA	NA	NA	NA	NA	NA	NA	NA
NA	FALSE	Citric acid	C6 H8 O7	Full match	Full match	Not the top hit	-1.25	192.02676	191.01949	0.827	1838096.76728513	1	2	96.9	87.2	NA	82.8	No matches found	Single match found	Single match found	No matches found	No matches found	No matches found	DDA for preferred ion	[M-H]-1	1838096.76728513	0	8.3	0.827_191.01949	NA	NA	NA	NA	NA	NA	NA	NA	NA	NA	NA	NA	NA	NA	NA	NA	NA	NA	NA	NA
NA	FALSE	5α-Dihydrotestosterone glucuronide	C25 H38 O8	No match	Full match	No results	-6.81	466.25349	465.24622	7.516	1832838.53141262	2	0	94.6	9.7	NA	NA	No matches found	No matches found	No matches found	No matches found	No matches found	No matches found	DDA for preferred ion	[M-H]-1	1832838.53141262	NA	7.7	7.516_465.24622	NA	NA	NA	NA	NA	NA	NA	NA	NA	NA	NA	NA	NA	NA	NA	NA	NA	NA	NA	NA
NA	FALSE	Methyl salicylate	C8 H8 O3	Full match	Full match	No results	-4.3	152.04669	151.03941	4.976	1636484.98192435	1	0	93.1	50.4	NA	NA	No matches found	No matches found	No matches found	No matches found	No matches found	No matches found	DDA for preferred ion	[M-H]-1	1636484.98192435	NA	7.2	4.976_151.03941	NA	NA	NA	NA	NA	NA	NA	NA	NA	NA	NA	NA	NA	NA	NA	NA	NA	NA	NA	NA
NA	FALSE	Thromboxane B2	C20 H34 O6	Not the top hit	Full match	Full match	-3.02	370.23442	369.22714	6.826	1619839.0140106	2	1	93.6	52.3	NA	75.5	Single match found	No matches found	No matches found	No matches found	No matches found	No matches found	DDA for preferred ion	[M-H]-1	1619839.0140106	0	7.2	6.826_369.22714	NA	NA	NA	NA	NA	NA	NA	NA	NA	NA	NA	NA	NA	NA	NA	NA	NA	NA	NA	NA
NA	FALSE	4-Methylphenol	C7 H8 O	Full match	Full match	No results	-4.72	108.05701	107.04973	5.056	839162.354773121	1	0	76.8	8.8	NA	NA	No matches found	No matches found	No matches found	No matches found	No matches found	No matches found	DDA for preferred ion	[M-H]-1	839162.354773121	NA	7.4	5.056_107.04973	NA	NA	NA	NA	NA	NA	NA	NA	NA	NA	NA	NA	NA	NA	NA	NA	NA	NA	NA	NA
NA	FALSE	Bilirubin	C33 H36 N4 O6	Not the top hit	Full match	No results	-1.44	584.26264	585.27057	8.877	818749.217485268	1	0	99.1	10	NA	NA	No matches found	No matches found	No matches found	No matches found	No matches found	No matches found	DDA for preferred ion	[M+H]+1	818749.217485268	NA	6.8	8.877_585.27057	NA	NA	NA	NA	NA	NA	NA	NA	NA	NA	NA	NA	NA	NA	NA	NA	NA	NA	NA	NA
NA	FALSE	Chenodeoxycholic Acid	C24 H40 O4	Full match	Full match	No results	-2.84	392.29155	437.28976	7.9	476743.222070519	4	0	86.6	9.3	NA	NA	No matches found	No matches found	No matches found	No matches found	No matches found	No matches found	DDA for other ion	[M+FA-H]-1	476743.222070519	NA	7.4	7.9_437.28976	NA	NA	NA	NA	NA	NA	NA	NA	NA	NA	NA	NA	NA	NA	NA	NA	NA	NA	NA	NA
NA	NA	NA	NA	NA	NA	NA	NA	NA	NA	NA	NA	NA	NA	NA	NA	NA	NA	NA	NA	NA	NA	NA	NA	NA	NA	NA	NA	NA	8.013_468.30831	LysoPC 14:0	LysoPC	LysoPC 14:0	468.30831	8.013	[M+H]+	NA	Positive	1.461	11135824.855	10165537.852	940	940	971	971	3	100	FALSE	0.042	1
NA	NA	NA	NA	NA	NA	NA	NA	NA	NA	NA	NA	NA	NA	NA	NA	NA	NA	NA	NA	NA	NA	NA	NA	NA	NA	NA	NA	NA	8.014_512.29838	LysoPC 14:0	LysoPC	LysoPC 14:0	512.29838	8.014	[M+FA-H]-	NA	Negative	0.868	1759948.768	1597350.008	999	999	999	999	3	100	FALSE	0.037	1
NA	NA	NA	NA	NA	NA	NA	NA	NA	NA	NA	NA	NA	NA	NA	NA	NA	NA	NA	NA	NA	NA	NA	NA	NA	NA	NA	NA	NA	8.05_562.31523	LysoPC 18:3	LysoPC	LysoPC 18:3	562.31523	8.05	[M+FA-H]-	NA	Negative	1.276	947294.242	902829.383	827	827	828	828	3	100	FALSE	0.043	1
NA	NA	NA	NA	NA	NA	NA	NA	NA	NA	NA	NA	NA	NA	NA	NA	NA	NA	NA	NA	NA	NA	NA	NA	NA	NA	NA	NA	NA	8.056_518.32384	LysoPC 18:3	LysoPC	LysoPC 18:3	518.32384	8.056	[M+H]+	NA	Positive	1.672	13669725.546	11357843.536	811	771.5	979	866	3	100	FALSE	0.04	2
NA	NA	NA	NA	NA	NA	NA	NA	NA	NA	NA	NA	NA	NA	NA	NA	NA	NA	NA	NA	NA	NA	NA	NA	NA	NA	NA	NA	NA	8.063_542.32406	LysoPC 20:5	LysoPC	LysoPC 20:5	542.32406	8.063	[M+H]+	NA	Positive	1.196	8300333.902	6671945.289	944	942	961	960.5	3	100	FALSE	0.037	2
NA	NA	NA	NA	NA	NA	NA	NA	NA	NA	NA	NA	NA	NA	NA	NA	NA	NA	NA	NA	NA	NA	NA	NA	NA	NA	NA	NA	NA	8.066_586.31532	LysoPC 20:5	LysoPC	LysoPC 20:5	586.31532	8.066	[M+FA-H]-	NA	Negative	1.378	568306.474	508231.61	846	846	860	860	3	100	FALSE	0.046	1
NA	NA	NA	NA	NA	NA	NA	NA	NA	NA	NA	NA	NA	NA	NA	NA	NA	NA	NA	NA	NA	NA	NA	NA	NA	NA	NA	NA	NA	8.117_494.32417	LysoPC 16:1	LysoPC	LysoPC 16:1	494.32417	8.117	[M+H]+	NA	Positive	1.093	35813649.868	34152469.827	722	722	737	737	3	100	FALSE	0.047	1
NA	NA	NA	NA	NA	NA	NA	NA	NA	NA	NA	NA	NA	NA	NA	NA	NA	NA	NA	NA	NA	NA	NA	NA	NA	NA	NA	NA	NA	8.118_538.31434	LysoPC 16:1	LysoPC	LysoPC 16:1	538.31434	8.118	[M+FA-H]-	NA	Negative	0.318	5093565.575	4639256.287	991	991	992	992	3	100	FALSE	0.044	1
NA	NA	NA	NA	NA	NA	NA	NA	NA	NA	NA	NA	NA	NA	NA	NA	NA	NA	NA	NA	NA	NA	NA	NA	NA	NA	NA	NA	NA	8.173_426.35793	AC 18:1	AC	AC 18:1	426.35793	8.173	[M+H]+	NA	Positive	0.874	3429056.285	2768411.939	977	977	984	984	3	100	FALSE	0.034	1
NA	NA	NA	NA	NA	NA	NA	NA	NA	NA	NA	NA	NA	NA	NA	NA	NA	NA	NA	NA	NA	NA	NA	NA	NA	NA	NA	NA	NA	8.185_526.31457	LysoPC 15:0	LysoPC	LysoPC 15:0	526.31457	8.185	[M+FA-H]-	NA	Negative	0.104	2242174.47	1967532.563	998	998	998	998	3	100	FALSE	0.032	1
NA	NA	NA	NA	NA	NA	NA	NA	NA	NA	NA	NA	NA	NA	NA	NA	NA	NA	NA	NA	NA	NA	NA	NA	NA	NA	NA	NA	NA	8.186_482.32391	LysoPC 15:0	LysoPC	LysoPC 15:0	482.32391	8.186	[M+H]+	NA	Positive	1.646	24316805.615	21299000.485	742	742	757	757	4	100	FALSE	0.045	1
NA	NA	NA	NA	NA	NA	NA	NA	NA	NA	NA	NA	NA	NA	NA	NA	NA	NA	NA	NA	NA	NA	NA	NA	NA	NA	NA	NA	NA	8.225_568.33903	LysoPC 22:6	LysoPC	LysoPC 22:6	568.33903	8.225	[M+H]+	NA	Positive	2.182	60704899.436	57118594.846	728	728	731	731	3	100	FALSE	0.04	1
NA	NA	NA	NA	NA	NA	NA	NA	NA	NA	NA	NA	NA	NA	NA	NA	NA	NA	NA	NA	NA	NA	NA	NA	NA	NA	NA	NA	NA	8.227_612.33086	LysoPC 22:6	LysoPC	LysoPC 22:6	612.33086	8.227	[M+FA-H]-	NA	Negative	1.274	3843031.556	3119591.42	921	921	946	946	3	100	FALSE	0.048	1
NA	NA	NA	NA	NA	NA	NA	NA	NA	NA	NA	NA	NA	NA	NA	NA	NA	NA	NA	NA	NA	NA	NA	NA	NA	NA	NA	NA	NA	8.231_588.33053	LysoPC 20:4	LysoPC	LysoPC 20:4	588.33053	8.231	[M+FA-H]-	NA	Negative	0.767	12157313.394	9541075.641	957	957	957	957	3	100	FALSE	0.044	1
NA	NA	NA	NA	NA	NA	NA	NA	NA	NA	NA	NA	NA	NA	NA	NA	NA	NA	NA	NA	NA	NA	NA	NA	NA	NA	NA	NA	NA	8.231_564.33214	LysoPC 18:2	LysoPC	LysoPC 18:2	564.33214	8.231	[M+FA-H]-	NA	Negative	3.655	103170907.437	86257545.358	981	981	981	981	3	100	FALSE	0.044	2
NA	NA	NA	NA	NA	NA	NA	NA	NA	NA	NA	NA	NA	NA	NA	NA	NA	NA	NA	NA	NA	NA	NA	NA	NA	NA	NA	NA	NA	8.233_520.34007	LysoPC 18:2	LysoPC	LysoPC 18:2	520.34007	8.233	[M+H]+	NA	Positive	0.392	1255202658.098	1142677142.391	721	721	735	735	4	100	FALSE	0.041	1
NA	NA	NA	NA	NA	NA	NA	NA	NA	NA	NA	NA	NA	NA	NA	NA	NA	NA	NA	NA	NA	NA	NA	NA	NA	NA	NA	NA	NA	8.277_526.29243	LysoPE 22:6	LysoPE	LysoPE 22:6	526.29243	8.277	[M+H]+	NA	Positive	1.834	5725838.699	3719789.498	638	638	1000	1000	3	NA	FALSE	0.052	1
NA	NA	NA	NA	NA	NA	NA	NA	NA	NA	NA	NA	NA	NA	NA	NA	NA	NA	NA	NA	NA	NA	NA	NA	NA	NA	NA	NA	NA	8.278_508.33942	LysoPC 17:1	LysoPC	LysoPC 17:1	508.33942	8.278	[M+H]+	NA	Positive	1.738	6524139.186	6099506.738	939	939	962	962	3	100	FALSE	0.042	1
NA	NA	NA	NA	NA	NA	NA	NA	NA	NA	NA	NA	NA	NA	NA	NA	NA	NA	NA	NA	NA	NA	NA	NA	NA	NA	NA	NA	NA	8.288_478.29249	LysoPE 18:2	LysoPE	LysoPE 18:2	478.29249	8.288	[M-H]-	[M+H]+	Positive	1.884	12063538.87	11735339.485	981	971.5	1000	999	3	100	FALSE	0.041	2
NA	NA	NA	NA	NA	NA	NA	NA	NA	NA	NA	NA	NA	NA	NA	NA	NA	NA	NA	NA	NA	NA	NA	NA	NA	NA	NA	NA	NA	8.359_546.35439	LysoPC 20:3	LysoPC	LysoPC 20:3	546.35439	8.359	[M+H]+	NA	Positive	2.978	41626746.519	41019833.104	938	830.5	968	852.5	3	100	FALSE	0.05	2
NA	NA	NA	NA	NA	NA	NA	NA	NA	NA	NA	NA	NA	NA	NA	NA	NA	NA	NA	NA	NA	NA	NA	NA	NA	NA	NA	NA	NA	8.36_496.33981	LysoPC 16:0	LysoPC	LysoPC 16:0	496.33981	8.36	[M+H]+	NA	Positive	0.984	1997418771.399	1923166767.369	721	721	735	735	4	100	FALSE	0.044	1
NA	NA	NA	NA	NA	NA	NA	NA	NA	NA	NA	NA	NA	NA	NA	NA	NA	NA	NA	NA	NA	NA	NA	NA	NA	NA	NA	NA	NA	8.36_590.34588	LysoPC 20:3	LysoPC	LysoPC 20:3	590.34588	8.36	[M+FA-H]-	NA	Negative	0.091	3741951.784	2981899.331	841	841	841	841	3	100	FALSE	0.052	1
NA	NA	NA	NA	NA	NA	NA	NA	NA	NA	NA	NA	NA	NA	NA	NA	NA	NA	NA	NA	NA	NA	NA	NA	NA	NA	NA	NA	NA	8.434_522.35497	LysoPC 18:1	LysoPC	LysoPC 18:1	522.35497	8.434	[M+H]+	NA	Positive	1.998	469080503.66	430810919.425	752	752	768	768	4	100	FALSE	0.042	1
NA	NA	NA	NA	NA	NA	NA	NA	NA	NA	NA	NA	NA	NA	NA	NA	NA	NA	NA	NA	NA	NA	NA	NA	NA	NA	NA	NA	NA	8.438_566.34686	LysoPC 18:1	LysoPC	LysoPC 18:1	566.34686	8.438	[M+FA-H]-	NA	Negative	1.833	57789546.41	53198161.41	993	993	993	993	3	100	FALSE	0.044	1
NA	NA	NA	NA	NA	NA	NA	NA	NA	NA	NA	NA	NA	NA	NA	NA	NA	NA	NA	NA	NA	NA	NA	NA	NA	NA	NA	NA	NA	8.476_616.3609	LysoPC 22:4	LysoPC	LysoPC 22:4	616.3609	8.476	[M+FA-H]-	NA	Negative	0.796	771628.11	620288.998	894	894	894	894	3	100	FALSE	0.052	1
NA	NA	NA	NA	NA	NA	NA	NA	NA	NA	NA	NA	NA	NA	NA	NA	NA	NA	NA	NA	NA	NA	NA	NA	NA	NA	NA	NA	NA	8.478_572.37063	LysoPC 22:4	LysoPC	LysoPC 22:4	572.37063	8.478	[M+H]+	NA	Positive	1.657	6850761.922	6000895.631	930	930	978	978	2	100	FALSE	0.047	1
NA	NA	NA	NA	NA	NA	NA	NA	NA	NA	NA	NA	NA	NA	NA	NA	NA	NA	NA	NA	NA	NA	NA	NA	NA	NA	NA	NA	NA	8.489_599.31886	LysoPI 18:0	LysoPI	LysoPI 18:0	599.31886	8.489	[M-H]-	NA	Negative	1.197	2860831.51	2400598.298	758	758	868	868	3	100	FALSE	0.048	1
NA	NA	NA	NA	NA	NA	NA	NA	NA	NA	NA	NA	NA	NA	NA	NA	NA	NA	NA	NA	NA	NA	NA	NA	NA	NA	NA	NA	NA	8.496_478.29294	LysoPE 18:1	LysoPE	LysoPE 18:1	478.29294	8.496	[M-H]-	NA	Negative	0.947	3452654.476	2832379.438	998	998	998	998	3	100	FALSE	0.041	1
NA	NA	NA	NA	NA	NA	NA	NA	NA	NA	NA	NA	NA	NA	NA	NA	NA	NA	NA	NA	NA	NA	NA	NA	NA	NA	NA	NA	NA	8.506_592.3607	LysoPC 20:2	LysoPC	LysoPC 20:2	592.3607	8.506	[M+FA-H]-	NA	Negative	1.166	3337554.517	2831477.545	881	881	882	882	4	100	FALSE	0.066	1
NA	NA	NA	NA	NA	NA	NA	NA	NA	NA	NA	NA	NA	NA	NA	NA	NA	NA	NA	NA	NA	NA	NA	NA	NA	NA	NA	NA	NA	8.516_510.35507	LysoPC 17:0	LysoPC	LysoPC 17:0	510.35507	8.516	[M+H]+	NA	Positive	1.79	54406206.046	47570727.068	759	759	775	775	3	100	FALSE	0.047	1
NA	NA	NA	NA	NA	NA	NA	NA	NA	NA	NA	NA	NA	NA	NA	NA	NA	NA	NA	NA	NA	NA	NA	NA	NA	NA	NA	NA	NA	8.524_554.34536	LysoPC 17:0	LysoPC	LysoPC 17:0	554.34536	8.524	[M+FA-H]-	NA	Negative	0.836	6769109.987	5551913.756	901	901	902	902	3	100	FALSE	0.042	1
NA	NA	NA	NA	NA	NA	NA	NA	NA	NA	NA	NA	NA	NA	NA	NA	NA	NA	NA	NA	NA	NA	NA	NA	NA	NA	NA	NA	NA	8.668_524.37096	LysoPC 18:0	LysoPC	LysoPC 18:0	524.37096	8.668	[M+H]+	NA	Positive	1.177	1300643196.176	1104254181.835	722	722	736	736	4	100	FALSE	0.042	1
NA	NA	NA	NA	NA	NA	NA	NA	NA	NA	NA	NA	NA	NA	NA	NA	NA	NA	NA	NA	NA	NA	NA	NA	NA	NA	NA	NA	NA	8.669_568.36475	LysoPC 18:0	LysoPC	LysoPC 18:0	568.36475	8.669	[M+FA-H]-	NA	Negative	5.912	128482847.276	116455093.486	998	998	998	998	4	100	FALSE	0.053	1
NA	NA	NA	NA	NA	NA	NA	NA	NA	NA	NA	NA	NA	NA	NA	NA	NA	NA	NA	NA	NA	NA	NA	NA	NA	NA	NA	NA	NA	8.706_594.37622	LysoPC 20:1	LysoPC	LysoPC 20:1	594.37622	8.706	[M+FA-H]-	NA	Negative	1.444	931423.787	795130.761	736	736	736	736	3	100	FALSE	0.031	1
NA	NA	NA	NA	NA	NA	NA	NA	NA	NA	NA	NA	NA	NA	NA	NA	NA	NA	NA	NA	NA	NA	NA	NA	NA	NA	NA	NA	NA	8.709_550.38644	LysoPC 20:1	LysoPC	LysoPC 20:1	550.38644	8.709	[M+H]+	NA	Positive	1.609	10767923.98	7997976.457	897	897	961	961	3	100	FALSE	0.043	1
NA	NA	NA	NA	NA	NA	NA	NA	NA	NA	NA	NA	NA	NA	NA	NA	NA	NA	NA	NA	NA	NA	NA	NA	NA	NA	NA	NA	NA	8.799_538.38649	LysoPC 19:0	LysoPC	LysoPC 19:0	538.38649	8.799	[M+H]+	NA	Positive	1.563	7398631.368	6243326.795	825	825	890	890	3	100	FALSE	0.048	1
NA	NA	NA	NA	NA	NA	NA	NA	NA	NA	NA	NA	NA	NA	NA	NA	NA	NA	NA	NA	NA	NA	NA	NA	NA	NA	NA	NA	NA	9.15_673.52777	SM d32:2	SM	SM d32:2	673.52777	9.15	[M+H]+	NA	Positive	1.082	4062278.009	2994001.514	997	997	997	997	3	NA	FALSE	0.037	1
NA	NA	NA	NA	NA	NA	NA	NA	NA	NA	NA	NA	NA	NA	NA	NA	NA	NA	NA	NA	NA	NA	NA	NA	NA	NA	NA	NA	NA	9.275_675.54299	SM d32:1	SM	SM d32:1	675.54299	9.275	[M+H]+	NA	Positive	1.691	78081418.115	58365185.789	997	997	997	997	3	NA	FALSE	0.04	1
NA	NA	NA	NA	NA	NA	NA	NA	NA	NA	NA	NA	NA	NA	NA	NA	NA	NA	NA	NA	NA	NA	NA	NA	NA	NA	NA	NA	NA	9.298_701.55829	SM d34:2	SM	SM d34:2	701.55829	9.298	[M+H]+	NA	Positive	2.176	179102299.318	151841172.941	998	998	998	998	3	NA	FALSE	0.044	1
NA	NA	NA	NA	NA	NA	NA	NA	NA	NA	NA	NA	NA	NA	NA	NA	NA	NA	NA	NA	NA	NA	NA	NA	NA	NA	NA	NA	NA	9.306_857.51794	PI 18:2_18:2	PI	PI 36:4	857.51794	9.306	[M-H]-	NA	Negative	0.073	4901566.061	3728274.563	629	629	709	709	3	100	FALSE	0.046	1
NA	NA	NA	NA	NA	NA	NA	NA	NA	NA	NA	NA	NA	NA	NA	NA	NA	NA	NA	NA	NA	NA	NA	NA	NA	NA	NA	NA	NA	9.325_798.52809	PC 14:0_20:4	PC	PC 34:4	798.52809	9.325	[M+FA-H]-	NA	Negative	0.513	670104.969	619183.175	749	749	795	795	2	100	FALSE	0.041	1
NA	NA	NA	NA	NA	NA	NA	NA	NA	NA	NA	NA	NA	NA	NA	NA	NA	NA	NA	NA	NA	NA	NA	NA	NA	NA	NA	NA	NA	9.328_804.55262	PC 38:7	PC	PC 38:7	804.55262	9.328	[M+H]+	NA	Positive	2.12	62016960.883	48675889.179	995	995	995	995	3	NA	FALSE	0.054	1
NA	NA	NA	NA	NA	NA	NA	NA	NA	NA	NA	NA	NA	NA	NA	NA	NA	NA	NA	NA	NA	NA	NA	NA	NA	NA	NA	NA	NA	9.33_754.53721	PC 34:4	PC	PC 34:4	754.53721	9.33	[M+H]+	NA	Positive	1.966	16984589.217	16525903.443	995	995	995	995	3	NA	FALSE	0.053	2
NA	NA	NA	NA	NA	NA	NA	NA	NA	NA	NA	NA	NA	NA	NA	NA	NA	NA	NA	NA	NA	NA	NA	NA	NA	NA	NA	NA	NA	9.336_730.53746	PC 32:2	PC	PC 32:2	730.53746	9.336	[M+H]+	NA	Positive	1.689	86876912.406	77974983.088	995	995	995	995	3	NA	FALSE	0.036	1
NA	NA	NA	NA	NA	NA	NA	NA	NA	NA	NA	NA	NA	NA	NA	NA	NA	NA	NA	NA	NA	NA	NA	NA	NA	NA	NA	NA	NA	9.338_689.55858	SM d33:1	SM	SM d33:1	689.55858	9.338	[M+H]+	NA	Positive	1.784	51991424.24	47940960.46	997	997	997	997	3	NA	FALSE	0.037	1
NA	NA	NA	NA	NA	NA	NA	NA	NA	NA	NA	NA	NA	NA	NA	NA	NA	NA	NA	NA	NA	NA	NA	NA	NA	NA	NA	NA	NA	9.364_874.5591	PC 40:8	PC	PC 40:8	874.5591	9.364	[M+FA-H]-	[M+H]+	Negative	0.814	1367658.178	1332912.758	841	841	891	891	3	50	FALSE	0.044	1
NA	NA	NA	NA	NA	NA	NA	NA	NA	NA	NA	NA	NA	NA	NA	NA	NA	NA	NA	NA	NA	NA	NA	NA	NA	NA	NA	NA	NA	9.369_800.54449	PC 34:3	PC	PC 34:3	800.54449	9.369	[M+FA-H]-	[M+H]+	Negative	0.382	16449103.675	15938197.057	712	712	718	718	3	50	FALSE	0.047	1
NA	NA	NA	NA	NA	NA	NA	NA	NA	NA	NA	NA	NA	NA	NA	NA	NA	NA	NA	NA	NA	NA	NA	NA	NA	NA	NA	NA	NA	9.369_792.55205	PC 37:6	PC	PC 37:6	792.55205	9.369	[M+H]+	NA	Positive	2.863	16723846.69	15132983.062	995	995	996	995.5	3	NA	FALSE	0.062	2
NA	NA	NA	NA	NA	NA	NA	NA	NA	NA	NA	NA	NA	NA	NA	NA	NA	NA	NA	NA	NA	NA	NA	NA	NA	NA	NA	NA	NA	9.39_768.5526	PC 35:4	PC	PC 35:4	768.5526	9.39	[M+H]+	NA	Positive	2.241	18866694.003	16974112.683	995	995	995	995	3	NA	FALSE	0.044	1
NA	NA	NA	NA	NA	NA	NA	NA	NA	NA	NA	NA	NA	NA	NA	NA	NA	NA	NA	NA	NA	NA	NA	NA	NA	NA	NA	NA	NA	9.399_744.55239	PC 33:2	PC	PC 33:2	744.55239	9.399	[M+H]+	NA	Positive	2.596	105476565.053	97206470.61	995	995	995	995	3	NA	FALSE	0.045	2
NA	NA	NA	NA	NA	NA	NA	NA	NA	NA	NA	NA	NA	NA	NA	NA	NA	NA	NA	NA	NA	NA	NA	NA	NA	NA	NA	NA	NA	9.401_788.54388	PC 15:0_18:2	PC	PC 33:2	788.54388	9.401	[M+FA-H]-	NA	Negative	0.389	3373648.293	3299388.286	720	720	721	721	2	100	FALSE	0.033	1
NA	NA	NA	NA	NA	NA	NA	NA	NA	NA	NA	NA	NA	NA	NA	NA	NA	NA	NA	NA	NA	NA	NA	NA	NA	NA	NA	NA	NA	9.412_703.57407	SM d34:1	SM	SM d34:1	703.57407	9.412	[M+H]+	NA	Positive	1.861	1696083885.235	1247052371.368	998	998	998	998	4	NA	FALSE	0.046	1
NA	NA	NA	NA	NA	NA	NA	NA	NA	NA	NA	NA	NA	NA	NA	NA	NA	NA	NA	NA	NA	NA	NA	NA	NA	NA	NA	NA	NA	9.416_732.55233	PC 32:1	PC	PC 32:1	732.55233	9.416	[M+H]+	NA	Positive	2.718	179794082.598	80396086.571	995	995	995	995	4	NA	FALSE	0.068	1
NA	NA	NA	NA	NA	NA	NA	NA	NA	NA	NA	NA	NA	NA	NA	NA	NA	NA	NA	NA	NA	NA	NA	NA	NA	NA	NA	NA	NA	9.427_850.56189	PC 16:0_22:6	PC	PC 38:6	850.56189	9.427	[M+FA-H]-	NA	Negative	2.44	32323046.557	30395660.4	875	875	914	914	3	100	FALSE	0.031	1
NA	NA	NA	NA	NA	NA	NA	NA	NA	NA	NA	NA	NA	NA	NA	NA	NA	NA	NA	NA	NA	NA	NA	NA	NA	NA	NA	NA	NA	9.429_773.58109	SM d36:2	SM	SM d36:2	773.58109	9.429	[M+FA-H]-	NA	Negative	0.287	3075887.43	2877098.06	957	957	957	957	3	NA	FALSE	0.032	1
NA	NA	NA	NA	NA	NA	NA	NA	NA	NA	NA	NA	NA	NA	NA	NA	NA	NA	NA	NA	NA	NA	NA	NA	NA	NA	NA	NA	NA	9.429_806.56803	PC 38:6	PC	PC 38:6	806.56803	9.429	[M+H]+	NA	Positive	2.448	894891597.832	855051308.883	996	996	996	996	3	NA	FALSE	0.054	1
NA	NA	NA	NA	NA	NA	NA	NA	NA	NA	NA	NA	NA	NA	NA	NA	NA	NA	NA	NA	NA	NA	NA	NA	NA	NA	NA	NA	NA	9.437_876.57473	PC 18:1_22:6	PC	PC 40:7	876.57473	9.437	[M+FA-H]-	NA	Negative	0.882	1576629.04	1337290.457	878	878	916	916	3	100	FALSE	0.053	1
NA	NA	NA	NA	NA	NA	NA	NA	NA	NA	NA	NA	NA	NA	NA	NA	NA	NA	NA	NA	NA	NA	NA	NA	NA	NA	NA	NA	NA	9.441_832.58324	PC 40:7	PC	PC 40:7	832.58324	9.441	[M+H]+	NA	Positive	2.805	59917041.871	57010908.658	996	996	996	996	3	NA	FALSE	0.043	1
NA	NA	NA	NA	NA	NA	NA	NA	NA	NA	NA	NA	NA	NA	NA	NA	NA	NA	NA	NA	NA	NA	NA	NA	NA	NA	NA	NA	NA	9.468_764.52021	PE 16:0_22:6	PE	PE 38:6	764.52021	9.468	[M-H]-	[M+H]+	Positive	3.662	25934905.008	23307696.184	987	860.5	989	971.5	3	100	FALSE	0.049	2
NA	NA	NA	NA	NA	NA	NA	NA	NA	NA	NA	NA	NA	NA	NA	NA	NA	NA	NA	NA	NA	NA	NA	NA	NA	NA	NA	NA	NA	9.469_802.56525	PC 16:0_18:2	PC	PC 34:2	802.56525	9.469	[M+FA-H]-	NA	Negative	6.775	193594581.043	69819834.397	743	743	744	744	3	100	FALSE	0.054	2
NA	NA	NA	NA	NA	NA	NA	NA	NA	NA	NA	NA	NA	NA	NA	NA	NA	NA	NA	NA	NA	NA	NA	NA	NA	NA	NA	NA	NA	9.494_820.58351	PC 39:6	PC	PC 39:6	820.58351	9.494	[M+H]+	NA	Positive	2.515	19781589.67	17678746.363	995	995	996	996	3	NA	FALSE	0.035	1
NA	NA	NA	NA	NA	NA	NA	NA	NA	NA	NA	NA	NA	NA	NA	NA	NA	NA	NA	NA	NA	NA	NA	NA	NA	NA	NA	NA	NA	9.494_746.56906	PC 33:1	PC	PC 33:1	746.56906	9.494	[M+H]+	NA	Positive	1.275	33732750.323	29549339.202	995	995	995	995	2	NA	FALSE	0.036	1
NA	NA	NA	NA	NA	NA	NA	NA	NA	NA	NA	NA	NA	NA	NA	NA	NA	NA	NA	NA	NA	NA	NA	NA	NA	NA	NA	NA	NA	9.495_716.52136	PE 16:0_18:2	PE	PE 34:2	716.52136	9.495	[M-H]-	[M+H]+	Positive	2.298	33347076.105	29063612.811	971	853.5	987	869.5	3	100	FALSE	0.047	2
NA	NA	NA	NA	NA	NA	NA	NA	NA	NA	NA	NA	NA	NA	NA	NA	NA	NA	NA	NA	NA	NA	NA	NA	NA	NA	NA	NA	NA	9.511_816.57618	PC 17:0_18:2	PC	PC 35:2	816.57618	9.511	[M+FA-H]-	NA	Negative	0.836	9591529.832	8640735.62	701	701	702	702	3	100	FALSE	0.04	1
NA	NA	NA	NA	NA	NA	NA	NA	NA	NA	NA	NA	NA	NA	NA	NA	NA	NA	NA	NA	NA	NA	NA	NA	NA	NA	NA	NA	NA	9.517_796.58392	PC 37:4	PC	PC 37:4	796.58392	9.517	[M+H]+	NA	Positive	2.069	40042574.172	36916471.252	991	991	995	995	2	NA	FALSE	0.035	1
NA	NA	NA	NA	NA	NA	NA	NA	NA	NA	NA	NA	NA	NA	NA	NA	NA	NA	NA	NA	NA	NA	NA	NA	NA	NA	NA	NA	NA	9.52_772.58405	PC 35:2	PC	PC 35:2	772.58405	9.52	[M+H]+	NA	Positive	1.975	251212621.092	215253388.845	995	995	995	995	2	NA	FALSE	0.033	1
NA	NA	NA	NA	NA	NA	NA	NA	NA	NA	NA	NA	NA	NA	NA	NA	NA	NA	NA	NA	NA	NA	NA	NA	NA	NA	NA	NA	NA	9.522_766.57347	Plasmenyl-PC P-36:4	Plasmenyl-PC	Plasmenyl-PC P-36:4	766.57347	9.522	[M+H]+	NA	Positive	2.098	185200243.242	156197971.543	1000	1000	1000	1000	3	NA	FALSE	0.033	1
NA	NA	NA	NA	NA	NA	NA	NA	NA	NA	NA	NA	NA	NA	NA	NA	NA	NA	NA	NA	NA	NA	NA	NA	NA	NA	NA	NA	NA	9.523_734.5688	PC 32:0	PC	PC 32:0	734.5688	9.523	[M+H]+	NA	Positive	1.644	223059326.171	194776644.18	995	995	995	995	4	NA	FALSE	0.046	2
NA	NA	NA	NA	NA	NA	NA	NA	NA	NA	NA	NA	NA	NA	NA	NA	NA	NA	NA	NA	NA	NA	NA	NA	NA	NA	NA	NA	NA	9.526_746.51245	Plasmenyl-PE P-16:0_22:6	Plasmenyl-PE	Plasmenyl-PE P-38:6	746.51245	9.526	[M-H]-	NA	Negative	0.077	4932572.179	4676169.195	831	831	839	839	3	100	FALSE	0.035	1
NA	NA	NA	NA	NA	NA	NA	NA	NA	NA	NA	NA	NA	NA	NA	NA	NA	NA	NA	NA	NA	NA	NA	NA	NA	NA	NA	NA	NA	9.526_731.60539	SM d36:1	SM	SM d36:1	731.60539	9.526	[M+H]+	NA	Positive	1.77	151049304.758	133852390.41	998	998	998	998	3	NA	FALSE	0.045	1
NA	NA	NA	NA	NA	NA	NA	NA	NA	NA	NA	NA	NA	NA	NA	NA	NA	NA	NA	NA	NA	NA	NA	NA	NA	NA	NA	NA	NA	9.531_804.57846	PC 16:0_18:1	PC	PC 34:1	804.57846	9.531	[M+FA-H]-	NA	Negative	3.673	159167569.44	75680628.496	760	760	761	761	3	100	FALSE	0.046	1
NA	NA	NA	NA	NA	NA	NA	NA	NA	NA	NA	NA	NA	NA	NA	NA	NA	NA	NA	NA	NA	NA	NA	NA	NA	NA	NA	NA	NA	9.536_838.59476	Plasmenyl-PC P-38:4	Plasmenyl-PC	Plasmenyl-PC P-38:4	838.59476	9.536	[M+FA-H]-	NA	Negative	1.702	6730475.428	2678013.698	624	624	723	723	2	20	FALSE	0.048	1
NA	NA	NA	NA	NA	NA	NA	NA	NA	NA	NA	NA	NA	NA	NA	NA	NA	NA	NA	NA	NA	NA	NA	NA	NA	NA	NA	NA	NA	9.537_878.5912	PC 18:0_22:6	PC	PC 40:6	878.5912	9.537	[M+FA-H]-	NA	Negative	0.09	12921833.788	12509727.389	788	788	803	803	3	100	FALSE	0.039	1
NA	NA	NA	NA	NA	NA	NA	NA	NA	NA	NA	NA	NA	NA	NA	NA	NA	NA	NA	NA	NA	NA	NA	NA	NA	NA	NA	NA	NA	9.538_810.56332	Plasmenyl-PC P-16:0_20:4	Plasmenyl-PC	Plasmenyl-PC P-36:4	810.56332	9.538	[M+FA-H]-	NA	Negative	1.924	8972470.645	5872798.4	973	973	984	984	2	100	FALSE	0.05	1
NA	NA	NA	NA	NA	NA	NA	NA	NA	NA	NA	NA	NA	NA	NA	NA	NA	NA	NA	NA	NA	NA	NA	NA	NA	NA	NA	NA	NA	9.545_834.59894	PC 40:6	PC	PC 40:6	834.59894	9.545	[M+H]+	NA	Positive	2.848	429687795.297	361146539.752	996	996	996	996	3	NA	FALSE	0.036	1
NA	NA	NA	NA	NA	NA	NA	NA	NA	NA	NA	NA	NA	NA	NA	NA	NA	NA	NA	NA	NA	NA	NA	NA	NA	NA	NA	NA	NA	9.564_854.59135	PC 18:0_20:4	PC	PC 38:4	854.59135	9.564	[M+FA-H]-	NA	Negative	0.265	36626154.241	35170579.743	772	772	775	775	3	100	FALSE	0.045	1
NA	NA	NA	NA	NA	NA	NA	NA	NA	NA	NA	NA	NA	NA	NA	NA	NA	NA	NA	NA	NA	NA	NA	NA	NA	NA	NA	NA	NA	9.575_830.59608	PC 18:2_18:0	PC	PC 36:2	830.59608	9.575	[M+FA-H]-	NA	Negative	5.962	196670989.301	172894855.345	723	723	724	724	3	100	FALSE	0.059	1
NA	NA	NA	NA	NA	NA	NA	NA	NA	NA	NA	NA	NA	NA	NA	NA	NA	NA	NA	NA	NA	NA	NA	NA	NA	NA	NA	NA	NA	9.578_778.56068	PC 16:0_16:0	PC	PC 32:0	778.56068	9.578	[M+FA-H]-	NA	Negative	1.109	8945984.345	8038999.595	958	958	959	959	4	100	FALSE	0.041	1
NA	NA	NA	NA	NA	NA	NA	NA	NA	NA	NA	NA	NA	NA	NA	NA	NA	NA	NA	NA	NA	NA	NA	NA	NA	NA	NA	NA	NA	9.598_768.5523	PE 38:4	PE	PE 38:4	768.5523	9.598	[M+H]+	NA	Positive	2.629	84385009.71	61106838.257	739	739	893	893	3	NA	FALSE	0.055	1
NA	NA	NA	NA	NA	NA	NA	NA	NA	NA	NA	NA	NA	NA	NA	NA	NA	NA	NA	NA	NA	NA	NA	NA	NA	NA	NA	NA	NA	9.603_774.59939	PC 35:1	PC	PC 35:1	774.59939	9.603	[M+H]+	NA	Positive	2.494	55657188.262	55151757.827	995	995	995	995	3	NA	FALSE	0.054	2
NA	NA	NA	NA	NA	NA	NA	NA	NA	NA	NA	NA	NA	NA	NA	NA	NA	NA	NA	NA	NA	NA	NA	NA	NA	NA	NA	NA	NA	9.614_762.5638	Plasmenyl-PC P-16:0_16:0	Plasmenyl-PC	Plasmenyl-PC P-32:0	762.5638	9.614	[M+FA-H]-	NA	Negative	1.417	1415186.484	1395555.681	880	880	885	885	3	100	FALSE	0.038	1
NA	NA	NA	NA	NA	NA	NA	NA	NA	NA	NA	NA	NA	NA	NA	NA	NA	NA	NA	NA	NA	NA	NA	NA	NA	NA	NA	NA	NA	9.615_718.57295	Plasmanyl-PC O-32:1	Plasmanyl-PC	Plasmanyl-PC O-32:1	718.57295	9.615	[M+H]+	NA	Positive	2.961	53338062.801	47893920.574	1000	1000	1000	1000	3	NA	FALSE	0.06	1
NA	NA	NA	NA	NA	NA	NA	NA	NA	NA	NA	NA	NA	NA	NA	NA	NA	NA	NA	NA	NA	NA	NA	NA	NA	NA	NA	NA	NA	9.628_800.61516	PC 37:2	PC	PC 37:2	800.61516	9.628	[M+H]+	NA	Positive	2.145	62199791.17	58397023.291	995	995	995	995	3	NA	FALSE	0.039	1
NA	NA	NA	NA	NA	NA	NA	NA	NA	NA	NA	NA	NA	NA	NA	NA	NA	NA	NA	NA	NA	NA	NA	NA	NA	NA	NA	NA	NA	9.631_776.55824	Plasmenyl-PE P-18:0_22:6	Plasmenyl-PE	Plasmenyl-PE P-40:6	776.55824	9.631	[M-H]-	[M+H]+	Positive	1.474	51622171.123	46669184.044	923	879.5	939	889.5	3	100	FALSE	0.035	2
NA	NA	NA	NA	NA	NA	NA	NA	NA	NA	NA	NA	NA	NA	NA	NA	NA	NA	NA	NA	NA	NA	NA	NA	NA	NA	NA	NA	NA	9.653_759.63658	SM d38:1	SM	SM d38:1	759.63658	9.653	[M+H]+	NA	Positive	1.865	37677384.826	35006260.511	997	997	998	998	3	NA	FALSE	0.062	1
NA	NA	NA	NA	NA	NA	NA	NA	NA	NA	NA	NA	NA	NA	NA	NA	NA	NA	NA	NA	NA	NA	NA	NA	NA	NA	NA	NA	NA	9.654_846.63578	Plasmenyl-PC P-42:6	Plasmenyl-PC	Plasmenyl-PC P-42:6	846.63578	9.654	[M+H]+	NA	Positive	2.267	17875546.248	14492725.615	1000	1000	1000	1000	2	NA	FALSE	0.07	1
NA	NA	NA	NA	NA	NA	NA	NA	NA	NA	NA	NA	NA	NA	NA	NA	NA	NA	NA	NA	NA	NA	NA	NA	NA	NA	NA	NA	NA	9.666_785.65196	SM d40:2	SM	SM d40:2	785.65196	9.666	[M+H]+	NA	Positive	2.202	65856930.358	62514360.628	998	998	998	998	2	NA	FALSE	0.057	1
NA	NA	NA	NA	NA	NA	NA	NA	NA	NA	NA	NA	NA	NA	NA	NA	NA	NA	NA	NA	NA	NA	NA	NA	NA	NA	NA	NA	NA	9.668_744.55339	PE 18:1_18:0	PE	PE 36:1	744.55339	9.668	[M-H]-	NA	Negative	1.256	3445457.792	1894257.556	718	718	720	720	3	100	FALSE	0.057	1
NA	NA	NA	NA	NA	NA	NA	NA	NA	NA	NA	NA	NA	NA	NA	NA	NA	NA	NA	NA	NA	NA	NA	NA	NA	NA	NA	NA	NA	9.677_634.53959	DG 36:4	DG	DG 36:4	634.53959	9.677	[M+NH4]+	NA	Positive	2.247	20702069.037	19064540.731	946	946	999	999	3	33.3	FALSE	0.033	1
NA	NA	NA	NA	NA	NA	NA	NA	NA	NA	NA	NA	NA	NA	NA	NA	NA	NA	NA	NA	NA	NA	NA	NA	NA	NA	NA	NA	NA	9.716_799.66753	SM d41:2	SM	SM d41:2	799.66753	9.716	[M+H]+	NA	Positive	2.233	60427498.75	54742394.667	998	998	998	998	3	NA	FALSE	0.053	1
NA	NA	NA	NA	NA	NA	NA	NA	NA	NA	NA	NA	NA	NA	NA	NA	NA	NA	NA	NA	NA	NA	NA	NA	NA	NA	NA	NA	NA	9.721_778.57406	Plasmenyl-PE P-40:4	Plasmenyl-PE	Plasmenyl-PE P-40:4	778.57406	9.721	[M-H]-	NA	Negative	1.301	3475139.582	2748949.939	611	611	743	743	3	33.3	FALSE	0.089	1
NA	NA	NA	NA	NA	NA	NA	NA	NA	NA	NA	NA	NA	NA	NA	NA	NA	NA	NA	NA	NA	NA	NA	NA	NA	NA	NA	NA	NA	9.73_848.65075	Plasmenyl-PC P-42:5	Plasmenyl-PC	Plasmenyl-PC P-42:5	848.65075	9.73	[M+H]+	NA	Positive	3.025	20963061.786	18193716.853	1000	1000	1000	1000	3	NA	FALSE	0.07	1
NA	NA	NA	NA	NA	NA	NA	NA	NA	NA	NA	NA	NA	NA	NA	NA	NA	NA	NA	NA	NA	NA	NA	NA	NA	NA	NA	NA	NA	9.732_610.53954	DG 34:2	DG	DG 34:2	610.53954	9.732	[M+NH4]+	NA	Positive	2.41	24335409.098	21036462.851	900	900	938	938	3	50	FALSE	0.031	1
NA	NA	NA	NA	NA	NA	NA	NA	NA	NA	NA	NA	NA	NA	NA	NA	NA	NA	NA	NA	NA	NA	NA	NA	NA	NA	NA	NA	NA	9.744_813.68303	SM d42:2	SM	SM d42:2	813.68303	9.744	[M+H]+	NA	Positive	2.424	417651340.646	368840681.454	998	998	998	998	4	NA	FALSE	0.081	1
NA	NA	NA	NA	NA	NA	NA	NA	NA	NA	NA	NA	NA	NA	NA	NA	NA	NA	NA	NA	NA	NA	NA	NA	NA	NA	NA	NA	NA	9.751_787.66733	SM d40:1	SM	SM d40:1	787.66733	9.751	[M+H]+	NA	Positive	2.514	133040357.845	118119473.871	998	998	998	998	3	NA	FALSE	0.06	1
NA	NA	NA	NA	NA	NA	NA	NA	NA	NA	NA	NA	NA	NA	NA	NA	NA	NA	NA	NA	NA	NA	NA	NA	NA	NA	NA	NA	NA	9.807_801.68334	SM d41:1	SM	SM d41:1	801.68334	9.807	[M+H]+	NA	Positive	2.065	89701187.949	85539781.236	998	998	998	998	2	NA	FALSE	0.06	1
NA	NA	NA	NA	NA	NA	NA	NA	NA	NA	NA	NA	NA	NA	NA	NA	NA	NA	NA	NA	NA	NA	NA	NA	NA	NA	NA	NA	NA	9.811_638.57146	DG 36:2	DG	DG 36:2	638.57146	9.811	[M+NH4]+	NA	Positive	1.36	23002274.296	21918099.475	985	985	997	997	4	50	FALSE	0.031	1
NA	NA	NA	NA	NA	NA	NA	NA	NA	NA	NA	NA	NA	NA	NA	NA	NA	NA	NA	NA	NA	NA	NA	NA	NA	NA	NA	NA	NA	9.858_815.69861	SM d42:1	SM	SM d42:1	815.69861	9.858	[M+H]+	NA	Positive	2.463	134757987.954	128963162.832	998	998	998	998	3	NA	FALSE	0.057	1
NA	NA	NA	NA	NA	NA	NA	NA	NA	NA	NA	NA	NA	NA	NA	NA	NA	NA	NA	NA	NA	NA	NA	NA	NA	NA	NA	NA	NA	9.859_852.68259	Plasmanyl-PC O-42:4	Plasmanyl-PC	Plasmanyl-PC O-42:4	852.68259	9.859	[M+H]+	NA	Positive	2.324	8258369.579	7176445.241	1000	1000	1000	1000	3	NA	FALSE	0.077	1
NA	NA	NA	NA	NA	NA	NA	NA	NA	NA	NA	NA	NA	NA	NA	NA	NA	NA	NA	NA	NA	NA	NA	NA	NA	NA	NA	NA	NA	9.864_634.61286	Cer[NS] d41:2	Cer[NS]	Cer[NS] d41:2	634.61286	9.864	[M+H]+	NA	Positive	1.44	2922808.424	2854742.191	862	862	985	985	2	NA	FALSE	0.041	1
NA	NA	NA	NA	NA	NA	NA	NA	NA	NA	NA	NA	NA	NA	NA	NA	NA	NA	NA	NA	NA	NA	NA	NA	NA	NA	NA	NA	NA	9.89_648.62834	Cer[NS] d42:2	Cer[NS]	Cer[NS] d42:2	648.62834	9.89	[M+H-H2O]+	[M+H]+	Positive	1.821	23967033.162	19979645.572	989	975.5	998	995	4	NA	FALSE	0.035	2
NA	NA	NA	NA	NA	NA	NA	NA	NA	NA	NA	NA	NA	NA	NA	NA	NA	NA	NA	NA	NA	NA	NA	NA	NA	NA	NA	NA	NA	9.891_622.61295	Cer[NS] d40:1	Cer[NS]	Cer[NS] d40:1	622.61295	9.891	[M+H-H2O]+	[M+H]+	Positive	1.321	10451721.065	8920983.223	989	976	995	993.5	2	NA	FALSE	0.037	2
NA	NA	NA	NA	NA	NA	NA	NA	NA	NA	NA	NA	NA	NA	NA	NA	NA	NA	NA	NA	NA	NA	NA	NA	NA	NA	NA	NA	NA	9.939_636.62827	Cer[NS] d41:1	Cer[NS]	Cer[NS] d41:1	636.62827	9.939	[M+H]+	NA	Positive	1.956	15743998.264	13879069.993	996	996	998	998	3	NA	FALSE	0.03	1
NA	NA	NA	NA	NA	NA	NA	NA	NA	NA	NA	NA	NA	NA	NA	NA	NA	NA	NA	NA	NA	NA	NA	NA	NA	NA	NA	NA	NA	9.989_650.64408	Cer[NS] d42:1	Cer[NS]	Cer[NS] d42:1	650.64408	9.989	[M+H-H2O]+	[M+H]+	Positive	1.536	25417000.771	21136925.519	997	994	998	994.5	4	NA	FALSE	0.033	2
NA	NA	NA	NA	NA	NA	NA	NA	NA	NA	NA	NA	NA	NA	NA	NA	NA	NA	NA	NA	NA	NA	NA	NA	NA	NA	NA	NA	NA	10.021_664.65994	Cer[NS] d43:1	Cer[NS]	Cer[NS] d43:1	664.65994	10.021	[M+H-H2O]+	[M+H]+	Positive	1.335	3934638.382	3518257.303	985	913	997	994.5	3	NA	FALSE	0.042	2
NA	NA	NA	NA	NA	NA	NA	NA	NA	NA	NA	NA	NA	NA	NA	NA	NA	NA	NA	NA	NA	NA	NA	NA	NA	NA	NA	NA	NA	10.125_892.73746	TG 54:8	TG	TG 54:8	892.73746	10.125	[M+NH4]+	NA	Positive	2.147	7636385.309	6384369.889	896	896	932	932	3	50	FALSE	0.044	1
NA	NA	NA	NA	NA	NA	NA	NA	NA	NA	NA	NA	NA	NA	NA	NA	NA	NA	NA	NA	NA	NA	NA	NA	NA	NA	NA	NA	NA	10.173_842.72147	TG 50:5	TG	TG 50:5	842.72147	10.173	[M+NH4]+	NA	Positive	2.789	8234606.033	7806347.761	563	563	801	801	3	33.3	FALSE	0.039	1
NA	NA	NA	NA	NA	NA	NA	NA	NA	NA	NA	NA	NA	NA	NA	NA	NA	NA	NA	NA	NA	NA	NA	NA	NA	NA	NA	NA	NA	10.175_918.7526	TG 56:9	TG	TG 56:9	918.7526	10.175	[M+NH4]+	NA	Positive	2.756	8404862.668	8151503.05	744	744	860	860	3	33.3	FALSE	0.054	1
NA	NA	NA	NA	NA	NA	NA	NA	NA	NA	NA	NA	NA	NA	NA	NA	NA	NA	NA	NA	NA	NA	NA	NA	NA	NA	NA	NA	NA	10.177_868.73692	TG 52:6	TG	TG 52:6	868.73692	10.177	[M+NH4]+	NA	Positive	2.837	19457594.891	19109698.85	840	840	857	857	3	50	FALSE	0.048	1
NA	NA	NA	NA	NA	NA	NA	NA	NA	NA	NA	NA	NA	NA	NA	NA	NA	NA	NA	NA	NA	NA	NA	NA	NA	NA	NA	NA	NA	10.188_894.75295	TG 54:7	TG	TG 54:7	894.75295	10.188	[M+NH4]+	NA	Positive	2.435	43450866.257	42519552.666	766	766	962	962	3	25	FALSE	0.048	1
NA	NA	NA	NA	NA	NA	NA	NA	NA	NA	NA	NA	NA	NA	NA	NA	NA	NA	NA	NA	NA	NA	NA	NA	NA	NA	NA	NA	NA	10.256_896.76839	TG 54:6	TG	TG 54:6	896.76839	10.256	[M+NH4]+	NA	Positive	2.56	137246571.879	119930801.844	690	690	719	719	2	33.3	FALSE	0.05	1
NA	NA	NA	NA	NA	NA	NA	NA	NA	NA	NA	NA	NA	NA	NA	NA	NA	NA	NA	NA	NA	NA	NA	NA	NA	NA	NA	NA	NA	10.283_858.75349	TG 51:4	TG	TG 51:4	858.75349	10.283	[M+NH4]+	NA	Positive	1.902	12628434.613	12405823.306	819	819	853	853	4	20	FALSE	0.051	1
NA	NA	NA	NA	NA	NA	NA	NA	NA	NA	NA	NA	NA	NA	NA	NA	NA	NA	NA	NA	NA	NA	NA	NA	NA	NA	NA	NA	NA	10.295_884.76902	TG 53:5	TG	TG 53:5	884.76902	10.295	[M+NH4]+	NA	Positive	1.89	8993449.243	8043141.914	755	755	855	855	3	14.3	FALSE	0.05	1
NA	NA	NA	NA	NA	NA	NA	NA	NA	NA	NA	NA	NA	NA	NA	NA	NA	NA	NA	NA	NA	NA	NA	NA	NA	NA	NA	NA	NA	10.321_846.75238	TG 50:3	TG	TG 50:3	846.75238	10.321	[M+NH4]+	NA	Positive	3.242	128526825.787	116637611.777	912	912	960	960	4	50	FALSE	0.05	1
NA	NA	NA	NA	NA	NA	NA	NA	NA	NA	NA	NA	NA	NA	NA	NA	NA	NA	NA	NA	NA	NA	NA	NA	NA	NA	NA	NA	NA	10.369_860.76892	TG 51:3	TG	TG 51:3	860.76892	10.369	[M+NH4]+	NA	Positive	2.063	28942020.992	22681191.738	787	787	889	889	4	25	FALSE	0.056	1
NA	NA	NA	NA	NA	NA	NA	NA	NA	NA	NA	NA	NA	NA	NA	NA	NA	NA	NA	NA	NA	NA	NA	NA	NA	NA	NA	NA	NA	10.378_886.78445	d5TG 52:2	d5TG	d5TG 52:2	886.78445	10.378	[M+Na]+	NA	Positive	4.929	21462886.695	17760308.753	853	853	874	874	3	50	FALSE	0.036	1
NA	NA	NA	NA	NA	NA	NA	NA	NA	NA	NA	NA	NA	NA	NA	NA	NA	NA	NA	NA	NA	NA	NA	NA	NA	NA	NA	NA	NA	10.382_924.79949	TG 56:6	TG	TG 56:6	924.79949	10.382	[M+NH4]+	NA	Positive	2.717	42461029.648	38665340.153	521	521	754	754	3	33.3	FALSE	0.047	1
NA	NA	NA	NA	NA	NA	NA	NA	NA	NA	NA	NA	NA	NA	NA	NA	NA	NA	NA	NA	NA	NA	NA	NA	NA	NA	NA	NA	NA	10.423_900.79912	TG 54:4	TG	TG 54:4	900.79912	10.423	[M+NH4]+	NA	Positive	3.202	221028133.174	192517020.841	942	942	977	977	2	25	FALSE	0.047	1
NA	NA	NA	NA	NA	NA	NA	NA	NA	NA	NA	NA	NA	NA	NA	NA	NA	NA	NA	NA	NA	NA	NA	NA	NA	NA	NA	NA	NA	10.466_888.79983	TG 53:3	TG	TG 53:3	888.79983	10.466	[M+NH4]+	NA	Positive	2.44	30363494.131	26512696.521	990	990	994	994	4	50	FALSE	0.053	1
NA	NA	NA	NA	NA	NA	NA	NA	NA	NA	NA	NA	NA	NA	NA	NA	NA	NA	NA	NA	NA	NA	NA	NA	NA	NA	NA	NA	NA	10.506_881.75533	TG 52:2	TG	TG 52:2	881.75533	10.506	[M+Na]+	NA	Positive	2.336	5644969.12	4799053.268	800	800	997	997	3	50	FALSE	0.093	1
NA	NA	NA	NA	NA	NA	NA	NA	NA	NA	NA	NA	NA	NA	NA	NA	NA	NA	NA	NA	NA	NA	NA	NA	NA	NA	NA	NA	NA	10.524_928.82939	TG 56:4	TG	TG 56:4	928.82939	10.524	[M+NH4]+	NA	Positive	4.227	17568897.236	12883839.121	851	851	995	995	2	14.3	FALSE	0.058	1
NA	NA	NA	NA	NA	NA	NA	NA	NA	NA	NA	NA	NA	NA	NA	NA	NA	NA	NA	NA	NA	NA	NA	NA	NA	NA	NA	NA	NA	10.568_890.81563	TG 17:0_18:1_18:1	TG	TG 53:2	890.81563	10.568	[M+NH4]+	NA	Positive	2.313	19757387.201	16470794.382	890	890	898	898	4	100	FALSE	0.054	1
NA	NA	NA	NA	NA	NA	NA	NA	NA	NA	NA	NA	NA	NA	NA	NA	NA	NA	NA	NA	NA	NA	NA	NA	NA	NA	NA	NA	NA	10.578_916.83151	TG 55:3	TG	TG 55:3	916.83151	10.578	[M+NH4]+	NA	Positive	1.972	2903788.654	2268846.271	741	741	820	820	3	33.3	FALSE	0.056	1
NA	NA	NA	NA	NA	NA	NA	NA	NA	NA	NA	NA	NA	NA	NA	NA	NA	NA	NA	NA	NA	NA	NA	NA	NA	NA	NA	NA	NA	10.633_883.77143	TG 16:0_18:1_18:0	TG	TG 52:1	883.77143	10.633	[M+Na]+	NA	Positive	1.858	2214460.535	2003390.572	796	796	964	964	3	100	FALSE	0.053	1
NA	NA	NA	NA	NA	NA	NA	NA	NA	NA	NA	NA	NA	NA	NA	NA	NA	NA	NA	NA	NA	NA	NA	NA	NA	NA	NA	NA	NA	10.634_904.83132	TG 54:2	TG	TG 54:2	904.83132	10.634	[M+NH4]+	NA	Positive	2.198	50345312.271	47422885.159	924	882.5	927	889.5	4	36.7	FALSE	0.066	2
NA	NA	NA	NA	NA	NA	NA	NA	NA	NA	NA	NA	NA	NA	NA	NA	NA	NA	NA	NA	NA	NA	NA	NA	NA	NA	NA	NA	NA	10.634_878.8158	TG 16:0_18:1_18:0	TG	TG 52:1	878.8158	10.634	[M+NH4]+	NA	Positive	2.152	76973201.308	67765925.475	999	998	999	998	4	100	FALSE	0.051	2
NA	NA	NA	NA	NA	NA	NA	NA	NA	NA	NA	NA	NA	NA	NA	NA	NA	NA	NA	NA	NA	NA	NA	NA	NA	NA	NA	NA	NA	10.699_714.6179	CE 22:6	CE	CE 22:6	714.6179	10.699	[M+NH4]+	NA	Positive	1.399	150666135.1	134541585.111	997	997	997	997	3	100	FALSE	0.048	1
NA	NA	NA	NA	NA	NA	NA	NA	NA	NA	NA	NA	NA	NA	NA	NA	NA	NA	NA	NA	NA	NA	NA	NA	NA	NA	NA	NA	NA	10.719_860.80599	Alkenyl-TG P-52:2	Alkenyl-TG	Alkenyl-TG P-52:2	860.80599	10.719	[M+NH4]+	NA	Positive	1.321	3452651.465	1124234.987	725	725	868	868	3	14.3	FALSE	0.061	1
NA	NA	NA	NA	NA	NA	NA	NA	NA	NA	NA	NA	NA	NA	NA	NA	NA	NA	NA	NA	NA	NA	NA	NA	NA	NA	NA	NA	NA	10.747_664.60268	CE 18:3	CE	CE 18:3	664.60268	10.747	[M+NH4]+	NA	Positive	0.89	144951176.858	142224342.478	995	995	997	997	3	100	FALSE	0.041	1
NA	NA	NA	NA	NA	NA	NA	NA	NA	NA	NA	NA	NA	NA	NA	NA	NA	NA	NA	NA	NA	NA	NA	NA	NA	NA	NA	NA	NA	10.909_718.64868	CE 22:4	CE	CE 22:4	718.64868	10.909	[M+NH4]+	NA	Positive	2.132	3623266.418	3405749.475	958	958	996	996	3	100	FALSE	0.06	1
NA	NA	NA	NA	NA	NA	NA	NA	NA	NA	NA	NA	NA	NA	NA	NA	NA	NA	NA	NA	NA	NA	NA	NA	NA	NA	NA	NA	NA	11.053_668.63373	CE 18:1	CE	CE 18:1	668.63373	11.053	[M+NH4]+	NA	Positive	1.269	239119235.403	203212550.36	997	997	997	997	2	100	FALSE	0.078	1
NA	NA	NA	NA	NA	NA	NA	NA	NA	NA	NA	NA	NA	NA	NA	NA	NA	NA	NA	NA	NA	NA	NA	NA	NA	NA	NA	NA	NA	11.088_642.61757	CE 16:0	CE	CE 16:0	642.61757	11.088	[M+NH4]+	NA	Positive	2.061	9305690.721	8979850.504	997	997	997	997	3	100	FALSE	0.067	1
NA	NA	NA	NA	NA	NA	NA	NA	NA	NA	NA	NA	NA	NA	NA	NA	NA	NA	NA	NA	NA	NA	NA	NA	NA	NA	NA	NA	NA	11.109_746.68051	CE 24:4	CE	CE 24:4	746.68051	11.109	[M+NH4]+	NA	Positive	1.35	2240600.023	2017784.718	996	996	997	997	3	100	FALSE	0.07	1
NA	NA	NA	NA	NA	NA	NA	NA	NA	NA	NA	NA	NA	NA	NA	NA	NA	NA	NA	NA	NA	NA	NA	NA	NA	NA	NA	NA	NA	11.29_696.66461	CE 20:1	CE	CE 20:1	696.66461	11.29	[M+NH4]+	NA	Positive	1.838	1725652.087	1458213.504	981	981	998	998	3	100	FALSE	0.084	1
NA	NA	NA	NA	NA	NA	NA	NA	NA	NA	NA	NA	NA	NA	NA	NA	NA	NA	NA	NA	NA	NA	NA	NA	NA	NA	NA	NA	NA	11.331_670.64914	CE 18:0	CE	CE 18:0	670.64914	11.331	[M+NH4]+	NA	Positive	1.592	3609387.773	3223864.234	996	996	997	996.5	3	100	FALSE	0.069	2
[truncated: 27 more columns]
