# Supplementary material for: Aging-linked systemic lipid signature is reprogrammed by caloric restriction in rhesus monkeys
Source: Mol Syst Biol. 2025 Dec 10;22(2):281–305. doi: 10.1038/s44320-025-00177-3 (PMC12864875; doi:10.1038/s44320-025-00177-3)
Supplement: Supplementary file 4 — Source data Fig. 2 [file 44320_2025_177_MOESM4_ESM.zip › MSB-2025-13100_SourceDataforFigure2/2B/combined_metabolipidome_Monkey1.csv]

Tags	Checked	Name	Formula	Annot. Source: Predicted Compositions	Annot. Source: mzCloud Search	Annot. Source: mzVault Search	Annot. DeltaMass [ppm]	Calc. MW	m/z	RT [min]	Area (Max.)	# mzCloud Results	# mzVault Results	mzCloud Best Match	mzCloud Best Match Confidence	mzCloud Best Sim. Match	mzVault Best Match	mzVault Library Match: Bamba lab 34 lipid mediators library stepped NCE 10 30 45	mzVault Library Match: Bamba lab 598 polar metabolites stepped NCE 10 30 45	mzVault Library Match: Customer_Library_ESI_HILIC_HCD_YZ_151entries_20210428	mzVault Library Match: Fiehn HILIC_3061 entries_20200213	mzVault Library Match: KI-GIAR_zic-HILIC_Pos_v0.90_814 entries_20200213	mzVault Library Match: sixLibrariesDownloadedfromMoNA_2_20210428	MS2	Reference Ion	Group Area: 20230508_SIA_MonkeySerum_rep1	Peak Rating: 20230508_SIA_Blank_rep1.raw (F1)	Peak Rating: 20230508_SIA_MonkeySerum_rep1.raw (F2)	UniqueID	Annotation	LipidClass	LipidSumComposition	mz	RT	Adduct	OtherAdductsFound	Polarity	ppmError	MaxArea	MedianArea	MaxDotProduct	AvgDotProduct	MaxReverseDotProduct	AvgReverseDotProduct	FoundInNFiles	PeakPurityPercent	RTLS	AvgFWHM	NumSpectralMatches
NA	FALSE	Palmitoyl sphingomyelin	C39 H79 N2 O6 P	Full match	Full match	No results	-1.34	702.56663	703.57391	9.435	1209456337.82905	1	0	99.9	10	NA	NA	No matches found	No matches found	No matches found	No matches found	No matches found	No matches found	DDA for preferred ion	[M+H]+1	1209456337.82905	8.6	8.9	9.435_703.57391	NA	NA	NA	NA	NA	NA	NA	NA	NA	NA	NA	NA	NA	NA	NA	NA	NA	NA	NA	NA
NA	FALSE	DL-Dipalmitoylphosphatidylcholine	C40 H80 N O8 P	Full match	Full match	No results	-0.7	733.56164	734.56891	9.547	220959075.600479	1	0	99.9	10	NA	NA	No matches found	No matches found	No matches found	No matches found	No matches found	No matches found	DDA for preferred ion	[M+H]+1	220959075.600479	9.1	9.5	9.547_734.56891	NA	NA	NA	NA	NA	NA	NA	NA	NA	NA	NA	NA	NA	NA	NA	NA	NA	NA	NA	NA
NA	FALSE	Nicotinamide	C6 H6 N2 O	Full match	Full match	Invalid mass	-0.81	122.04791	123.05519	0.921	145246348.074107	1	1	99.6	70.2	NA	79.8	No matches found	No matches found	Single match found	No matches found	No matches found	No matches found	DDA for preferred ion	[M+H]+1	145246348.074107	NA	6.7	0.921_123.05519	NA	NA	NA	NA	NA	NA	NA	NA	NA	NA	NA	NA	NA	NA	NA	NA	NA	NA	NA	NA
NA	FALSE	Betaine	C5 H11 N O2	No results	Full match	No results	7	117.0798	118.08707	0.768	141619979.390729	3	0	86.7	9.3	NA	NA	No matches found	No matches found	No matches found	No matches found	No matches found	No matches found	DDA for preferred ion	[M+H]+1	141619979.390729	0.7	8.4	0.768_118.08707	NA	NA	NA	NA	NA	NA	NA	NA	NA	NA	NA	NA	NA	NA	NA	NA	NA	NA	NA	NA
NA	FALSE	Nicotinamide	C6 H6 N2 O	Full match	Full match	No results	-0.37	122.04797	123.05524	1.279	65867375.6933021	1	0	82.1	31.7	NA	NA	No matches found	No matches found	No matches found	No matches found	No matches found	No matches found	DDA for preferred ion	[M+H]+1	65867375.6933021	1	8.4	1.279_123.05524	NA	NA	NA	NA	NA	NA	NA	NA	NA	NA	NA	NA	NA	NA	NA	NA	NA	NA	NA	NA
NA	FALSE	Acetyl-L-carnitine	C9 H17 N O4	Full match	Full match	Full match	-0.31	203.11569	204.12297	0.803	56584873.110675	1	2	99	66.8	NA	96.6	No matches found	Single match found	Single match found	No matches found	No matches found	No matches found	DDA for preferred ion	[M+H]+1	56584873.110675	NA	8.4	0.803_204.12297	NA	NA	NA	NA	NA	NA	NA	NA	NA	NA	NA	NA	NA	NA	NA	NA	NA	NA	NA	NA
NA	FALSE	trans-3-Indoleacrylic acid	C11 H9 N O2	Full match	Full match	No results	-0.5	187.06323	188.07051	2.745	46170898.2043758	2	0	93.5	79.7	NA	NA	No matches found	No matches found	No matches found	No matches found	No matches found	No matches found	DDA for preferred ion	[M+H]+1	46170898.2043758	NA	7.3	2.745_188.07051	NA	NA	NA	NA	NA	NA	NA	NA	NA	NA	NA	NA	NA	NA	NA	NA	NA	NA	NA	NA
NA	FALSE	DL-Arginine	C6 H14 N4 O2	Full match	Full match	Full match	-0.85	174.11153	175.1188	0.703	44814079.9927474	2	2	94.9	97.9	NA	83.2	No matches found	Single match found	Single match found	No matches found	No matches found	No matches found	DDA for preferred ion	[M+H]+1	44814079.9927474	8	1.3	0.703_175.1188	NA	NA	NA	NA	NA	NA	NA	NA	NA	NA	NA	NA	NA	NA	NA	NA	NA	NA	NA	NA
NA	FALSE	D-Panthenol	C9 H19 N O4	Full match	Full match	No results	-1.7	205.13106	206.13847	1.833	43647433.4404695	2	0	97.8	92.2	NA	NA	No matches found	No matches found	No matches found	No matches found	No matches found	No matches found	DDA for preferred ion	[M+H]+1	43647433.4404695	0.7	8.9	1.833_206.13847	NA	NA	NA	NA	NA	NA	NA	NA	NA	NA	NA	NA	NA	NA	NA	NA	NA	NA	NA	NA
NA	FALSE	Hippuric acid	C9 H9 N O3	No results	Full match	Full match	-2.67	179.05777	178.05029	4.486	35306481.9279369	3	2	98.6	9.9	NA	88.4	No matches found	Single match found	Single match found	No matches found	No matches found	No matches found	DDA for preferred ion	[M-H]-1	35306481.9279369	0	9.5	4.486_178.05029	NA	NA	NA	NA	NA	NA	NA	NA	NA	NA	NA	NA	NA	NA	NA	NA	NA	NA	NA	NA
NA	FALSE	DL-Carnitine	C7 H15 N O3	Full match	Full match	Full match	-0.84	161.10506	162.11234	0.76	34715796.7481899	3	2	98.6	65.2	NA	80.5	No matches found	Single match found	Single match found	No matches found	No matches found	No matches found	DDA for preferred ion	[M+H]+1	34715796.7481899	0	8.4	0.76_162.11234	NA	NA	NA	NA	NA	NA	NA	NA	NA	NA	NA	NA	NA	NA	NA	NA	NA	NA	NA	NA
NA	FALSE	Choline	C5 H13 N O	Full match	Full match	No results	-1	103.09961	104.10689	0.738	34495315.5328219	1	0	99.5	10	NA	NA	No matches found	No matches found	No matches found	No matches found	No matches found	No matches found	DDA for preferred ion	[M+H]+1	34495315.5328219	0	9.5	0.738_104.10689	NA	NA	NA	NA	NA	NA	NA	NA	NA	NA	NA	NA	NA	NA	NA	NA	NA	NA	NA	NA
NA	FALSE	Creatine	C4 H9 N3 O2	Full match	Full match	No results	0.39	131.06953	132.07678	0.79	32833975.5409438	1	0	97.3	59.5	NA	NA	No matches found	No matches found	No matches found	No matches found	No matches found	No matches found	DDA for preferred ion	[M+H]+1	32833975.5409438	NA	9.5	0.79_132.07678	NA	NA	NA	NA	NA	NA	NA	NA	NA	NA	NA	NA	NA	NA	NA	NA	NA	NA	NA	NA
NA	FALSE	Ketamine	C13 H16 Cl N O	Full match	Full match	No results	-0.28	237.09198	238.09925	4.683	29913199.7905114	3	0	98.5	99.4	NA	NA	No matches found	No matches found	No matches found	No matches found	No matches found	No matches found	DDA for preferred ion	[M+H]+1	29913199.7905114	8.6	9.5	4.683_238.09925	NA	NA	NA	NA	NA	NA	NA	NA	NA	NA	NA	NA	NA	NA	NA	NA	NA	NA	NA	NA
NA	FALSE	Hypoxanthine	C5 H4 N4 O	Full match	Full match	No results	0.26	136.03855	137.04582	0.842	26212803.1979727	2	0	98.4	9.9	NA	NA	No matches found	No matches found	No matches found	No matches found	No matches found	No matches found	DDA for preferred ion	[M+H]+1	26212803.1979727	NA	8.9	0.842_137.04582	NA	NA	NA	NA	NA	NA	NA	NA	NA	NA	NA	NA	NA	NA	NA	NA	NA	NA	NA	NA
NA	FALSE	1-Aminocyclohexanecarboxylic acid	C7 H13 N O2	Full match	Full match	No results	0.06	143.09464	144.10191	0.812	24529783.2714295	2	0	98.4	9.9	NA	NA	No matches found	No matches found	No matches found	No matches found	No matches found	No matches found	DDA for preferred ion	[M+H]+1	24529783.2714295	NA	10	0.812_144.10191	NA	NA	NA	NA	NA	NA	NA	NA	NA	NA	NA	NA	NA	NA	NA	NA	NA	NA	NA	NA
NA	FALSE	Nervonic ceramide	C42 H81 N O3	Full match	Full match	No results	-1.09	647.62094	648.6282	9.914	23943879.8617603	1	0	97.1	9.9	NA	NA	No matches found	No matches found	No matches found	No matches found	No matches found	No matches found	DDA for preferred ion	[M+H]+1	23943879.8617603	7.2	9.5	9.914_648.6282	NA	NA	NA	NA	NA	NA	NA	NA	NA	NA	NA	NA	NA	NA	NA	NA	NA	NA	NA	NA
NA	FALSE	5α-Dihydrotestosterone glucuronide	C25 H38 O8	Not the top hit	Full match	No results	-0.72	466.25633	465.24905	6.941	23754346.6007762	2	0	93.8	9.7	NA	NA	No matches found	No matches found	No matches found	No matches found	No matches found	No matches found	DDA for preferred ion	[M-H]-1	23754346.6007762	NA	9.5	6.941_465.24905	NA	NA	NA	NA	NA	NA	NA	NA	NA	NA	NA	NA	NA	NA	NA	NA	NA	NA	NA	NA
NA	FALSE	L-Pyroglutamic acid	C5 H7 N O3	Full match	Full match	No results	-0.76	129.04249	130.04979	0.764	16656683.5000311	2	0	75.1	8.8	NA	NA	No matches found	No matches found	No matches found	No matches found	No matches found	No matches found	DDA for preferred ion	[M+H]+1	16656683.5000311	5.8	8.4	0.764_130.04979	NA	NA	NA	NA	NA	NA	NA	NA	NA	NA	NA	NA	NA	NA	NA	NA	NA	NA	NA	NA
NA	FALSE	L-Histidine	C6 H9 N3 O2	No results	Full match	No results	-1.49	155.06925	156.07655	0.726	14103441.9495968	1	0	79.8	52.7	NA	NA	No matches found	No matches found	No matches found	No matches found	No matches found	No matches found	DDA for preferred ion	[M+H]+1	14103441.9495968	0.3	9.5	0.726_156.07655	NA	NA	NA	NA	NA	NA	NA	NA	NA	NA	NA	NA	NA	NA	NA	NA	NA	NA	NA	NA
NA	FALSE	12(S)-HETE	C20 H32 O3	Full match	No results	Full match	-2.08	320.23448	319.2272	8.254	11800661.4390111	0	1	NA	NA	NA	82.6	Single match found	No matches found	No matches found	No matches found	No matches found	No matches found	DDA for preferred ion	[M-H]-1	11800661.4390111	NA	9.5	8.254_319.2272	NA	NA	NA	NA	NA	NA	NA	NA	NA	NA	NA	NA	NA	NA	NA	NA	NA	NA	NA	NA
NA	FALSE	DL-Tryptophan	C11 H12 N2 O2	Full match	Full match	Full match	-2.94	204.08928	203.082	2.756	10962832.164008	2	1	95.1	77.7	NA	85.5	No matches found	Single match found	No matches found	No matches found	No matches found	No matches found	DDA for preferred ion	[M-H]-1	10962832.164008	NA	8.4	2.756_203.082	NA	NA	NA	NA	NA	NA	NA	NA	NA	NA	NA	NA	NA	NA	NA	NA	NA	NA	NA	NA
NA	FALSE	Cortisol	C21 H30 O5	Full match	Full match	No results	0.06	362.20935	363.21658	6.222	8584817.19792372	1	0	96.6	98.5	NA	NA	No matches found	No matches found	No matches found	No matches found	No matches found	No matches found	DDA for preferred ion	[M+H]+1	8584817.19792372	NA	8.9	6.222_363.21658	NA	NA	NA	NA	NA	NA	NA	NA	NA	NA	NA	NA	NA	NA	NA	NA	NA	NA	NA	NA
NA	FALSE	Taurine	C2 H7 N O3 S	No results	Full match	No results	-1.12	125.01452	124.00714	0.769	8099330.0801954	1	0	87	9.4	NA	NA	No matches found	No matches found	No matches found	No matches found	No matches found	No matches found	DDA for preferred ion	[M-H]-1	8099330.0801954	NA	8.4	0.769_124.00714	NA	NA	NA	NA	NA	NA	NA	NA	NA	NA	NA	NA	NA	NA	NA	NA	NA	NA	NA	NA
NA	FALSE	Acetyl-L-carnitine	C9 H17 N O4	Full match	Full match	Full match	-0.77	203.1156	204.12288	1.254	7231313.09044265	1	2	93.2	45.3	NA	80.2	No matches found	Single match found	Single match found	No matches found	No matches found	No matches found	DDA for preferred ion	[M+H]+1	7231313.09044265	NA	8.4	1.254_204.12288	NA	NA	NA	NA	NA	NA	NA	NA	NA	NA	NA	NA	NA	NA	NA	NA	NA	NA	NA	NA
NA	FALSE	N2-(4-chlorophenyl)thiophene-2-carboxamide	C11 H8 Cl N O S	No match	Full match	No results	0.4	237.00161	235.99433	6.382	6437177.91876997	1	0	78.3	8.9	NA	NA	No matches found	No matches found	No matches found	No matches found	No matches found	No matches found	DDA for preferred ion	[M-H]-1	6437177.91876997	0	6.7	6.382_235.99433	NA	NA	NA	NA	NA	NA	NA	NA	NA	NA	NA	NA	NA	NA	NA	NA	NA	NA	NA	NA
NA	FALSE	8-phenyl-4,5-dihydro[1,2,5]oxadiazolo[3,4-f]cinnoline	C14 H10 N4 O	No match	Full match	No results	12.1	250.08849	251.09576	4.315	4969774.28113656	2	0	95	9.8	NA	NA	No matches found	No matches found	No matches found	No matches found	No matches found	No matches found	DDA for preferred ion	[M+H]+1	4969774.28113656	NA	9.7	4.315_251.09576	NA	NA	NA	NA	NA	NA	NA	NA	NA	NA	NA	NA	NA	NA	NA	NA	NA	NA	NA	NA
NA	FALSE	D-(-)-Glutamine	C5 H10 N2 O3	Full match	Full match	Full match	-1.86	146.06887	145.0616	0.753	4948580.5051019	1	1	95.5	89.7	NA	81.8	No matches found	Single match found	No matches found	No matches found	No matches found	No matches found	DDA for preferred ion	[M-H]-1	4948580.5051019	0	7.5	0.753_145.0616	NA	NA	NA	NA	NA	NA	NA	NA	NA	NA	NA	NA	NA	NA	NA	NA	NA	NA	NA	NA
NA	FALSE	Indole-3-acetic acid	C10 H9 N O2	Full match	Full match	Full match	-0.89	175.06317	176.07045	5.88	3571949.39535371	2	1	98.9	9.9	NA	78.9	No matches found	Single match found	No matches found	No matches found	No matches found	No matches found	DDA for preferred ion	[M+H]+1	3571949.39535371	0	9.1	5.88_176.07045	NA	NA	NA	NA	NA	NA	NA	NA	NA	NA	NA	NA	NA	NA	NA	NA	NA	NA	NA	NA
NA	FALSE	Methyl indole-3-acetate	C11 H11 N O2	Full match	Full match	No results	-1.23	189.07875	190.08601	6.3	3379117.19478692	1	0	96.7	9.8	NA	NA	No matches found	No matches found	No matches found	No matches found	No matches found	No matches found	DDA for preferred ion	[M+H]+1	3379117.19478692	NA	8.6	6.3_190.08601	NA	NA	NA	NA	NA	NA	NA	NA	NA	NA	NA	NA	NA	NA	NA	NA	NA	NA	NA	NA
NA	FALSE	D-Erythro-sphingosine 1-phosphate	C18 H38 N O5 P	Not the top hit	Full match	No results	-1.32	379.24826	380.2561	8.141	2667199.55520285	1	0	98.5	9.9	NA	NA	No matches found	No matches found	No matches found	No matches found	No matches found	No matches found	DDA for preferred ion	[M+H]+1	2667199.55520285	NA	9.1	8.141_380.2561	NA	NA	NA	NA	NA	NA	NA	NA	NA	NA	NA	NA	NA	NA	NA	NA	NA	NA	NA	NA
NA	FALSE	Ascorbic acid	C6 H8 O6	Full match	Full match	Invalid mass	-1.54	176.03182	175.02467	0.822	2341625.17949716	1	1	84.9	36.5	NA	84.2	No matches found	No matches found	Single match found	No matches found	No matches found	No matches found	DDA for preferred ion	[M-H]-1	2341625.17949716	NA	6.4	0.822_175.02467	NA	NA	NA	NA	NA	NA	NA	NA	NA	NA	NA	NA	NA	NA	NA	NA	NA	NA	NA	NA
NA	FALSE	L-Tyrosine	C9 H11 N O3	Full match	Full match	Full match	-3.44	181.07327	180.06599	1.658	2309974.09713891	1	1	90.5	80.7	NA	78.1	No matches found	No matches found	Single match found	No matches found	No matches found	No matches found	DDA for preferred ion	[M-H]-1	2309974.09713891	NA	9.1	1.658_180.06599	NA	NA	NA	NA	NA	NA	NA	NA	NA	NA	NA	NA	NA	NA	NA	NA	NA	NA	NA	NA
NA	FALSE	5α-Dihydrotestosterone glucuronide	C25 H38 O8	No match	Full match	No results	-6.55	466.25361	465.24634	7.455	2046494.3939396	2	0	94.5	9.7	NA	NA	No matches found	No matches found	No matches found	No matches found	No matches found	No matches found	DDA for preferred ion	[M-H]-1	2046494.3939396	NA	6.4	7.455_465.24634	NA	NA	NA	NA	NA	NA	NA	NA	NA	NA	NA	NA	NA	NA	NA	NA	NA	NA	NA	NA
NA	FALSE	Methyl salicylate	C8 H8 O3	Full match	Full match	No results	-4.9	152.0466	151.03932	4.953	2016279.97902407	2	0	93	50	NA	NA	No matches found	No matches found	No matches found	No matches found	No matches found	No matches found	DDA for preferred ion	[M-H]-1	2016279.97902407	NA	8	4.953_151.03932	NA	NA	NA	NA	NA	NA	NA	NA	NA	NA	NA	NA	NA	NA	NA	NA	NA	NA	NA	NA
NA	FALSE	Cortisone	C21 H28 O5	Full match	Full match	No results	0.44	360.19383	361.20105	6.09	1791466.64845472	8	0	95	85.6	NA	NA	No matches found	No matches found	No matches found	No matches found	No matches found	No matches found	DDA for preferred ion	[M+H]+1	1791466.64845472	0	8.3	6.09_361.20105	NA	NA	NA	NA	NA	NA	NA	NA	NA	NA	NA	NA	NA	NA	NA	NA	NA	NA	NA	NA
NA	FALSE	Thromboxane B2	C20 H34 O6	Not the top hit	Full match	No results	-3.11	370.23439	369.22711	6.782	1785522.16335282	2	0	89.9	9.5	NA	NA	No matches found	No matches found	No matches found	No matches found	No matches found	No matches found	DDA for preferred ion	[M-H]-1	1785522.16335282	0	6.6	6.782_369.22711	NA	NA	NA	NA	NA	NA	NA	NA	NA	NA	NA	NA	NA	NA	NA	NA	NA	NA	NA	NA
NA	FALSE	Bilirubin	C33 H36 N4 O6	Not the top hit	Full match	No results	-0.96	584.26293	585.2702	8.87	818712.810171993	1	0	99.4	10	NA	NA	No matches found	No matches found	No matches found	No matches found	No matches found	No matches found	DDA for preferred ion	[M+H]+1	818712.810171993	NA	7.4	8.87_585.2702	NA	NA	NA	NA	NA	NA	NA	NA	NA	NA	NA	NA	NA	NA	NA	NA	NA	NA	NA	NA
NA	FALSE	Deoxycholic acid	C24 H40 O4	Not the top hit	Full match	No results	-3.22	392.2914	391.28412	7.533	418441.278776561	2	0	95.7	9.8	NA	NA	No matches found	No matches found	No matches found	No matches found	No matches found	No matches found	DDA for preferred ion	[M-H]-1	418441.278776561	NA	8.5	7.533_391.28412	NA	NA	NA	NA	NA	NA	NA	NA	NA	NA	NA	NA	NA	NA	NA	NA	NA	NA	NA	NA
NA	NA	NA	NA	NA	NA	NA	NA	NA	NA	NA	NA	NA	NA	NA	NA	NA	NA	NA	NA	NA	NA	NA	NA	NA	NA	NA	NA	NA	8.013_468.30831	LysoPC 14:0	LysoPC	LysoPC 14:0	468.30831	8.013	[M+H]+	NA	Positive	1.461	11135824.855	10165537.852	951	951	966	966	3	100	FALSE	0.042	1
NA	NA	NA	NA	NA	NA	NA	NA	NA	NA	NA	NA	NA	NA	NA	NA	NA	NA	NA	NA	NA	NA	NA	NA	NA	NA	NA	NA	NA	8.014_512.29838	LysoPC 14:0	LysoPC	LysoPC 14:0	512.29838	8.014	[M+FA-H]-	NA	Negative	0.868	1759948.768	1597350.008	707	707	707	707	3	100	FALSE	0.037	1
NA	NA	NA	NA	NA	NA	NA	NA	NA	NA	NA	NA	NA	NA	NA	NA	NA	NA	NA	NA	NA	NA	NA	NA	NA	NA	NA	NA	NA	8.05_562.31523	LysoPC 18:3	LysoPC	LysoPC 18:3	562.31523	8.05	[M+FA-H]-	NA	Negative	1.276	947294.242	902829.383	822	822	822	822	3	100	FALSE	0.043	1
NA	NA	NA	NA	NA	NA	NA	NA	NA	NA	NA	NA	NA	NA	NA	NA	NA	NA	NA	NA	NA	NA	NA	NA	NA	NA	NA	NA	NA	8.063_542.32406	LysoPC 20:5	LysoPC	LysoPC 20:5	542.32406	8.063	[M+H]+	NA	Positive	1.196	8300333.902	6671945.289	940	940	962	962	3	100	FALSE	0.037	1
NA	NA	NA	NA	NA	NA	NA	NA	NA	NA	NA	NA	NA	NA	NA	NA	NA	NA	NA	NA	NA	NA	NA	NA	NA	NA	NA	NA	NA	8.066_586.31532	LysoPC 20:5	LysoPC	LysoPC 20:5	586.31532	8.066	[M+FA-H]-	NA	Negative	1.378	568306.474	508231.61	886	886	890	890	3	100	FALSE	0.046	1
NA	NA	NA	NA	NA	NA	NA	NA	NA	NA	NA	NA	NA	NA	NA	NA	NA	NA	NA	NA	NA	NA	NA	NA	NA	NA	NA	NA	NA	8.118_538.31434	LysoPC 16:1	LysoPC	LysoPC 16:1	538.31434	8.118	[M+FA-H]-	NA	Negative	0.318	5093565.575	4639256.287	732	732	732	732	3	100	FALSE	0.044	1
NA	NA	NA	NA	NA	NA	NA	NA	NA	NA	NA	NA	NA	NA	NA	NA	NA	NA	NA	NA	NA	NA	NA	NA	NA	NA	NA	NA	NA	8.173_426.35793	AC 18:1	AC	AC 18:1	426.35793	8.173	[M+H]+	NA	Positive	0.874	3429056.285	2768411.939	875	875	961	961	3	100	FALSE	0.034	1
NA	NA	NA	NA	NA	NA	NA	NA	NA	NA	NA	NA	NA	NA	NA	NA	NA	NA	NA	NA	NA	NA	NA	NA	NA	NA	NA	NA	NA	8.178_380.25623	S1P d18:1	S1P	S1P d18:1	380.25623	8.178	[M-H]-	[M+H]+	Positive	0.956	2981633.666	2317388.089	1000	999	1000	999	3	100	FALSE	0.042	2
NA	NA	NA	NA	NA	NA	NA	NA	NA	NA	NA	NA	NA	NA	NA	NA	NA	NA	NA	NA	NA	NA	NA	NA	NA	NA	NA	NA	NA	8.225_568.33903	LysoPC 22:6	LysoPC	LysoPC 22:6	568.33903	8.225	[M+H]+	NA	Positive	2.182	60704899.436	57118594.846	772	772	775	775	3	100	FALSE	0.04	1
NA	NA	NA	NA	NA	NA	NA	NA	NA	NA	NA	NA	NA	NA	NA	NA	NA	NA	NA	NA	NA	NA	NA	NA	NA	NA	NA	NA	NA	8.227_612.33086	LysoPC 22:6	LysoPC	LysoPC 22:6	612.33086	8.227	[M+FA-H]-	NA	Negative	1.274	3843031.556	3119591.42	940	940	963	963	3	100	FALSE	0.048	1
NA	NA	NA	NA	NA	NA	NA	NA	NA	NA	NA	NA	NA	NA	NA	NA	NA	NA	NA	NA	NA	NA	NA	NA	NA	NA	NA	NA	NA	8.231_588.33053	LysoPC 20:4	LysoPC	LysoPC 20:4	588.33053	8.231	[M+FA-H]-	NA	Negative	0.767	12157313.394	9541075.641	954	954	954	954	3	100	FALSE	0.044	1
NA	NA	NA	NA	NA	NA	NA	NA	NA	NA	NA	NA	NA	NA	NA	NA	NA	NA	NA	NA	NA	NA	NA	NA	NA	NA	NA	NA	NA	8.277_526.29243	LysoPE 22:6	LysoPE	LysoPE 22:6	526.29243	8.277	[M-H]-	[M+H]+	Positive	1.834	5725838.699	3719789.498	981	964.5	1000	974.5	3	100	FALSE	0.052	2
NA	NA	NA	NA	NA	NA	NA	NA	NA	NA	NA	NA	NA	NA	NA	NA	NA	NA	NA	NA	NA	NA	NA	NA	NA	NA	NA	NA	NA	8.278_508.33942	LysoPC 17:1	LysoPC	LysoPC 17:1	508.33942	8.278	[M+H]+	NA	Positive	1.738	6524139.186	6099506.738	940	940	976	976	3	100	FALSE	0.042	1
NA	NA	NA	NA	NA	NA	NA	NA	NA	NA	NA	NA	NA	NA	NA	NA	NA	NA	NA	NA	NA	NA	NA	NA	NA	NA	NA	NA	NA	8.283_552.32969	LysoPC 17:1	LysoPC	LysoPC 17:1	552.32969	8.283	[M+FA-H]-	NA	Negative	0.705	606879.362	514970.926	740	740	740	740	2	100	FALSE	0.047	1
NA	NA	NA	NA	NA	NA	NA	NA	NA	NA	NA	NA	NA	NA	NA	NA	NA	NA	NA	NA	NA	NA	NA	NA	NA	NA	NA	NA	NA	8.288_478.29249	LysoPE 18:2	LysoPE	LysoPE 18:2	478.29249	8.288	[M+H]+	NA	Positive	1.884	12063538.87	11735339.485	981	981	1000	1000	3	NA	FALSE	0.041	1
NA	NA	NA	NA	NA	NA	NA	NA	NA	NA	NA	NA	NA	NA	NA	NA	NA	NA	NA	NA	NA	NA	NA	NA	NA	NA	NA	NA	NA	8.295_502.29234	LysoPE 20:4	LysoPE	LysoPE 20:4	502.29234	8.295	[M+H]+	NA	Positive	2.104	6431997.342	4575612.892	982	977.5	1000	997.5	3	NA	FALSE	0.056	2
NA	NA	NA	NA	NA	NA	NA	NA	NA	NA	NA	NA	NA	NA	NA	NA	NA	NA	NA	NA	NA	NA	NA	NA	NA	NA	NA	NA	NA	8.359_546.35439	LysoPC 20:3	LysoPC	LysoPC 20:3	546.35439	8.359	[M+H]+	NA	Positive	2.978	41626746.519	41019833.104	937	834.5	964	855.5	3	100	FALSE	0.05	2
NA	NA	NA	NA	NA	NA	NA	NA	NA	NA	NA	NA	NA	NA	NA	NA	NA	NA	NA	NA	NA	NA	NA	NA	NA	NA	NA	NA	NA	8.36_590.34588	LysoPC 20:3	LysoPC	LysoPC 20:3	590.34588	8.36	[M+FA-H]-	NA	Negative	0.091	3741951.784	2981899.331	852	852	852	852	3	100	FALSE	0.052	1
NA	NA	NA	NA	NA	NA	NA	NA	NA	NA	NA	NA	NA	NA	NA	NA	NA	NA	NA	NA	NA	NA	NA	NA	NA	NA	NA	NA	NA	8.476_616.3609	LysoPC 22:4	LysoPC	LysoPC 22:4	616.3609	8.476	[M+FA-H]-	NA	Negative	0.796	771628.11	620288.998	889	889	889	889	3	100	FALSE	0.052	1
NA	NA	NA	NA	NA	NA	NA	NA	NA	NA	NA	NA	NA	NA	NA	NA	NA	NA	NA	NA	NA	NA	NA	NA	NA	NA	NA	NA	NA	8.489_599.31886	LysoPI 18:0	LysoPI	LysoPI 18:0	599.31886	8.489	[M-H]-	NA	Negative	1.197	2860831.51	2400598.298	781	781	874	874	3	100	FALSE	0.048	1
NA	NA	NA	NA	NA	NA	NA	NA	NA	NA	NA	NA	NA	NA	NA	NA	NA	NA	NA	NA	NA	NA	NA	NA	NA	NA	NA	NA	NA	8.506_592.3607	LysoPC 20:2	LysoPC	LysoPC 20:2	592.3607	8.506	[M+FA-H]-	NA	Negative	1.166	3337554.517	2831477.545	990	990	992	992	4	100	FALSE	0.066	1
NA	NA	NA	NA	NA	NA	NA	NA	NA	NA	NA	NA	NA	NA	NA	NA	NA	NA	NA	NA	NA	NA	NA	NA	NA	NA	NA	NA	NA	8.516_510.35507	LysoPC 17:0	LysoPC	LysoPC 17:0	510.35507	8.516	[M+H]+	NA	Positive	1.79	54406206.046	47570727.068	760	760	776	776	3	100	FALSE	0.047	1
NA	NA	NA	NA	NA	NA	NA	NA	NA	NA	NA	NA	NA	NA	NA	NA	NA	NA	NA	NA	NA	NA	NA	NA	NA	NA	NA	NA	NA	8.523_548.37069	LysoPC 20:2	LysoPC	LysoPC 20:2	548.37069	8.523	[M+H]+	NA	Positive	1.626	26162301.255	22915474.702	940	940	970	970	3	100	FALSE	0.046	1
NA	NA	NA	NA	NA	NA	NA	NA	NA	NA	NA	NA	NA	NA	NA	NA	NA	NA	NA	NA	NA	NA	NA	NA	NA	NA	NA	NA	NA	8.524_554.34536	LysoPC 17:0	LysoPC	LysoPC 17:0	554.34536	8.524	[M+FA-H]-	NA	Negative	0.836	6769109.987	5551913.756	930	930	930	930	3	100	FALSE	0.042	1
NA	NA	NA	NA	NA	NA	NA	NA	NA	NA	NA	NA	NA	NA	NA	NA	NA	NA	NA	NA	NA	NA	NA	NA	NA	NA	NA	NA	NA	8.706_594.37622	LysoPC 20:1	LysoPC	LysoPC 20:1	594.37622	8.706	[M+FA-H]-	NA	Negative	1.444	931423.787	795130.761	735	735	735	735	3	100	FALSE	0.031	1
NA	NA	NA	NA	NA	NA	NA	NA	NA	NA	NA	NA	NA	NA	NA	NA	NA	NA	NA	NA	NA	NA	NA	NA	NA	NA	NA	NA	NA	8.709_550.38644	LysoPC 20:1	LysoPC	LysoPC 20:1	550.38644	8.709	[M+H]+	NA	Positive	1.609	10767923.98	7997976.457	926	926	976	976	3	100	FALSE	0.043	1
NA	NA	NA	NA	NA	NA	NA	NA	NA	NA	NA	NA	NA	NA	NA	NA	NA	NA	NA	NA	NA	NA	NA	NA	NA	NA	NA	NA	NA	8.799_582.3759	LysoPC 19:0	LysoPC	LysoPC 19:0	582.3759	8.799	[M+FA-H]-	NA	Negative	2.025	697725.528	638565.726	745	745	746	746	2	100	FALSE	0.044	1
NA	NA	NA	NA	NA	NA	NA	NA	NA	NA	NA	NA	NA	NA	NA	NA	NA	NA	NA	NA	NA	NA	NA	NA	NA	NA	NA	NA	NA	8.799_538.38649	LysoPC 19:0	LysoPC	LysoPC 19:0	538.38649	8.799	[M+H]+	NA	Positive	1.563	7398631.368	6243326.795	855	855	931	931	3	100	FALSE	0.048	1
NA	NA	NA	NA	NA	NA	NA	NA	NA	NA	NA	NA	NA	NA	NA	NA	NA	NA	NA	NA	NA	NA	NA	NA	NA	NA	NA	NA	NA	8.925_552.40197	LysoPC 20:0	LysoPC	LysoPC 20:0	552.40197	8.925	[M+H]+	NA	Positive	1.678	7253709.701	6014954.817	934	934	972	972	3	100	FALSE	0.05	1
NA	NA	NA	NA	NA	NA	NA	NA	NA	NA	NA	NA	NA	NA	NA	NA	NA	NA	NA	NA	NA	NA	NA	NA	NA	NA	NA	NA	NA	8.961_524.37061	LysoPC 18:0	LysoPC	LysoPC 18:0	524.37061	8.961	[M+H]+	NA	Positive	1.862	1700251.911	356702.638	919	919	957	957	2	100	FALSE	0.047	1
NA	NA	NA	NA	NA	NA	NA	NA	NA	NA	NA	NA	NA	NA	NA	NA	NA	NA	NA	NA	NA	NA	NA	NA	NA	NA	NA	NA	NA	9.15_673.52777	SM d32:2	SM	SM d32:2	673.52777	9.15	[M+H]+	NA	Positive	1.082	4062278.009	2994001.514	997	997	997	997	3	NA	FALSE	0.037	1
NA	NA	NA	NA	NA	NA	NA	NA	NA	NA	NA	NA	NA	NA	NA	NA	NA	NA	NA	NA	NA	NA	NA	NA	NA	NA	NA	NA	NA	9.275_675.54299	SM d32:1	SM	SM d32:1	675.54299	9.275	[M+H]+	NA	Positive	1.691	78081418.115	58365185.789	997	997	997	997	3	NA	FALSE	0.04	1
NA	NA	NA	NA	NA	NA	NA	NA	NA	NA	NA	NA	NA	NA	NA	NA	NA	NA	NA	NA	NA	NA	NA	NA	NA	NA	NA	NA	NA	9.298_701.55829	SM d34:2	SM	SM d34:2	701.55829	9.298	[M+H]+	NA	Positive	2.176	179102299.318	151841172.941	998	998	998	998	3	NA	FALSE	0.044	1
NA	NA	NA	NA	NA	NA	NA	NA	NA	NA	NA	NA	NA	NA	NA	NA	NA	NA	NA	NA	NA	NA	NA	NA	NA	NA	NA	NA	NA	9.325_798.52809	PC 14:0_20:4	PC	PC 34:4	798.52809	9.325	[M+FA-H]-	NA	Negative	0.513	670104.969	619183.175	729	729	780	780	2	100	FALSE	0.041	1
NA	NA	NA	NA	NA	NA	NA	NA	NA	NA	NA	NA	NA	NA	NA	NA	NA	NA	NA	NA	NA	NA	NA	NA	NA	NA	NA	NA	NA	9.328_804.55262	PC 38:7	PC	PC 38:7	804.55262	9.328	[M+H]+	NA	Positive	2.12	62016960.883	48675889.179	995	995	996	995.5	3	NA	FALSE	0.054	2
NA	NA	NA	NA	NA	NA	NA	NA	NA	NA	NA	NA	NA	NA	NA	NA	NA	NA	NA	NA	NA	NA	NA	NA	NA	NA	NA	NA	NA	9.33_754.53721	PC 34:4	PC	PC 34:4	754.53721	9.33	[M+H]+	NA	Positive	1.966	16984589.217	16525903.443	995	995	995	995	3	NA	FALSE	0.053	3
NA	NA	NA	NA	NA	NA	NA	NA	NA	NA	NA	NA	NA	NA	NA	NA	NA	NA	NA	NA	NA	NA	NA	NA	NA	NA	NA	NA	NA	9.336_730.53746	PC 32:2	PC	PC 32:2	730.53746	9.336	[M+H]+	NA	Positive	1.689	86876912.406	77974983.088	995	995	995	995	3	NA	FALSE	0.036	1
NA	NA	NA	NA	NA	NA	NA	NA	NA	NA	NA	NA	NA	NA	NA	NA	NA	NA	NA	NA	NA	NA	NA	NA	NA	NA	NA	NA	NA	9.338_689.55858	SM d33:1	SM	SM d33:1	689.55858	9.338	[M+H]+	NA	Positive	1.784	51991424.24	47940960.46	997	997	997	997	3	NA	FALSE	0.037	1
NA	NA	NA	NA	NA	NA	NA	NA	NA	NA	NA	NA	NA	NA	NA	NA	NA	NA	NA	NA	NA	NA	NA	NA	NA	NA	NA	NA	NA	9.364_874.5591	PC 40:8	PC	PC 40:8	874.5591	9.364	[M+FA-H]-	[M+H]+	Negative	0.814	1367658.178	1332912.758	837	837	898	898	3	50	FALSE	0.044	1
NA	NA	NA	NA	NA	NA	NA	NA	NA	NA	NA	NA	NA	NA	NA	NA	NA	NA	NA	NA	NA	NA	NA	NA	NA	NA	NA	NA	NA	9.369_800.54449	PC 34:3	PC	PC 34:3	800.54449	9.369	[M+FA-H]-	[M+H]+	Negative	0.382	16449103.675	15938197.057	699	699	711	711	3	50	FALSE	0.047	1
NA	NA	NA	NA	NA	NA	NA	NA	NA	NA	NA	NA	NA	NA	NA	NA	NA	NA	NA	NA	NA	NA	NA	NA	NA	NA	NA	NA	NA	9.375_780.55275	PC 36:5	PC	PC 36:5	780.55275	9.375	[M+H]+	NA	Positive	2.019	257056295.035	169059573.588	995	995	995	995	2	NA	FALSE	0.056	1
NA	NA	NA	NA	NA	NA	NA	NA	NA	NA	NA	NA	NA	NA	NA	NA	NA	NA	NA	NA	NA	NA	NA	NA	NA	NA	NA	NA	NA	9.381_826.56052	PC 18:2_18:2	PC	PC 36:4	826.56052	9.381	[M+FA-H]-	NA	Negative	0.856	97877651.331	49517691.158	984	984	989	989	2	100	FALSE	0.08	1
NA	NA	NA	NA	NA	NA	NA	NA	NA	NA	NA	NA	NA	NA	NA	NA	NA	NA	NA	NA	NA	NA	NA	NA	NA	NA	NA	NA	NA	9.39_768.5526	PC 35:4	PC	PC 35:4	768.5526	9.39	[M+H]+	NA	Positive	2.241	18866694.003	16974112.683	995	995	995	995	3	NA	FALSE	0.044	1
NA	NA	NA	NA	NA	NA	NA	NA	NA	NA	NA	NA	NA	NA	NA	NA	NA	NA	NA	NA	NA	NA	NA	NA	NA	NA	NA	NA	NA	9.399_744.55239	PC 33:2	PC	PC 33:2	744.55239	9.399	[M+H]+	NA	Positive	2.596	105476565.053	97206470.61	995	995	995	995	3	NA	FALSE	0.045	2
NA	NA	NA	NA	NA	NA	NA	NA	NA	NA	NA	NA	NA	NA	NA	NA	NA	NA	NA	NA	NA	NA	NA	NA	NA	NA	NA	NA	NA	9.401_788.54388	PC 15:0_18:2	PC	PC 33:2	788.54388	9.401	[M+FA-H]-	NA	Negative	0.389	3373648.293	3299388.286	727	727	728	728	2	100	FALSE	0.033	1
NA	NA	NA	NA	NA	NA	NA	NA	NA	NA	NA	NA	NA	NA	NA	NA	NA	NA	NA	NA	NA	NA	NA	NA	NA	NA	NA	NA	NA	9.412_703.57407	SM d34:1	SM	SM d34:1	703.57407	9.412	[M+H]+	NA	Positive	1.861	1696083885.235	1247052371.368	998	998	998	998	4	NA	FALSE	0.046	1
NA	NA	NA	NA	NA	NA	NA	NA	NA	NA	NA	NA	NA	NA	NA	NA	NA	NA	NA	NA	NA	NA	NA	NA	NA	NA	NA	NA	NA	9.427_776.54434	PC 32:1	PC	PC 32:1	776.54434	9.427	[M+FA-H]-	[M+H]+	Negative	0.195	3465402.933	3418873.895	706	706	725	725	2	50	FALSE	0.031	1
NA	NA	NA	NA	NA	NA	NA	NA	NA	NA	NA	NA	NA	NA	NA	NA	NA	NA	NA	NA	NA	NA	NA	NA	NA	NA	NA	NA	NA	9.427_850.56189	PC 38:6	PC	PC 38:6	850.56189	9.427	[M+FA-H]-	[M+H]+	Negative	2.44	32323046.557	30395660.4	852	852	857	857	3	50	FALSE	0.031	1
NA	NA	NA	NA	NA	NA	NA	NA	NA	NA	NA	NA	NA	NA	NA	NA	NA	NA	NA	NA	NA	NA	NA	NA	NA	NA	NA	NA	NA	9.429_773.58109	SM d36:2	SM	SM d36:2	773.58109	9.429	[M+FA-H]-	NA	Negative	0.287	3075887.43	2877098.06	958	958	958	958	3	NA	FALSE	0.032	1
NA	NA	NA	NA	NA	NA	NA	NA	NA	NA	NA	NA	NA	NA	NA	NA	NA	NA	NA	NA	NA	NA	NA	NA	NA	NA	NA	NA	NA	9.437_876.57473	PC 18:1_22:6	PC	PC 40:7	876.57473	9.437	[M+FA-H]-	NA	Negative	0.882	1576629.04	1337290.457	885	885	920	920	3	100	FALSE	0.053	1
NA	NA	NA	NA	NA	NA	NA	NA	NA	NA	NA	NA	NA	NA	NA	NA	NA	NA	NA	NA	NA	NA	NA	NA	NA	NA	NA	NA	NA	9.441_832.58324	PC 40:7	PC	PC 40:7	832.58324	9.441	[M+H]+	NA	Positive	2.805	59917041.871	57010908.658	996	996	996	996	3	NA	FALSE	0.043	1
NA	NA	NA	NA	NA	NA	NA	NA	NA	NA	NA	NA	NA	NA	NA	NA	NA	NA	NA	NA	NA	NA	NA	NA	NA	NA	NA	NA	NA	9.468_764.52021	PE 16:0_22:6	PE	PE 38:6	764.52021	9.468	[M-H]-	[M+H]+	Positive	3.662	25934905.008	23307696.184	988	934.5	989	971	3	100	FALSE	0.049	2
NA	NA	NA	NA	NA	NA	NA	NA	NA	NA	NA	NA	NA	NA	NA	NA	NA	NA	NA	NA	NA	NA	NA	NA	NA	NA	NA	NA	NA	9.469_802.56525	PC 16:0_18:2	PC	PC 34:2	802.56525	9.469	[M+FA-H]-	NA	Negative	6.775	193594581.043	69819834.397	740	740	741	741	3	100	FALSE	0.054	1
NA	NA	NA	NA	NA	NA	NA	NA	NA	NA	NA	NA	NA	NA	NA	NA	NA	NA	NA	NA	NA	NA	NA	NA	NA	NA	NA	NA	NA	9.494_820.58351	PC 39:6	PC	PC 39:6	820.58351	9.494	[M+H]+	NA	Positive	2.515	19781589.67	17678746.363	994	994	995	995	3	NA	FALSE	0.035	1
NA	NA	NA	NA	NA	NA	NA	NA	NA	NA	NA	NA	NA	NA	NA	NA	NA	NA	NA	NA	NA	NA	NA	NA	NA	NA	NA	NA	NA	9.494_746.56906	PC 33:1	PC	PC 33:1	746.56906	9.494	[M+H]+	NA	Positive	1.275	33732750.323	29549339.202	995	995	995	995	2	NA	FALSE	0.036	1
NA	NA	NA	NA	NA	NA	NA	NA	NA	NA	NA	NA	NA	NA	NA	NA	NA	NA	NA	NA	NA	NA	NA	NA	NA	NA	NA	NA	NA	9.495_716.52136	PE 16:0_18:2	PE	PE 34:2	716.52136	9.495	[M-H]-	[M+H]+	Positive	2.298	33347076.105	29063612.811	966	853	987	871.5	3	100	FALSE	0.047	2
NA	NA	NA	NA	NA	NA	NA	NA	NA	NA	NA	NA	NA	NA	NA	NA	NA	NA	NA	NA	NA	NA	NA	NA	NA	NA	NA	NA	NA	9.507_840.57436	PC 17:0_20:4	PC	PC 37:4	840.57436	9.507	[M+FA-H]-	NA	Negative	1.356	1300422.945	1281492.798	718	718	723	723	3	100	FALSE	0.031	1
NA	NA	NA	NA	NA	NA	NA	NA	NA	NA	NA	NA	NA	NA	NA	NA	NA	NA	NA	NA	NA	NA	NA	NA	NA	NA	NA	NA	NA	9.511_816.57618	PC 17:0_18:2	PC	PC 35:2	816.57618	9.511	[M+FA-H]-	NA	Negative	0.836	9591529.832	8640735.62	702	702	703	703	3	100	FALSE	0.04	1
NA	NA	NA	NA	NA	NA	NA	NA	NA	NA	NA	NA	NA	NA	NA	NA	NA	NA	NA	NA	NA	NA	NA	NA	NA	NA	NA	NA	NA	9.52_772.58405	PC 35:2	PC	PC 35:2	772.58405	9.52	[M+H]+	NA	Positive	1.975	251212621.092	215253388.845	995	995	995	995	2	NA	FALSE	0.033	1
NA	NA	NA	NA	NA	NA	NA	NA	NA	NA	NA	NA	NA	NA	NA	NA	NA	NA	NA	NA	NA	NA	NA	NA	NA	NA	NA	NA	NA	9.523_734.5688	PC 32:0	PC	PC 32:0	734.5688	9.523	[M+H]+	NA	Positive	1.644	223059326.171	194776644.18	995	995	995	995	4	NA	FALSE	0.046	1
NA	NA	NA	NA	NA	NA	NA	NA	NA	NA	NA	NA	NA	NA	NA	NA	NA	NA	NA	NA	NA	NA	NA	NA	NA	NA	NA	NA	NA	9.526_746.51245	Plasmenyl-PE P-16:0_22:6	Plasmenyl-PE	Plasmenyl-PE P-38:6	746.51245	9.526	[M-H]-	NA	Negative	0.077	4932572.179	4676169.195	823	823	830	830	3	100	FALSE	0.035	1
NA	NA	NA	NA	NA	NA	NA	NA	NA	NA	NA	NA	NA	NA	NA	NA	NA	NA	NA	NA	NA	NA	NA	NA	NA	NA	NA	NA	NA	9.526_731.60539	SM d36:1	SM	SM d36:1	731.60539	9.526	[M+H]+	NA	Positive	1.77	151049304.758	133852390.41	998	998	998	998	3	NA	FALSE	0.045	1
NA	NA	NA	NA	NA	NA	NA	NA	NA	NA	NA	NA	NA	NA	NA	NA	NA	NA	NA	NA	NA	NA	NA	NA	NA	NA	NA	NA	NA	9.531_804.57846	PC 34:1	PC	PC 34:1	804.57846	9.531	[M+FA-H]-	NA	Negative	3.673	159167569.44	75680628.496	753	753	755	755	3	72.6	FALSE	0.046	1
NA	NA	NA	NA	NA	NA	NA	NA	NA	NA	NA	NA	NA	NA	NA	NA	NA	NA	NA	NA	NA	NA	NA	NA	NA	NA	NA	NA	NA	9.537_878.5912	PC 18:0_22:6	PC	PC 40:6	878.5912	9.537	[M+FA-H]-	NA	Negative	0.09	12921833.788	12509727.389	797	797	813	813	3	100	FALSE	0.039	1
NA	NA	NA	NA	NA	NA	NA	NA	NA	NA	NA	NA	NA	NA	NA	NA	NA	NA	NA	NA	NA	NA	NA	NA	NA	NA	NA	NA	NA	9.545_834.59894	PC 40:6	PC	PC 40:6	834.59894	9.545	[M+H]+	NA	Positive	2.848	429687795.297	361146539.752	996	996	996	996	3	NA	FALSE	0.036	1
NA	NA	NA	NA	NA	NA	NA	NA	NA	NA	NA	NA	NA	NA	NA	NA	NA	NA	NA	NA	NA	NA	NA	NA	NA	NA	NA	NA	NA	9.551_724.52648	Plasmenyl-PE P-16:0_20:4	Plasmenyl-PE	Plasmenyl-PE P-36:4	724.52648	9.551	[M-H]-	[M+H]+	Positive	2.199	15893033.997	14094116.219	977	854	985	860	3	100	FALSE	0.04	2
NA	NA	NA	NA	NA	NA	NA	NA	NA	NA	NA	NA	NA	NA	NA	NA	NA	NA	NA	NA	NA	NA	NA	NA	NA	NA	NA	NA	NA	9.564_854.59135	PC 18:0_20:4	PC	PC 38:4	854.59135	9.564	[M+FA-H]-	NA	Negative	0.265	36626154.241	35170579.743	771	771	774	774	3	100	FALSE	0.045	1
NA	NA	NA	NA	NA	NA	NA	NA	NA	NA	NA	NA	NA	NA	NA	NA	NA	NA	NA	NA	NA	NA	NA	NA	NA	NA	NA	NA	NA	9.575_830.59608	PC 18:2_18:0	PC	PC 36:2	830.59608	9.575	[M+FA-H]-	NA	Negative	5.962	196670989.301	172894855.345	729	729	730	730	3	100	FALSE	0.059	1
NA	NA	NA	NA	NA	NA	NA	NA	NA	NA	NA	NA	NA	NA	NA	NA	NA	NA	NA	NA	NA	NA	NA	NA	NA	NA	NA	NA	NA	9.578_778.56068	PC 16:0_16:0	PC	PC 32:0	778.56068	9.578	[M+FA-H]-	NA	Negative	1.109	8945984.345	8038999.595	958	958	960	960	4	100	FALSE	0.041	1
NA	NA	NA	NA	NA	NA	NA	NA	NA	NA	NA	NA	NA	NA	NA	NA	NA	NA	NA	NA	NA	NA	NA	NA	NA	NA	NA	NA	NA	9.603_774.59939	PC 35:1	PC	PC 35:1	774.59939	9.603	[M+H]+	NA	Positive	2.494	55657188.262	55151757.827	995	995	995	995	3	NA	FALSE	0.054	2
NA	NA	NA	NA	NA	NA	NA	NA	NA	NA	NA	NA	NA	NA	NA	NA	NA	NA	NA	NA	NA	NA	NA	NA	NA	NA	NA	NA	NA	9.614_762.5638	Plasmenyl-PC P-16:0_16:0	Plasmenyl-PC	Plasmenyl-PC P-32:0	762.5638	9.614	[M+FA-H]-	NA	Negative	1.417	1415186.484	1395555.681	882	882	886	886	3	100	FALSE	0.038	1
NA	NA	NA	NA	NA	NA	NA	NA	NA	NA	NA	NA	NA	NA	NA	NA	NA	NA	NA	NA	NA	NA	NA	NA	NA	NA	NA	NA	NA	9.625_818.60428	Plasmenyl-PC P-40:6	Plasmenyl-PC	Plasmenyl-PC P-40:6	818.60428	9.625	[M+H]+	NA	Positive	2.573	124435859.461	99638236.616	1000	1000	1000	1000	2	NA	FALSE	0.043	1
NA	NA	NA	NA	NA	NA	NA	NA	NA	NA	NA	NA	NA	NA	NA	NA	NA	NA	NA	NA	NA	NA	NA	NA	NA	NA	NA	NA	NA	9.628_800.61516	PC 37:2	PC	PC 37:2	800.61516	9.628	[M+H]+	NA	Positive	2.145	62199791.17	58397023.291	995	995	995	995	3	NA	FALSE	0.039	1
NA	NA	NA	NA	NA	NA	NA	NA	NA	NA	NA	NA	NA	NA	NA	NA	NA	NA	NA	NA	NA	NA	NA	NA	NA	NA	NA	NA	NA	9.631_776.55824	Plasmenyl-PE P-18:0_22:6	Plasmenyl-PE	Plasmenyl-PE P-40:6	776.55824	9.631	[M-H]-	[M+H]+	Positive	1.474	51622171.123	46669184.044	928	875.5	939	883	3	100	FALSE	0.035	2
NA	NA	NA	NA	NA	NA	NA	NA	NA	NA	NA	NA	NA	NA	NA	NA	NA	NA	NA	NA	NA	NA	NA	NA	NA	NA	NA	NA	NA	9.644_803.6277	SM d38:1	SM	SM d38:1	803.6277	9.644	[M+FA-H]-	NA	Negative	0.128	1869445.62	1855084.832	959	959	960	960	3	NA	FALSE	0.041	1
NA	NA	NA	NA	NA	NA	NA	NA	NA	NA	NA	NA	NA	NA	NA	NA	NA	NA	NA	NA	NA	NA	NA	NA	NA	NA	NA	NA	NA	9.653_794.60479	Plasmenyl-PC P-38:4	Plasmenyl-PC	Plasmenyl-PC P-38:4	794.60479	9.653	[M+H]+	NA	Positive	2.008	306286659.231	215088494.842	1000	1000	1000	1000	2	NA	FALSE	0.043	1
NA	NA	NA	NA	NA	NA	NA	NA	NA	NA	NA	NA	NA	NA	NA	NA	NA	NA	NA	NA	NA	NA	NA	NA	NA	NA	NA	NA	NA	9.663_811.66756	SM d42:3	SM	SM d42:3	811.66756	9.663	[M+H]+	NA	Positive	2.162	202610619.872	188416754.44	998	998	998	998	2	NA	FALSE	0.055	1
NA	NA	NA	NA	NA	NA	NA	NA	NA	NA	NA	NA	NA	NA	NA	NA	NA	NA	NA	NA	NA	NA	NA	NA	NA	NA	NA	NA	NA	9.668_829.64449	SM d40:2	SM	SM d40:2	829.64449	9.668	[M+FA-H]-	NA	Negative	1.202	3502960.69	3448756.363	962	962	962	962	3	NA	FALSE	0.06	1
NA	NA	NA	NA	NA	NA	NA	NA	NA	NA	NA	NA	NA	NA	NA	NA	NA	NA	NA	NA	NA	NA	NA	NA	NA	NA	NA	NA	NA	9.677_634.53959	DG 36:4	DG	DG 36:4	634.53959	9.677	[M+NH4]+	NA	Positive	2.247	20702069.037	19064540.731	971	971	999	999	3	50	FALSE	0.033	1
NA	NA	NA	NA	NA	NA	NA	NA	NA	NA	NA	NA	NA	NA	NA	NA	NA	NA	NA	NA	NA	NA	NA	NA	NA	NA	NA	NA	NA	9.716_799.66753	SM d41:2	SM	SM d41:2	799.66753	9.716	[M+FA-H]-	[M+H]+	Positive	2.233	60427498.75	54742394.667	998	980.5	998	980.5	3	NA	FALSE	0.053	2
NA	NA	NA	NA	NA	NA	NA	NA	NA	NA	NA	NA	NA	NA	NA	NA	NA	NA	NA	NA	NA	NA	NA	NA	NA	NA	NA	NA	NA	9.721_778.57406	Plasmenyl-PE P-40:4	Plasmenyl-PE	Plasmenyl-PE P-40:4	778.57406	9.721	[M-H]-	NA	Negative	1.301	3475139.582	2748949.939	657	657	736	736	3	33.3	FALSE	0.089	1
NA	NA	NA	NA	NA	NA	NA	NA	NA	NA	NA	NA	NA	NA	NA	NA	NA	NA	NA	NA	NA	NA	NA	NA	NA	NA	NA	NA	NA	9.728_748.61989	Plasmanyl-PC O-34:0	Plasmanyl-PC	Plasmanyl-PC O-34:0	748.61989	9.728	[M+H]+	NA	Positive	2.83	25136722.666	16241525.658	1000	1000	1000	1000	3	NA	FALSE	0.054	1
NA	NA	NA	NA	NA	NA	NA	NA	NA	NA	NA	NA	NA	NA	NA	NA	NA	NA	NA	NA	NA	NA	NA	NA	NA	NA	NA	NA	NA	9.732_610.53954	DG 34:2	DG	DG 34:2	610.53954	9.732	[M+NH4]+	NA	Positive	2.41	24335409.098	21036462.851	905	905	925	925	3	50	FALSE	0.031	1
NA	NA	NA	NA	NA	NA	NA	NA	NA	NA	NA	NA	NA	NA	NA	NA	NA	NA	NA	NA	NA	NA	NA	NA	NA	NA	NA	NA	NA	9.736_636.5551	DG 18:2_18:1	DG	DG 36:3	636.5551	9.736	[M+NH4]+	NA	Positive	2.517	35104552.347	32911524.805	976	976	976	976	3	100	FALSE	0.036	1
NA	NA	NA	NA	NA	NA	NA	NA	NA	NA	NA	NA	NA	NA	NA	NA	NA	NA	NA	NA	NA	NA	NA	NA	NA	NA	NA	NA	NA	9.738_868.64136	Plasmanyl-PC O-40:4	Plasmanyl-PC	Plasmanyl-PC O-40:4	868.64136	9.738	[M+FA-H]-	[M+H]+;[M+H]+	Negative	2.032	2021807.442	1955996.727	680	680	711	711	3	50	FALSE	0.081	1
NA	NA	NA	NA	NA	NA	NA	NA	NA	NA	NA	NA	NA	NA	NA	NA	NA	NA	NA	NA	NA	NA	NA	NA	NA	NA	NA	NA	NA	9.744_813.68303	SM d42:2	SM	SM d42:2	813.68303	9.744	[M+H]+	NA	Positive	2.424	417651340.646	368840681.454	998	998	998	998	4	NA	FALSE	0.081	1
NA	NA	NA	NA	NA	NA	NA	NA	NA	NA	NA	NA	NA	NA	NA	NA	NA	NA	NA	NA	NA	NA	NA	NA	NA	NA	NA	NA	NA	9.802_845.67397	SM d41:1	SM	SM d41:1	845.67397	9.802	[M+FA-H]-	NA	Negative	0.988	8520459.229	8408421.732	963	963	963	963	3	NA	FALSE	0.048	1
NA	NA	NA	NA	NA	NA	NA	NA	NA	NA	NA	NA	NA	NA	NA	NA	NA	NA	NA	NA	NA	NA	NA	NA	NA	NA	NA	NA	NA	9.811_638.57146	DG 36:2	DG	DG 36:2	638.57146	9.811	[M+NH4]+	NA	Positive	1.36	23002274.296	21918099.475	985	985	997	997	4	50	FALSE	0.031	1
NA	NA	NA	NA	NA	NA	NA	NA	NA	NA	NA	NA	NA	NA	NA	NA	NA	NA	NA	NA	NA	NA	NA	NA	NA	NA	NA	NA	NA	9.864_634.61286	Cer[NS] d41:2	Cer[NS]	Cer[NS] d41:2	634.61286	9.864	[M+H]+	NA	Positive	1.44	2922808.424	2854742.191	888	888	992	992	2	NA	FALSE	0.041	1
NA	NA	NA	NA	NA	NA	NA	NA	NA	NA	NA	NA	NA	NA	NA	NA	NA	NA	NA	NA	NA	NA	NA	NA	NA	NA	NA	NA	NA	9.89_648.62834	Cer[NS] d42:2	Cer[NS]	Cer[NS] d42:2	648.62834	9.89	[M+H-H2O]+	[M+H]+	Positive	1.821	23967033.162	19979645.572	992	982.5	997	994	4	NA	FALSE	0.035	2
NA	NA	NA	NA	NA	NA	NA	NA	NA	NA	NA	NA	NA	NA	NA	NA	NA	NA	NA	NA	NA	NA	NA	NA	NA	NA	NA	NA	NA	9.939_636.62827	Cer[NS] d41:1	Cer[NS]	Cer[NS] d41:1	636.62827	9.939	[M+H-H2O]+	[M+H]+	Positive	1.956	15743998.264	13879069.993	996	993	998	994.5	3	NA	FALSE	0.03	2
NA	NA	NA	NA	NA	NA	NA	NA	NA	NA	NA	NA	NA	NA	NA	NA	NA	NA	NA	NA	NA	NA	NA	NA	NA	NA	NA	NA	NA	9.989_650.64408	Cer[NS] d42:1	Cer[NS]	Cer[NS] d42:1	650.64408	9.989	[M+H-H2O]+	[M+H]+	Positive	1.536	25417000.771	21136925.519	997	993.5	997	993.5	4	NA	FALSE	0.033	2
NA	NA	NA	NA	NA	NA	NA	NA	NA	NA	NA	NA	NA	NA	NA	NA	NA	NA	NA	NA	NA	NA	NA	NA	NA	NA	NA	NA	NA	10.021_664.65994	Cer[NS] d43:1	Cer[NS]	Cer[NS] d43:1	664.65994	10.021	[M+H-H2O]+	[M+H]+	Positive	1.335	3934638.382	3518257.303	983	943	997	993.5	3	NA	FALSE	0.042	2
NA	NA	NA	NA	NA	NA	NA	NA	NA	NA	NA	NA	NA	NA	NA	NA	NA	NA	NA	NA	NA	NA	NA	NA	NA	NA	NA	NA	NA	10.173_842.72147	TG 50:5	TG	TG 50:5	842.72147	10.173	[M+NH4]+	NA	Positive	2.789	8234606.033	7806347.761	574	574	837	837	3	25	FALSE	0.039	1
NA	NA	NA	NA	NA	NA	NA	NA	NA	NA	NA	NA	NA	NA	NA	NA	NA	NA	NA	NA	NA	NA	NA	NA	NA	NA	NA	NA	NA	10.175_918.7526	TG 56:9	TG	TG 56:9	918.7526	10.175	[M+NH4]+	NA	Positive	2.756	8404862.668	8151503.05	744	744	841	841	3	33.3	FALSE	0.054	1
NA	NA	NA	NA	NA	NA	NA	NA	NA	NA	NA	NA	NA	NA	NA	NA	NA	NA	NA	NA	NA	NA	NA	NA	NA	NA	NA	NA	NA	10.177_868.73692	TG 52:6	TG	TG 52:6	868.73692	10.177	[M+NH4]+	NA	Positive	2.837	19457594.891	19109698.85	870	870	885	885	3	50	FALSE	0.048	1
NA	NA	NA	NA	NA	NA	NA	NA	NA	NA	NA	NA	NA	NA	NA	NA	NA	NA	NA	NA	NA	NA	NA	NA	NA	NA	NA	NA	NA	10.188_894.75295	TG 54:7	TG	TG 54:7	894.75295	10.188	[M+NH4]+	NA	Positive	2.435	43450866.257	42519552.666	823	823	965	965	3	25	FALSE	0.048	1
NA	NA	NA	NA	NA	NA	NA	NA	NA	NA	NA	NA	NA	NA	NA	NA	NA	NA	NA	NA	NA	NA	NA	NA	NA	NA	NA	NA	NA	10.246_844.73659	TG 50:4	TG	TG 50:4	844.73659	10.246	[M+NH4]+	NA	Positive	3.299	43190030.897	37855493.657	790	790	829	829	2	50	FALSE	0.057	1
NA	NA	NA	NA	NA	NA	NA	NA	NA	NA	NA	NA	NA	NA	NA	NA	NA	NA	NA	NA	NA	NA	NA	NA	NA	NA	NA	NA	NA	10.256_896.76839	TG 54:6	TG	TG 54:6	896.76839	10.256	[M+NH4]+	NA	Positive	2.56	137246571.879	119930801.844	695	695	728	728	2	33.3	FALSE	0.05	1
NA	NA	NA	NA	NA	NA	NA	NA	NA	NA	NA	NA	NA	NA	NA	NA	NA	NA	NA	NA	NA	NA	NA	NA	NA	NA	NA	NA	NA	10.283_858.75349	TG 51:4	TG	TG 51:4	858.75349	10.283	[M+NH4]+	NA	Positive	1.902	12628434.613	12405823.306	812	812	841	841	4	20	FALSE	0.051	1
NA	NA	NA	NA	NA	NA	NA	NA	NA	NA	NA	NA	NA	NA	NA	NA	NA	NA	NA	NA	NA	NA	NA	NA	NA	NA	NA	NA	NA	10.303_922.78409	TG 56:7	TG	TG 56:7	922.78409	10.303	[M+NH4]+	NA	Positive	2.48	59025539.451	54436917.881	628	628	800	800	2	50	FALSE	0.039	1
NA	NA	NA	NA	NA	NA	NA	NA	NA	NA	NA	NA	NA	NA	NA	NA	NA	NA	NA	NA	NA	NA	NA	NA	NA	NA	NA	NA	NA	10.321_846.75238	TG 50:3	TG	TG 50:3	846.75238	10.321	[M+NH4]+	NA	Positive	3.242	128526825.787	116637611.777	913	913	957	957	4	50	FALSE	0.05	1
NA	NA	NA	NA	NA	NA	NA	NA	NA	NA	NA	NA	NA	NA	NA	NA	NA	NA	NA	NA	NA	NA	NA	NA	NA	NA	NA	NA	NA	10.369_860.76892	TG 51:3	TG	TG 51:3	860.76892	10.369	[M+NH4]+	NA	Positive	2.063	28942020.992	22681191.738	785	785	882	882	4	25	FALSE	0.056	1
NA	NA	NA	NA	NA	NA	NA	NA	NA	NA	NA	NA	NA	NA	NA	NA	NA	NA	NA	NA	NA	NA	NA	NA	NA	NA	NA	NA	NA	10.378_886.78445	TG 53:4	TG	TG 53:4	886.78445	10.378	[M+NH4]+	NA	Positive	2.176	21462886.695	17760308.753	854	854	874	874	3	50	FALSE	0.036	1
NA	NA	NA	NA	NA	NA	NA	NA	NA	NA	NA	NA	NA	NA	NA	NA	NA	NA	NA	NA	NA	NA	NA	NA	NA	NA	NA	NA	NA	10.382_924.79949	TG 56:6	TG	TG 56:6	924.79949	10.382	[M+NH4]+	NA	Positive	2.717	42461029.648	38665340.153	504	504	762	762	3	33.3	FALSE	0.047	1
NA	NA	NA	NA	NA	NA	NA	NA	NA	NA	NA	NA	NA	NA	NA	NA	NA	NA	NA	NA	NA	NA	NA	NA	NA	NA	NA	NA	NA	10.424_879.73972	TG 52:3	TG	TG 52:3	879.73972	10.424	[M+Na]+	NA	Positive	2.388	3962790.432	3132009.785	811	811	942	942	4	50	FALSE	0.059	1
NA	NA	NA	NA	NA	NA	NA	NA	NA	NA	NA	NA	NA	NA	NA	NA	NA	NA	NA	NA	NA	NA	NA	NA	NA	NA	NA	NA	NA	10.428_900.79988	TG 54:4	TG	TG 54:4	900.79988	10.428	[M+NH4]+	NA	Positive	2.359	221028133.174	192517020.841	936	936	971	971	2	25	FALSE	0.04	1
NA	NA	NA	NA	NA	NA	NA	NA	NA	NA	NA	NA	NA	NA	NA	NA	NA	NA	NA	NA	NA	NA	NA	NA	NA	NA	NA	NA	NA	10.463_952.83087	TG 58:6	TG	TG 58:6	952.83087	10.463	[M+NH4]+	NA	Positive	2.564	8443741.129	7346858.037	502	502	788	788	2	50	FALSE	0.046	2
NA	NA	NA	NA	NA	NA	NA	NA	NA	NA	NA	NA	NA	NA	NA	NA	NA	NA	NA	NA	NA	NA	NA	NA	NA	NA	NA	NA	NA	10.466_888.79983	TG 53:3	TG	TG 53:3	888.79983	10.466	[M+NH4]+	NA	Positive	2.44	30363494.131	26512696.521	989	989	994	994	4	50	FALSE	0.053	1
NA	NA	NA	NA	NA	NA	NA	NA	NA	NA	NA	NA	NA	NA	NA	NA	NA	NA	NA	NA	NA	NA	NA	NA	NA	NA	NA	NA	NA	10.568_890.81563	TG 53:2	TG	TG 53:2	890.81563	10.568	[M+NH4]+	NA	Positive	2.313	19757387.201	16470794.382	896	896	906	906	4	50	FALSE	0.054	1
NA	NA	NA	NA	NA	NA	NA	NA	NA	NA	NA	NA	NA	NA	NA	NA	NA	NA	NA	NA	NA	NA	NA	NA	NA	NA	NA	NA	NA	10.578_916.83151	TG 55:3	TG	TG 55:3	916.83151	10.578	[M+NH4]+	NA	Positive	1.972	2903788.654	2268846.271	722	722	819	819	3	25	FALSE	0.056	1
NA	NA	NA	NA	NA	NA	NA	NA	NA	NA	NA	NA	NA	NA	NA	NA	NA	NA	NA	NA	NA	NA	NA	NA	NA	NA	NA	NA	NA	10.631_909.78738	TG 54:2	TG	TG 54:2	909.78738	10.631	[M+Na]+	NA	Positive	1.442	1497220.153	1451045.517	796	796	995	995	2	50	FALSE	0.057	1
NA	NA	NA	NA	NA	NA	NA	NA	NA	NA	NA	NA	NA	NA	NA	NA	NA	NA	NA	NA	NA	NA	NA	NA	NA	NA	NA	NA	NA	10.634_904.83132	TG 54:2	TG	TG 54:2	904.83132	10.634	[M+NH4]+	NA	Positive	2.198	50345312.271	47422885.159	941	898.5	944	904	4	37.4	FALSE	0.066	2
NA	NA	NA	NA	NA	NA	NA	NA	NA	NA	NA	NA	NA	NA	NA	NA	NA	NA	NA	NA	NA	NA	NA	NA	NA	NA	NA	NA	NA	10.634_878.8158	TG 16:0_18:1_18:0	TG	TG 52:1	878.8158	10.634	[M+NH4]+	NA	Positive	2.152	76973201.308	67765925.475	997	993	997	996	4	93.8	FALSE	0.051	2
NA	NA	NA	NA	NA	NA	NA	NA	NA	NA	NA	NA	NA	NA	NA	NA	NA	NA	NA	NA	NA	NA	NA	NA	NA	NA	NA	NA	NA	10.642_662.5869	CE 18:4	CE	CE 18:4	662.5869	10.642	[M+NH4]+	NA	Positive	1.036	2253162.705	2161744.648	934	934	998	998	3	100	FALSE	0.048	1
NA	NA	NA	NA	NA	NA	NA	NA	NA	NA	NA	NA	NA	NA	NA	NA	NA	NA	NA	NA	NA	NA	NA	NA	NA	NA	NA	NA	NA	10.668_688.60199	CE 20:5	CE	CE 20:5	688.60199	10.668	[M+NH4]+	NA	Positive	1.859	73078069.205	64355410.49	997	997	997	997	3	100	FALSE	0.04	1
NA	NA	NA	NA	NA	NA	NA	NA	NA	NA	NA	NA	NA	NA	NA	NA	NA	NA	NA	NA	NA	NA	NA	NA	NA	NA	NA	NA	NA	10.699_714.6179	CE 22:6	CE	CE 22:6	714.6179	10.699	[M+NH4]+	NA	Positive	1.399	150666135.1	134541585.111	997	997	997	997	3	100	FALSE	0.048	1
NA	NA	NA	NA	NA	NA	NA	NA	NA	NA	NA	NA	NA	NA	NA	NA	NA	NA	NA	NA	NA	NA	NA	NA	NA	NA	NA	NA	NA	10.747_664.60268	CE 18:3	CE	CE 18:3	664.60268	10.747	[M+NH4]+	NA	Positive	0.89	144951176.858	142224342.478	996	996	997	997	3	100	FALSE	0.041	1
NA	NA	NA	NA	NA	NA	NA	NA	NA	NA	NA	NA	NA	NA	NA	NA	NA	NA	NA	NA	NA	NA	NA	NA	NA	NA	NA	NA	NA	10.771_690.61734	CE 20:4	CE	CE 20:4	690.61734	10.771	[M+NH4]+	NA	Positive	2.258	549903418.103	514028623.471	997	997	997	997	2	100	FALSE	0.05	1
NA	NA	NA	NA	NA	NA	NA	NA	NA	NA	NA	NA	NA	NA	NA	NA	NA	NA	NA	NA	NA	NA	NA	NA	NA	NA	NA	NA	NA	10.851_666.61733	CE 18:2	CE	CE 18:2	666.61733	10.851	[M+NH4]+	NA	Positive	2.345	3366872469.92	1937892549.479	997	997	997	997	2	100	FALSE	0.074	2
NA	NA	NA	NA	NA	NA	NA	NA	NA	NA	NA	NA	NA	NA	NA	NA	NA	NA	NA	NA	NA	NA	NA	NA	NA	NA	NA	NA	NA	10.909_718.64868	CE 22:4	CE	CE 22:4	718.64868	10.909	[M+NH4]+	NA	Positive	2.132	3623266.418	3405749.475	954	954	996	996	3	100	FALSE	0.06	1
NA	NA	NA	NA	NA	NA	NA	NA	NA	NA	NA	NA	NA	NA	NA	NA	NA	NA	NA	NA	NA	NA	NA	NA	NA	NA	NA	NA	NA	11.053_668.63373	CE 18:1	CE	CE 18:1	668.63373	11.053	[M+NH4]+	NA	Positive	1.269	239119235.403	203212550.36	997	997	997	997	2	100	FALSE	0.078	1
NA	NA	NA	NA	NA	NA	NA	NA	NA	NA	NA	NA	NA	NA	NA	NA	NA	NA	NA	NA	NA	NA	NA	NA	NA	NA	NA	NA	NA	11.088_642.61757	CE 16:0	CE	CE 16:0	642.61757	11.088	[M+NH4]+	NA	Positive	2.061	9305690.721	8979850.504	997	997	997	997	3	100	FALSE	0.067	1
NA	NA	NA	NA	NA	NA	NA	NA	NA	NA	NA	NA	NA	NA	NA	NA	NA	NA	NA	NA	NA	NA	NA	NA	NA	NA	NA	NA	NA	11.109_746.68051	CE 24:4	CE	CE 24:4	746.68051	11.109	[M+NH4]+	NA	Positive	1.35	2240600.023	2017784.718	997	997	997	997	3	100	FALSE	0.07	1
NA	NA	NA	NA	NA	NA	NA	NA	NA	NA	NA	NA	NA	NA	NA	NA	NA	NA	NA	NA	NA	NA	NA	NA	NA	NA	NA	NA	NA	11.29_696.66461	CE 20:1	CE	CE 20:1	696.66461	11.29	[M+NH4]+	NA	Positive	1.838	1725652.087	1458213.504	962	962	998	998	3	100	FALSE	0.084	1
[truncated: 27 more columns]
