# Supplementary material for: Aging-linked systemic lipid signature is reprogrammed by caloric restriction in rhesus monkeys
Source: Mol Syst Biol. 2025 Dec 10;22(2):281–305. doi: 10.1038/s44320-025-00177-3 (PMC12864875; doi:10.1038/s44320-025-00177-3)
Supplement: Supplementary file 4 — Source data Fig. 2 [file 44320_2025_177_MOESM4_ESM.zip › MSB-2025-13100_SourceDataforFigure2/2B/combined_metabolipidome_Monkey3.csv]

Tags	Checked	Name	Formula	Annot. Source: Predicted Compositions	Annot. Source: mzCloud Search	Annot. Source: mzVault Search	Annot. DeltaMass [ppm]	Calc. MW	m/z	RT [min]	Area (Max.)	# mzCloud Results	# mzVault Results	mzCloud Best Match	mzCloud Best Match Confidence	mzCloud Best Sim. Match	mzVault Best Match	mzVault Library Match: Bamba lab 34 lipid mediators library stepped NCE 10 30 45	mzVault Library Match: Bamba lab 598 polar metabolites stepped NCE 10 30 45	mzVault Library Match: Customer_Library_ESI_HILIC_HCD_YZ_151entries_20210428	mzVault Library Match: Fiehn HILIC_3061 entries_20200213	mzVault Library Match: KI-GIAR_zic-HILIC_Pos_v0.90_814 entries_20200213	mzVault Library Match: sixLibrariesDownloadedfromMoNA_2_20210428	MS2	Reference Ion	Group Area: 20230508_SIA_Monkeyserum_rep3	Peak Rating: 20230508_SIA_Blank_rep1.raw (F1)	Peak Rating: 20230508_SIA_Monkeyserum_rep3.raw (F2)	UniqueID	Annotation	LipidClass	LipidSumComposition	mz	RT	Adduct	OtherAdductsFound	Polarity	ppmError	MaxArea	MedianArea	MaxDotProduct	AvgDotProduct	MaxReverseDotProduct	AvgReverseDotProduct	FoundInNFiles	PeakPurityPercent	RTLS	AvgFWHM	NumSpectralMatches
NA	FALSE	Palmitoyl sphingomyelin	C39 H79 N2 O6 P	Full match	Full match	No results	-1.25	702.5667	703.57398	9.434	1700528450.50768	1	0	99.9	10	NA	NA	No matches found	No matches found	No matches found	No matches found	No matches found	No matches found	DDA for preferred ion	[M+H]+1	1700528450.50768	8.6	7.8	9.434_703.57398	NA	NA	NA	NA	NA	NA	NA	NA	NA	NA	NA	NA	NA	NA	NA	NA	NA	NA	NA	NA
NA	FALSE	DL-Dipalmitoylphosphatidylcholine	C40 H80 N O8 P	Full match	Full match	No results	-1.19	733.56128	734.56855	9.543	183921645.02001	1	0	99.9	10	NA	NA	No matches found	No matches found	No matches found	No matches found	No matches found	No matches found	DDA for preferred ion	[M+H]+1	183921645.02001	8.6	10	9.543_734.56855	NA	NA	NA	NA	NA	NA	NA	NA	NA	NA	NA	NA	NA	NA	NA	NA	NA	NA	NA	NA
NA	FALSE	Betaine	C5 H11 N O2	No results	Full match	No results	4.91	117.07955	118.08683	0.788	136873353.091165	2	0	77.2	8.9	NA	NA	No matches found	No matches found	No matches found	No matches found	No matches found	No matches found	DDA for preferred ion	[M+H]+1	136873353.091165	1	9.5	0.788_118.08683	NA	NA	NA	NA	NA	NA	NA	NA	NA	NA	NA	NA	NA	NA	NA	NA	NA	NA	NA	NA
NA	FALSE	Nicotinamide	C6 H6 N2 O	Full match	Full match	No results	-0.74	122.04792	123.0552	0.925	109722119.69746	1	0	99.4	69.8	NA	NA	No matches found	No matches found	No matches found	No matches found	No matches found	No matches found	DDA for preferred ion	[M+H]+1	109722119.69746	0	4.6	0.925_123.0552	NA	NA	NA	NA	NA	NA	NA	NA	NA	NA	NA	NA	NA	NA	NA	NA	NA	NA	NA	NA
NA	FALSE	Creatine	C4 H9 N3 O2	Full match	Full match	No results	0.11	131.06949	132.07677	0.812	65265092.1087837	1	0	83.2	32.4	NA	NA	No matches found	No matches found	No matches found	No matches found	No matches found	No matches found	DDA for preferred ion	[M+H]+1	65265092.1087837	NA	8.4	0.812_132.07677	NA	NA	NA	NA	NA	NA	NA	NA	NA	NA	NA	NA	NA	NA	NA	NA	NA	NA	NA	NA
NA	FALSE	Acetyl-L-carnitine	C9 H17 N O4	Full match	Full match	Full match	-1.2	203.11551	204.12279	0.837	45156076.5196404	1	2	97.9	62.2	NA	91.2	No matches found	Single match found	Single match found	No matches found	No matches found	No matches found	DDA for preferred ion	[M+H]+1	45156076.5196404	0	8.9	0.837_204.12279	NA	NA	NA	NA	NA	NA	NA	NA	NA	NA	NA	NA	NA	NA	NA	NA	NA	NA	NA	NA
NA	FALSE	D-Panthenol	C9 H19 N O4	Full match	Full match	No results	-1.9	205.13102	206.13838	1.814	42311745.3527557	2	0	97.7	92	NA	NA	No matches found	No matches found	No matches found	No matches found	No matches found	No matches found	DDA for preferred ion	[M+H]+1	42311745.3527557	0.7	7.8	1.814_206.13838	NA	NA	NA	NA	NA	NA	NA	NA	NA	NA	NA	NA	NA	NA	NA	NA	NA	NA	NA	NA
NA	FALSE	Ketamine	C13 H16 Cl N O	Full match	Full match	No results	-0.42	237.09194	238.09922	4.685	41633096.4283568	3	0	98.3	99.2	NA	NA	No matches found	No matches found	No matches found	No matches found	No matches found	No matches found	DDA for preferred ion	[M+H]+1	41633096.4283568	8.6	9.5	4.685_238.09922	NA	NA	NA	NA	NA	NA	NA	NA	NA	NA	NA	NA	NA	NA	NA	NA	NA	NA	NA	NA
NA	FALSE	trans-3-Indoleacrylic acid	C11 H9 N O2	Full match	Full match	No results	-1.45	187.06306	188.07033	2.775	40291334.8461668	2	0	93.4	79.5	NA	NA	No matches found	No matches found	No matches found	No matches found	No matches found	No matches found	DDA for preferred ion	[M+H]+1	40291334.8461668	NA	7.8	2.775_188.07033	NA	NA	NA	NA	NA	NA	NA	NA	NA	NA	NA	NA	NA	NA	NA	NA	NA	NA	NA	NA
NA	FALSE	Choline	C5 H13 N O	Full match	Full match	No results	-0.7	103.09964	104.10692	0.76	35514813.8439904	1	0	98.8	9.9	NA	NA	No matches found	No matches found	No matches found	No matches found	No matches found	No matches found	DDA for preferred ion	[M+H]+1	35514813.8439904	0	9.5	0.76_104.10692	NA	NA	NA	NA	NA	NA	NA	NA	NA	NA	NA	NA	NA	NA	NA	NA	NA	NA	NA	NA
NA	FALSE	DL-Arginine	C6 H14 N4 O2	Full match	Full match	Full match	-0.85	174.11153	175.1188	0.729	35350803.1913854	2	2	94.9	97.9	NA	83.2	No matches found	Single match found	Single match found	No matches found	No matches found	No matches found	DDA for preferred ion	[M+H]+1	35350803.1913854	8	1.3	0.729_175.1188	NA	NA	NA	NA	NA	NA	NA	NA	NA	NA	NA	NA	NA	NA	NA	NA	NA	NA	NA	NA
NA	FALSE	Hippuric acid	C9 H9 N O3	No results	Full match	Full match	-2.41	179.05781	178.05038	4.516	31797193.0236203	3	2	98.6	9.9	NA	88.4	No matches found	Single match found	Single match found	No matches found	No matches found	No matches found	DDA for preferred ion	[M-H]-1	31797193.0236203	0	8.9	4.516_178.05038	NA	NA	NA	NA	NA	NA	NA	NA	NA	NA	NA	NA	NA	NA	NA	NA	NA	NA	NA	NA
NA	FALSE	L-Pyroglutamic acid	C5 H7 N O3	Full match	Full match	No results	-1.27	129.04243	130.04973	0.772	25115150.8510045	2	0	82.3	9.1	NA	NA	No matches found	No matches found	No matches found	No matches found	No matches found	No matches found	DDA for preferred ion	[M+H]+1	25115150.8510045	5.2	8.4	0.772_130.04973	NA	NA	NA	NA	NA	NA	NA	NA	NA	NA	NA	NA	NA	NA	NA	NA	NA	NA	NA	NA
NA	FALSE	Hypoxanthine	C5 H4 N4 O	Full match	Full match	No results	-0.31	136.03847	137.04575	0.845	24661084.3056371	2	0	97	90.3	NA	NA	No matches found	No matches found	No matches found	No matches found	No matches found	No matches found	DDA for preferred ion	[M+H]+1	24661084.3056371	NA	8.9	0.845_137.04575	NA	NA	NA	NA	NA	NA	NA	NA	NA	NA	NA	NA	NA	NA	NA	NA	NA	NA	NA	NA
NA	FALSE	4-Hydroxybutyric acid (GHB)	C4 H8 O3	No results	Full match	Full match	-6.07	104.04671	103.03944	0.079	21327700.9358304	1	3	87.9	9.4	NA	84	No matches found	Multiple matches found	No matches found	No matches found	No matches found	No matches found	DDA for preferred ion	[M-H]-1	21327700.9358304	7.2	NA	0.079_103.03944	NA	NA	NA	NA	NA	NA	NA	NA	NA	NA	NA	NA	NA	NA	NA	NA	NA	NA	NA	NA
NA	FALSE	5α-Dihydrotestosterone glucuronide	C25 H38 O8	Not the top hit	Full match	No results	-0.72	466.25633	465.24905	6.993	20511977.1926647	2	0	93.1	9.7	NA	NA	No matches found	No matches found	No matches found	No matches found	No matches found	No matches found	DDA for preferred ion	[M-H]-1	20511977.1926647	NA	9.5	6.993_465.24905	NA	NA	NA	NA	NA	NA	NA	NA	NA	NA	NA	NA	NA	NA	NA	NA	NA	NA	NA	NA
NA	FALSE	Nervonic ceramide	C42 H81 N O3	Full match	Full match	No results	-0.77	647.62115	648.62837	9.911	18664733.6910328	1	0	91.7	9.6	NA	NA	No matches found	No matches found	No matches found	No matches found	No matches found	No matches found	DDA for preferred ion	[M+H]+1	18664733.6910328	6.8	9.5	9.911_648.62837	NA	NA	NA	NA	NA	NA	NA	NA	NA	NA	NA	NA	NA	NA	NA	NA	NA	NA	NA	NA
NA	FALSE	DL-Carnitine	C7 H15 N O3	Full match	Full match	No results	-1.12	161.10501	162.11229	0.785	15030074.7851176	3	0	96.1	54.7	NA	NA	No matches found	No matches found	No matches found	No matches found	No matches found	No matches found	DDA for preferred ion	[M+H]+1	15030074.7851176	0	9.5	0.785_162.11229	NA	NA	NA	NA	NA	NA	NA	NA	NA	NA	NA	NA	NA	NA	NA	NA	NA	NA	NA	NA
NA	FALSE	1-Aminocyclohexanecarboxylic acid	C7 H13 N O2	Full match	Full match	No results	-0.9	143.0945	144.10178	0.838	11674773.5276241	2	0	93.2	9.7	NA	NA	No matches found	No matches found	No matches found	No matches found	No matches found	No matches found	DDA for preferred ion	[M+H]+1	11674773.5276241	NA	10	0.838_144.10178	NA	NA	NA	NA	NA	NA	NA	NA	NA	NA	NA	NA	NA	NA	NA	NA	NA	NA	NA	NA
NA	FALSE	L-Glutamic acid	C5 H9 N O4	Full match	Full match	Full match	-1.01	147.05301	148.06032	0.791	9960941.62533944	1	2	80.6	30.8	NA	81.7	No matches found	Single match found	Single match found	No matches found	No matches found	No matches found	DDA for preferred ion	[M+H]+1	9960941.62533944	0	8.4	0.791_148.06032	NA	NA	NA	NA	NA	NA	NA	NA	NA	NA	NA	NA	NA	NA	NA	NA	NA	NA	NA	NA
NA	FALSE	12(S)-HETE	C20 H32 O3	Full match	No results	Full match	-2.36	320.23439	319.22711	8.278	9850997.77516825	0	1	NA	NA	NA	86.9	Single match found	No matches found	No matches found	No matches found	No matches found	No matches found	DDA for preferred ion	[M-H]-1	9850997.77516825	NA	7.8	8.278_319.22711	NA	NA	NA	NA	NA	NA	NA	NA	NA	NA	NA	NA	NA	NA	NA	NA	NA	NA	NA	NA
NA	FALSE	DL-Tryptophan	C11 H12 N2 O2	Full match	Full match	No results	-3.46	204.08917	203.08189	2.789	8994567.50203921	2	0	89.3	60.2	NA	NA	No matches found	No matches found	No matches found	No matches found	No matches found	No matches found	DDA for preferred ion	[M-H]-1	8994567.50203921	NA	8.4	2.789_203.08189	NA	NA	NA	NA	NA	NA	NA	NA	NA	NA	NA	NA	NA	NA	NA	NA	NA	NA	NA	NA
NA	FALSE	2-hydroxy-6-[(8Z,11Z)-pentadeca-8,11,14-trien-1-yl]benzoic acid	C22 H30 O3	No results	Full match	No results	-8.51	342.21658	343.22385	8.272	8500389.00019225	3	0	79.3	52	NA	NA	No matches found	No matches found	No matches found	No matches found	No matches found	No matches found	DDA for preferred ion	[M+H]+1	8500389.00019225	NA	8.9	8.272_343.22385	NA	NA	NA	NA	NA	NA	NA	NA	NA	NA	NA	NA	NA	NA	NA	NA	NA	NA	NA	NA
NA	FALSE	Cortisol	C21 H30 O5	Full match	Full match	No results	-0.64	362.20909	363.21637	6.263	6932591.43972957	1	0	97.6	98.8	NA	NA	No matches found	No matches found	No matches found	No matches found	No matches found	No matches found	DDA for preferred ion	[M+H]+1	6932591.43972957	0.3	8.4	6.263_363.21637	NA	NA	NA	NA	NA	NA	NA	NA	NA	NA	NA	NA	NA	NA	NA	NA	NA	NA	NA	NA
NA	FALSE	8-phenyl-4,5-dihydro[1,2,5]oxadiazolo[3,4-f]cinnoline	C14 H10 N4 O	No match	Full match	No results	12.22	250.08852	251.09579	4.34	5039562.37276863	2	0	95.6	9.8	NA	NA	No matches found	No matches found	No matches found	No matches found	No matches found	No matches found	DDA for preferred ion	[M+H]+1	5039562.37276863	NA	8	4.34_251.09579	NA	NA	NA	NA	NA	NA	NA	NA	NA	NA	NA	NA	NA	NA	NA	NA	NA	NA	NA	NA
NA	FALSE	Acetyl-L-carnitine	C9 H17 N O4	Full match	Full match	Full match	-0.77	203.1156	204.12288	1.301	4788797.12607937	1	2	98.3	64	NA	92.4	No matches found	Single match found	Single match found	No matches found	No matches found	No matches found	DDA for preferred ion	[M+H]+1	4788797.12607937	NA	5.9	1.301_204.12288	NA	NA	NA	NA	NA	NA	NA	NA	NA	NA	NA	NA	NA	NA	NA	NA	NA	NA	NA	NA
NA	FALSE	D-(-)-Glutamine	C5 H10 N2 O3	No results	Full match	Full match	-2.21	146.06882	145.06155	0.775	4766196.22038195	1	1	92	83	NA	78.2	No matches found	Single match found	No matches found	No matches found	No matches found	No matches found	DDA for preferred ion	[M-H]-1	4766196.22038195	0	9.1	0.775_145.06155	NA	NA	NA	NA	NA	NA	NA	NA	NA	NA	NA	NA	NA	NA	NA	NA	NA	NA	NA	NA
NA	FALSE	1-Butanesulfonic acid	C4 H10 O3 S	Full match	Full match	No results	-4.99	138.03438	137.0271	1.738	3324996.27431456	1	0	97.8	9.9	NA	NA	No matches found	No matches found	No matches found	No matches found	No matches found	No matches found	DDA for preferred ion	[M-H]-1	3324996.27431456	NA	7	1.738_137.0271	NA	NA	NA	NA	NA	NA	NA	NA	NA	NA	NA	NA	NA	NA	NA	NA	NA	NA	NA	NA
NA	FALSE	Methyl indole-3-acetate	C11 H11 N O2	Full match	Full match	No results	-2.03	189.07859	190.08586	6.347	2917972.01169218	1	0	95.3	9.8	NA	NA	No matches found	No matches found	No matches found	No matches found	No matches found	No matches found	DDA for preferred ion	[M+H]+1	2917972.01169218	NA	8.6	6.347_190.08586	NA	NA	NA	NA	NA	NA	NA	NA	NA	NA	NA	NA	NA	NA	NA	NA	NA	NA	NA	NA
NA	FALSE	D-Erythro-sphingosine 1-phosphate	C18 H38 N O5 P	Not the top hit	Full match	No results	-0.66	379.24851	380.25632	8.167	2324138.52733697	1	0	98.2	9.9	NA	NA	No matches found	No matches found	No matches found	No matches found	No matches found	No matches found	DDA for preferred ion	[M+H]+1	2324138.52733697	NA	5.9	8.167_380.25632	NA	NA	NA	NA	NA	NA	NA	NA	NA	NA	NA	NA	NA	NA	NA	NA	NA	NA	NA	NA
NA	FALSE	Methyl salicylate	C8 H8 O3	Full match	Full match	No results	-4.1	152.04672	151.03944	4.968	2071745.98242477	2	0	94.2	54.1	NA	NA	No matches found	No matches found	No matches found	No matches found	No matches found	No matches found	DDA for preferred ion	[M-H]-1	2071745.98242477	NA	8	4.968_151.03944	NA	NA	NA	NA	NA	NA	NA	NA	NA	NA	NA	NA	NA	NA	NA	NA	NA	NA	NA	NA
NA	FALSE	(2S,5aS,8aR)-2-[3-(4-Hydroxy-1-piperidinyl)-3-oxopropyl]-1-methyl-6-[4-(trifluoromethyl)benzyl]octahydropyrrolo[3,2-E][1,4]diazepin-5(2H)-one	C24 H33 F3 N4 O3	No match	Full match	No results	-2.66	482.24919	483.25647	6.972	1615269.10257024	2	0	95.8	9.8	NA	NA	No matches found	No matches found	No matches found	No matches found	No matches found	No matches found	DDA for preferred ion	[M+H]+1	1615269.10257024	0	3.9	6.972_483.25647	NA	NA	NA	NA	NA	NA	NA	NA	NA	NA	NA	NA	NA	NA	NA	NA	NA	NA	NA	NA
NA	FALSE	Thromboxane B2	C20 H34 O6	Full match	Full match	No results	-3.11	370.23439	369.22711	6.832	1456878.77523239	2	0	88.3	38.6	NA	NA	No matches found	No matches found	No matches found	No matches found	No matches found	No matches found	DDA for preferred ion	[M-H]-1	1456878.77523239	0	6.6	6.832_369.22711	NA	NA	NA	NA	NA	NA	NA	NA	NA	NA	NA	NA	NA	NA	NA	NA	NA	NA	NA	NA
NA	FALSE	4-Methylphenol	C7 H8 O	No results	Full match	No results	-5.35	108.05694	107.04966	5.05	1195426.67532322	1	0	80	9	NA	NA	No matches found	No matches found	No matches found	No matches found	No matches found	No matches found	DDA for preferred ion	[M-H]-1	1195426.67532322	NA	6.1	5.05_107.04966	NA	NA	NA	NA	NA	NA	NA	NA	NA	NA	NA	NA	NA	NA	NA	NA	NA	NA	NA	NA
NA	FALSE	Bilirubin	C33 H36 N4 O6	Not the top hit	Full match	No results	-1.95	584.26234	583.25507	8.879	360883.8444443	1	0	87.6	9.4	NA	NA	No matches found	No matches found	No matches found	No matches found	No matches found	No matches found	DDA for preferred ion	[M-H]-1	360883.8444443	NA	7.9	8.879_583.25507	NA	NA	NA	NA	NA	NA	NA	NA	NA	NA	NA	NA	NA	NA	NA	NA	NA	NA	NA	NA
NA	FALSE	1,2-Benzisothiazolin-3-one	C7 H5 N O S	Full match	Full match	No results	-4.85	151.00845	150.00117	8.39	233704.980858665	3	0	93.3	9.7	NA	NA	No matches found	No matches found	No matches found	No matches found	No matches found	No matches found	DDA for preferred ion	[M-H]-1	233704.980858665	NA	6.5	8.39_150.00117	NA	NA	NA	NA	NA	NA	NA	NA	NA	NA	NA	NA	NA	NA	NA	NA	NA	NA	NA	NA
NA	NA	NA	NA	NA	NA	NA	NA	NA	NA	NA	NA	NA	NA	NA	NA	NA	NA	NA	NA	NA	NA	NA	NA	NA	NA	NA	NA	NA	8.013_468.30831	LysoPC 14:0	LysoPC	LysoPC 14:0	468.30831	8.013	[M+H]+	NA	Positive	1.461	11135824.855	10165537.852	948	948	964	964	3	100	FALSE	0.042	1
NA	NA	NA	NA	NA	NA	NA	NA	NA	NA	NA	NA	NA	NA	NA	NA	NA	NA	NA	NA	NA	NA	NA	NA	NA	NA	NA	NA	NA	8.014_512.29838	LysoPC 14:0	LysoPC	LysoPC 14:0	512.29838	8.014	[M+FA-H]-	NA	Negative	0.868	1759948.768	1597350.008	990	990	999	999	3	100	FALSE	0.037	1
NA	NA	NA	NA	NA	NA	NA	NA	NA	NA	NA	NA	NA	NA	NA	NA	NA	NA	NA	NA	NA	NA	NA	NA	NA	NA	NA	NA	NA	8.05_562.31523	LysoPC 18:3	LysoPC	LysoPC 18:3	562.31523	8.05	[M+FA-H]-	NA	Negative	1.276	947294.242	902829.383	945	945	963	963	3	100	FALSE	0.043	1
NA	NA	NA	NA	NA	NA	NA	NA	NA	NA	NA	NA	NA	NA	NA	NA	NA	NA	NA	NA	NA	NA	NA	NA	NA	NA	NA	NA	NA	8.056_518.32384	LysoPC 18:3	LysoPC	LysoPC 18:3	518.32384	8.056	[M+H]+	NA	Positive	1.672	13669725.546	11357843.536	722	722	736	736	3	100	FALSE	0.04	1
NA	NA	NA	NA	NA	NA	NA	NA	NA	NA	NA	NA	NA	NA	NA	NA	NA	NA	NA	NA	NA	NA	NA	NA	NA	NA	NA	NA	NA	8.063_542.32406	LysoPC 20:5	LysoPC	LysoPC 20:5	542.32406	8.063	[M+H]+	NA	Positive	1.196	8300333.902	6671945.289	729	729	749	749	3	100	FALSE	0.037	1
NA	NA	NA	NA	NA	NA	NA	NA	NA	NA	NA	NA	NA	NA	NA	NA	NA	NA	NA	NA	NA	NA	NA	NA	NA	NA	NA	NA	NA	8.066_586.31532	LysoPC 20:5	LysoPC	LysoPC 20:5	586.31532	8.066	[M+FA-H]-	NA	Negative	1.378	568306.474	508231.61	879	879	883	883	3	100	FALSE	0.046	1
NA	NA	NA	NA	NA	NA	NA	NA	NA	NA	NA	NA	NA	NA	NA	NA	NA	NA	NA	NA	NA	NA	NA	NA	NA	NA	NA	NA	NA	8.117_494.32417	LysoPC 16:1	LysoPC	LysoPC 16:1	494.32417	8.117	[M+H]+	NA	Positive	1.093	35813649.868	34152469.827	739	739	756	756	3	100	FALSE	0.047	1
NA	NA	NA	NA	NA	NA	NA	NA	NA	NA	NA	NA	NA	NA	NA	NA	NA	NA	NA	NA	NA	NA	NA	NA	NA	NA	NA	NA	NA	8.118_538.31434	LysoPC 16:1	LysoPC	LysoPC 16:1	538.31434	8.118	[M+FA-H]-	NA	Negative	0.318	5093565.575	4639256.287	722	722	722	722	3	100	FALSE	0.044	1
NA	NA	NA	NA	NA	NA	NA	NA	NA	NA	NA	NA	NA	NA	NA	NA	NA	NA	NA	NA	NA	NA	NA	NA	NA	NA	NA	NA	NA	8.173_426.35793	AC 18:1	AC	AC 18:1	426.35793	8.173	[M+H]+	NA	Positive	0.874	3429056.285	2768411.939	964	964	974	974	3	100	FALSE	0.034	1
NA	NA	NA	NA	NA	NA	NA	NA	NA	NA	NA	NA	NA	NA	NA	NA	NA	NA	NA	NA	NA	NA	NA	NA	NA	NA	NA	NA	NA	8.178_380.25623	S1P d18:1	S1P	S1P d18:1	380.25623	8.178	[M-H]-	[M+H]+	Positive	0.956	2981633.666	2317388.089	999	998.5	1000	999	3	100	FALSE	0.042	2
NA	NA	NA	NA	NA	NA	NA	NA	NA	NA	NA	NA	NA	NA	NA	NA	NA	NA	NA	NA	NA	NA	NA	NA	NA	NA	NA	NA	NA	8.185_526.31457	LysoPC 15:0	LysoPC	LysoPC 15:0	526.31457	8.185	[M+FA-H]-	NA	Negative	0.104	2242174.47	1967532.563	982	982	985	985	3	100	FALSE	0.032	1
NA	NA	NA	NA	NA	NA	NA	NA	NA	NA	NA	NA	NA	NA	NA	NA	NA	NA	NA	NA	NA	NA	NA	NA	NA	NA	NA	NA	NA	8.186_482.32391	LysoPC 15:0	LysoPC	LysoPC 15:0	482.32391	8.186	[M+H]+	NA	Positive	1.646	24316805.615	21299000.485	782	782	807	807	4	100	FALSE	0.045	2
NA	NA	NA	NA	NA	NA	NA	NA	NA	NA	NA	NA	NA	NA	NA	NA	NA	NA	NA	NA	NA	NA	NA	NA	NA	NA	NA	NA	NA	8.225_568.33903	LysoPC 22:6	LysoPC	LysoPC 22:6	568.33903	8.225	[M+H]+	NA	Positive	2.182	60704899.436	57118594.846	782	755	785	758	3	100	FALSE	0.04	2
NA	NA	NA	NA	NA	NA	NA	NA	NA	NA	NA	NA	NA	NA	NA	NA	NA	NA	NA	NA	NA	NA	NA	NA	NA	NA	NA	NA	NA	8.227_612.33086	LysoPC 22:6	LysoPC	LysoPC 22:6	612.33086	8.227	[M+FA-H]-	NA	Negative	1.274	3843031.556	3119591.42	912	912	939	939	3	100	FALSE	0.048	1
NA	NA	NA	NA	NA	NA	NA	NA	NA	NA	NA	NA	NA	NA	NA	NA	NA	NA	NA	NA	NA	NA	NA	NA	NA	NA	NA	NA	NA	8.231_588.33053	LysoPC 20:4	LysoPC	LysoPC 20:4	588.33053	8.231	[M+FA-H]-	NA	Negative	0.767	12157313.394	9541075.641	947	947	948	948	3	100	FALSE	0.044	2
NA	NA	NA	NA	NA	NA	NA	NA	NA	NA	NA	NA	NA	NA	NA	NA	NA	NA	NA	NA	NA	NA	NA	NA	NA	NA	NA	NA	NA	8.233_520.34007	LysoPC 18:2	LysoPC	LysoPC 18:2	520.34007	8.233	[M+H]+	NA	Positive	0.392	1255202658.098	1142677142.391	721	721	735	735	4	100	FALSE	0.041	1
NA	NA	NA	NA	NA	NA	NA	NA	NA	NA	NA	NA	NA	NA	NA	NA	NA	NA	NA	NA	NA	NA	NA	NA	NA	NA	NA	NA	NA	8.277_526.29243	LysoPE 22:6	LysoPE	LysoPE 22:6	526.29243	8.277	[M-H]-	[M+H]+	Positive	1.834	5725838.699	3719789.498	963	963	1000	982	3	100	FALSE	0.052	2
NA	NA	NA	NA	NA	NA	NA	NA	NA	NA	NA	NA	NA	NA	NA	NA	NA	NA	NA	NA	NA	NA	NA	NA	NA	NA	NA	NA	NA	8.278_508.33942	LysoPC 17:1	LysoPC	LysoPC 17:1	508.33942	8.278	[M+H]+	NA	Positive	1.738	6524139.186	6099506.738	947	947	969	969	3	100	FALSE	0.042	1
NA	NA	NA	NA	NA	NA	NA	NA	NA	NA	NA	NA	NA	NA	NA	NA	NA	NA	NA	NA	NA	NA	NA	NA	NA	NA	NA	NA	NA	8.288_478.29249	LysoPE 18:2	LysoPE	LysoPE 18:2	478.29249	8.288	[M-H]-	[M+H]+	Positive	1.884	12063538.87	11735339.485	980	971	1000	999	3	100	FALSE	0.041	2
NA	NA	NA	NA	NA	NA	NA	NA	NA	NA	NA	NA	NA	NA	NA	NA	NA	NA	NA	NA	NA	NA	NA	NA	NA	NA	NA	NA	NA	8.295_502.29234	LysoPE 20:4	LysoPE	LysoPE 20:4	502.29234	8.295	[M-H]-	[M+H]+	Positive	2.104	6431997.342	4575612.892	991	981	1000	996	3	100	FALSE	0.056	2
NA	NA	NA	NA	NA	NA	NA	NA	NA	NA	NA	NA	NA	NA	NA	NA	NA	NA	NA	NA	NA	NA	NA	NA	NA	NA	NA	NA	NA	8.358_540.33543	LysoPC 16:0	LysoPC	LysoPC 16:0	540.33543	8.358	[M+FA-H]-	NA	Negative	9.906	211781979.143	192713341.144	1000	1000	1000	1000	2	100	FALSE	0.052	1
NA	NA	NA	NA	NA	NA	NA	NA	NA	NA	NA	NA	NA	NA	NA	NA	NA	NA	NA	NA	NA	NA	NA	NA	NA	NA	NA	NA	NA	8.359_546.35439	LysoPC 20:3	LysoPC	LysoPC 20:3	546.35439	8.359	[M+H]+	NA	Positive	2.978	41626746.519	41019833.104	939	893.7	967	918	3	100	FALSE	0.05	3
NA	NA	NA	NA	NA	NA	NA	NA	NA	NA	NA	NA	NA	NA	NA	NA	NA	NA	NA	NA	NA	NA	NA	NA	NA	NA	NA	NA	NA	8.36_590.34588	LysoPC 20:3	LysoPC	LysoPC 20:3	590.34588	8.36	[M+FA-H]-	NA	Negative	0.091	3741951.784	2981899.331	857	857	857	857	3	100	FALSE	0.052	1
NA	NA	NA	NA	NA	NA	NA	NA	NA	NA	NA	NA	NA	NA	NA	NA	NA	NA	NA	NA	NA	NA	NA	NA	NA	NA	NA	NA	NA	8.419_452.27773	LysoPE 16:0	LysoPE	LysoPE 16:0	452.27773	8.419	[M-H]-	NA	Negative	0.042	7401637.249	6694350.709	996	996	998	998	3	100	FALSE	0.046	1
NA	NA	NA	NA	NA	NA	NA	NA	NA	NA	NA	NA	NA	NA	NA	NA	NA	NA	NA	NA	NA	NA	NA	NA	NA	NA	NA	NA	NA	8.434_522.35497	LysoPC 18:1	LysoPC	LysoPC 18:1	522.35497	8.434	[M+H]+	NA	Positive	1.998	469080503.66	430810919.425	721	721	735	735	4	100	FALSE	0.042	1
NA	NA	NA	NA	NA	NA	NA	NA	NA	NA	NA	NA	NA	NA	NA	NA	NA	NA	NA	NA	NA	NA	NA	NA	NA	NA	NA	NA	NA	8.438_566.34686	LysoPC 18:1	LysoPC	LysoPC 18:1	566.34686	8.438	[M+FA-H]-	NA	Negative	1.833	57789546.41	53198161.41	995	995	995	995	3	100	FALSE	0.044	1
NA	NA	NA	NA	NA	NA	NA	NA	NA	NA	NA	NA	NA	NA	NA	NA	NA	NA	NA	NA	NA	NA	NA	NA	NA	NA	NA	NA	NA	8.476_616.3609	LysoPC 22:4	LysoPC	LysoPC 22:4	616.3609	8.476	[M+FA-H]-	NA	Negative	0.796	771628.11	620288.998	848	848	848	848	3	100	FALSE	0.052	1
NA	NA	NA	NA	NA	NA	NA	NA	NA	NA	NA	NA	NA	NA	NA	NA	NA	NA	NA	NA	NA	NA	NA	NA	NA	NA	NA	NA	NA	8.478_572.37063	LysoPC 22:4	LysoPC	LysoPC 22:4	572.37063	8.478	[M+H]+	NA	Positive	1.657	6850761.922	6000895.631	942	942	991	991	2	100	FALSE	0.047	1
NA	NA	NA	NA	NA	NA	NA	NA	NA	NA	NA	NA	NA	NA	NA	NA	NA	NA	NA	NA	NA	NA	NA	NA	NA	NA	NA	NA	NA	8.489_599.31886	LysoPI 18:0	LysoPI	LysoPI 18:0	599.31886	8.489	[M-H]-	NA	Negative	1.197	2860831.51	2400598.298	784	784	875	875	3	100	FALSE	0.048	1
NA	NA	NA	NA	NA	NA	NA	NA	NA	NA	NA	NA	NA	NA	NA	NA	NA	NA	NA	NA	NA	NA	NA	NA	NA	NA	NA	NA	NA	8.496_478.29294	LysoPE 18:1	LysoPE	LysoPE 18:1	478.29294	8.496	[M-H]-	NA	Negative	0.947	3452654.476	2832379.438	997	997	998	998	3	100	FALSE	0.041	1
NA	NA	NA	NA	NA	NA	NA	NA	NA	NA	NA	NA	NA	NA	NA	NA	NA	NA	NA	NA	NA	NA	NA	NA	NA	NA	NA	NA	NA	8.506_592.3607	LysoPC 20:2	LysoPC	LysoPC 20:2	592.3607	8.506	[M+FA-H]-	NA	Negative	1.166	3337554.517	2831477.545	814	814	815	815	4	100	FALSE	0.066	1
NA	NA	NA	NA	NA	NA	NA	NA	NA	NA	NA	NA	NA	NA	NA	NA	NA	NA	NA	NA	NA	NA	NA	NA	NA	NA	NA	NA	NA	8.516_510.35507	LysoPC 17:0	LysoPC	LysoPC 17:0	510.35507	8.516	[M+H]+	NA	Positive	1.79	54406206.046	47570727.068	763	763	779	779	3	100	FALSE	0.047	1
NA	NA	NA	NA	NA	NA	NA	NA	NA	NA	NA	NA	NA	NA	NA	NA	NA	NA	NA	NA	NA	NA	NA	NA	NA	NA	NA	NA	NA	8.523_548.37069	LysoPC 20:2	LysoPC	LysoPC 20:2	548.37069	8.523	[M+H]+	NA	Positive	1.626	26162301.255	22915474.702	930	846.5	977	957	3	100	FALSE	0.046	2
NA	NA	NA	NA	NA	NA	NA	NA	NA	NA	NA	NA	NA	NA	NA	NA	NA	NA	NA	NA	NA	NA	NA	NA	NA	NA	NA	NA	NA	8.524_554.34536	LysoPC 17:0	LysoPC	LysoPC 17:0	554.34536	8.524	[M+FA-H]-	NA	Negative	0.836	6769109.987	5551913.756	875	875	875	875	3	100	FALSE	0.042	1
NA	NA	NA	NA	NA	NA	NA	NA	NA	NA	NA	NA	NA	NA	NA	NA	NA	NA	NA	NA	NA	NA	NA	NA	NA	NA	NA	NA	NA	8.668_524.37096	LysoPC 18:0	LysoPC	LysoPC 18:0	524.37096	8.668	[M+H]+	NA	Positive	1.177	1300643196.176	1104254181.835	722	722	736	736	4	100	FALSE	0.042	1
NA	NA	NA	NA	NA	NA	NA	NA	NA	NA	NA	NA	NA	NA	NA	NA	NA	NA	NA	NA	NA	NA	NA	NA	NA	NA	NA	NA	NA	8.669_568.36475	LysoPC 18:0	LysoPC	LysoPC 18:0	568.36475	8.669	[M+FA-H]-	NA	Negative	5.912	128482847.276	116455093.486	999	999	999	999	4	100	FALSE	0.053	1
NA	NA	NA	NA	NA	NA	NA	NA	NA	NA	NA	NA	NA	NA	NA	NA	NA	NA	NA	NA	NA	NA	NA	NA	NA	NA	NA	NA	NA	8.706_594.37622	LysoPC 20:1	LysoPC	LysoPC 20:1	594.37622	8.706	[M+FA-H]-	NA	Negative	1.444	931423.787	795130.761	760	760	760	760	3	100	FALSE	0.031	1
NA	NA	NA	NA	NA	NA	NA	NA	NA	NA	NA	NA	NA	NA	NA	NA	NA	NA	NA	NA	NA	NA	NA	NA	NA	NA	NA	NA	NA	8.709_550.38644	LysoPC 20:1	LysoPC	LysoPC 20:1	550.38644	8.709	[M+H]+	NA	Positive	1.609	10767923.98	7997976.457	915	915	964	964	3	100	FALSE	0.043	1
NA	NA	NA	NA	NA	NA	NA	NA	NA	NA	NA	NA	NA	NA	NA	NA	NA	NA	NA	NA	NA	NA	NA	NA	NA	NA	NA	NA	NA	8.799_538.38649	LysoPC 19:0	LysoPC	LysoPC 19:0	538.38649	8.799	[M+H]+	NA	Positive	1.563	7398631.368	6243326.795	823	823	886	886	3	100	FALSE	0.048	1
NA	NA	NA	NA	NA	NA	NA	NA	NA	NA	NA	NA	NA	NA	NA	NA	NA	NA	NA	NA	NA	NA	NA	NA	NA	NA	NA	NA	NA	9.15_673.52777	SM d32:2	SM	SM d32:2	673.52777	9.15	[M+H]+	NA	Positive	1.082	4062278.009	2994001.514	997	997	997	997	3	NA	FALSE	0.037	1
NA	NA	NA	NA	NA	NA	NA	NA	NA	NA	NA	NA	NA	NA	NA	NA	NA	NA	NA	NA	NA	NA	NA	NA	NA	NA	NA	NA	NA	9.275_675.54299	SM d32:1	SM	SM d32:1	675.54299	9.275	[M+H]+	NA	Positive	1.691	78081418.115	58365185.789	997	997	997	997	3	NA	FALSE	0.04	1
NA	NA	NA	NA	NA	NA	NA	NA	NA	NA	NA	NA	NA	NA	NA	NA	NA	NA	NA	NA	NA	NA	NA	NA	NA	NA	NA	NA	NA	9.298_701.55829	SM d34:2	SM	SM d34:2	701.55829	9.298	[M+H]+	NA	Positive	2.176	179102299.318	151841172.941	997	997	997	997	3	NA	FALSE	0.044	1
NA	NA	NA	NA	NA	NA	NA	NA	NA	NA	NA	NA	NA	NA	NA	NA	NA	NA	NA	NA	NA	NA	NA	NA	NA	NA	NA	NA	NA	9.306_857.51794	PI 36:4	PI	PI 36:4	857.51794	9.306	[M-H]-	NA	Negative	0.073	4901566.061	3728274.563	652	652	750	750	3	50	FALSE	0.046	1
NA	NA	NA	NA	NA	NA	NA	NA	NA	NA	NA	NA	NA	NA	NA	NA	NA	NA	NA	NA	NA	NA	NA	NA	NA	NA	NA	NA	NA	9.33_754.53721	PC 34:4	PC	PC 34:4	754.53721	9.33	[M+H]+	NA	Positive	1.966	16984589.217	16525903.443	995	995	995	995	3	NA	FALSE	0.053	1
NA	NA	NA	NA	NA	NA	NA	NA	NA	NA	NA	NA	NA	NA	NA	NA	NA	NA	NA	NA	NA	NA	NA	NA	NA	NA	NA	NA	NA	9.336_730.53746	PC 32:2	PC	PC 32:2	730.53746	9.336	[M+H]+	NA	Positive	1.689	86876912.406	77974983.088	995	995	995	995	3	NA	FALSE	0.036	1
NA	NA	NA	NA	NA	NA	NA	NA	NA	NA	NA	NA	NA	NA	NA	NA	NA	NA	NA	NA	NA	NA	NA	NA	NA	NA	NA	NA	NA	9.338_689.55858	SM d33:1	SM	SM d33:1	689.55858	9.338	[M+H]+	NA	Positive	1.784	51991424.24	47940960.46	997	997	997	997	3	NA	FALSE	0.037	1
NA	NA	NA	NA	NA	NA	NA	NA	NA	NA	NA	NA	NA	NA	NA	NA	NA	NA	NA	NA	NA	NA	NA	NA	NA	NA	NA	NA	NA	9.364_874.5591	PC 40:8	PC	PC 40:8	874.5591	9.364	[M+FA-H]-	[M+H]+	Negative	0.814	1367658.178	1332912.758	835	835	914	914	3	50	FALSE	0.044	1
NA	NA	NA	NA	NA	NA	NA	NA	NA	NA	NA	NA	NA	NA	NA	NA	NA	NA	NA	NA	NA	NA	NA	NA	NA	NA	NA	NA	NA	9.369_800.54449	PC 16:1_18:2	PC	PC 34:3	800.54449	9.369	[M+FA-H]-	NA	Negative	0.382	16449103.675	15938197.057	735	735	736	736	3	100	FALSE	0.047	1
NA	NA	NA	NA	NA	NA	NA	NA	NA	NA	NA	NA	NA	NA	NA	NA	NA	NA	NA	NA	NA	NA	NA	NA	NA	NA	NA	NA	NA	9.37_756.5525	PC 34:3	PC	PC 34:3	756.5525	9.37	[M+H]+	NA	Positive	2.404	383616203.854	349239847.331	995	995	995	995	3	NA	FALSE	0.05	2
NA	NA	NA	NA	NA	NA	NA	NA	NA	NA	NA	NA	NA	NA	NA	NA	NA	NA	NA	NA	NA	NA	NA	NA	NA	NA	NA	NA	NA	9.375_780.55275	PC 36:5	PC	PC 36:5	780.55275	9.375	[M+H]+	NA	Positive	2.019	257056295.035	169059573.588	995	995	995	995	2	NA	FALSE	0.056	1
NA	NA	NA	NA	NA	NA	NA	NA	NA	NA	NA	NA	NA	NA	NA	NA	NA	NA	NA	NA	NA	NA	NA	NA	NA	NA	NA	NA	NA	9.381_826.56052	PC 36:4	PC	PC 36:4	826.56052	9.381	[M+FA-H]-	NA	Negative	0.856	97877651.331	49517691.158	922	922	966	966	2	50	FALSE	0.08	1
NA	NA	NA	NA	NA	NA	NA	NA	NA	NA	NA	NA	NA	NA	NA	NA	NA	NA	NA	NA	NA	NA	NA	NA	NA	NA	NA	NA	NA	9.412_703.57407	SM d34:1	SM	SM d34:1	703.57407	9.412	[M+H]+	NA	Positive	1.861	1696083885.235	1247052371.368	998	998	998	998	4	NA	FALSE	0.046	2
NA	NA	NA	NA	NA	NA	NA	NA	NA	NA	NA	NA	NA	NA	NA	NA	NA	NA	NA	NA	NA	NA	NA	NA	NA	NA	NA	NA	NA	9.415_794.56813	PC 37:5	PC	PC 37:5	794.56813	9.415	[M+H]+	NA	Positive	2.369	11876460.896	9822481.709	994	994	996	996	2	NA	FALSE	0.049	1
NA	NA	NA	NA	NA	NA	NA	NA	NA	NA	NA	NA	NA	NA	NA	NA	NA	NA	NA	NA	NA	NA	NA	NA	NA	NA	NA	NA	NA	9.427_776.54434	PC 32:1	PC	PC 32:1	776.54434	9.427	[M+FA-H]-	[M+H]+	Negative	0.195	3465402.933	3418873.895	718	718	736	736	2	50	FALSE	0.031	1
NA	NA	NA	NA	NA	NA	NA	NA	NA	NA	NA	NA	NA	NA	NA	NA	NA	NA	NA	NA	NA	NA	NA	NA	NA	NA	NA	NA	NA	9.427_850.56189	PC 38:6	PC	PC 38:6	850.56189	9.427	[M+FA-H]-	[M+H]+	Negative	2.44	32323046.557	30395660.4	806	806	820	820	3	33.3	FALSE	0.031	1
NA	NA	NA	NA	NA	NA	NA	NA	NA	NA	NA	NA	NA	NA	NA	NA	NA	NA	NA	NA	NA	NA	NA	NA	NA	NA	NA	NA	NA	9.429_773.58109	SM d36:2	SM	SM d36:2	773.58109	9.429	[M+FA-H]-	NA	Negative	0.287	3075887.43	2877098.06	958	958	958	958	3	NA	FALSE	0.032	1
NA	NA	NA	NA	NA	NA	NA	NA	NA	NA	NA	NA	NA	NA	NA	NA	NA	NA	NA	NA	NA	NA	NA	NA	NA	NA	NA	NA	NA	9.437_876.57473	PC 18:1_22:6	PC	PC 40:7	876.57473	9.437	[M+FA-H]-	NA	Negative	0.882	1576629.04	1337290.457	879	879	916	916	3	100	FALSE	0.053	1
NA	NA	NA	NA	NA	NA	NA	NA	NA	NA	NA	NA	NA	NA	NA	NA	NA	NA	NA	NA	NA	NA	NA	NA	NA	NA	NA	NA	NA	9.469_802.56525	PC 16:0_18:2	PC	PC 34:2	802.56525	9.469	[M+FA-H]-	NA	Negative	6.775	193594581.043	69819834.397	779	779	780	780	3	100	FALSE	0.054	1
NA	NA	NA	NA	NA	NA	NA	NA	NA	NA	NA	NA	NA	NA	NA	NA	NA	NA	NA	NA	NA	NA	NA	NA	NA	NA	NA	NA	NA	9.494_820.58351	PC 39:6	PC	PC 39:6	820.58351	9.494	[M+H]+	NA	Positive	2.515	19781589.67	17678746.363	995	994.5	996	995.5	3	NA	FALSE	0.035	2
NA	NA	NA	NA	NA	NA	NA	NA	NA	NA	NA	NA	NA	NA	NA	NA	NA	NA	NA	NA	NA	NA	NA	NA	NA	NA	NA	NA	NA	9.495_716.52136	PE 16:0_18:2	PE	PE 34:2	716.52136	9.495	[M-H]-	[M+H]+	Positive	2.298	33347076.105	29063612.811	986	864	987	872.5	3	100	FALSE	0.047	2
NA	NA	NA	NA	NA	NA	NA	NA	NA	NA	NA	NA	NA	NA	NA	NA	NA	NA	NA	NA	NA	NA	NA	NA	NA	NA	NA	NA	NA	9.511_816.57618	PC 17:0_18:2	PC	PC 35:2	816.57618	9.511	[M+FA-H]-	NA	Negative	0.836	9591529.832	8640735.62	698	698	700	700	3	100	FALSE	0.04	1
NA	NA	NA	NA	NA	NA	NA	NA	NA	NA	NA	NA	NA	NA	NA	NA	NA	NA	NA	NA	NA	NA	NA	NA	NA	NA	NA	NA	NA	9.522_766.57347	Plasmenyl-PC P-36:4	Plasmenyl-PC	Plasmenyl-PC P-36:4	766.57347	9.522	[M+H]+	NA	Positive	2.098	185200243.242	156197971.543	1000	1000	1000	1000	3	NA	FALSE	0.033	1
NA	NA	NA	NA	NA	NA	NA	NA	NA	NA	NA	NA	NA	NA	NA	NA	NA	NA	NA	NA	NA	NA	NA	NA	NA	NA	NA	NA	NA	9.523_734.5688	PC 32:0	PC	PC 32:0	734.5688	9.523	[M+H]+	NA	Positive	1.644	223059326.171	194776644.18	995	995	995	995	4	NA	FALSE	0.046	2
NA	NA	NA	NA	NA	NA	NA	NA	NA	NA	NA	NA	NA	NA	NA	NA	NA	NA	NA	NA	NA	NA	NA	NA	NA	NA	NA	NA	NA	9.526_731.60539	SM d36:1	SM	SM d36:1	731.60539	9.526	[M+H]+	NA	Positive	1.77	151049304.758	133852390.41	998	998	998	998	3	NA	FALSE	0.045	1
NA	NA	NA	NA	NA	NA	NA	NA	NA	NA	NA	NA	NA	NA	NA	NA	NA	NA	NA	NA	NA	NA	NA	NA	NA	NA	NA	NA	NA	9.531_804.57846	PC 34:1	PC	PC 34:1	804.57846	9.531	[M+FA-H]-	NA	Negative	3.673	159167569.44	75680628.496	730	730	731	731	3	68.5	FALSE	0.046	1
NA	NA	NA	NA	NA	NA	NA	NA	NA	NA	NA	NA	NA	NA	NA	NA	NA	NA	NA	NA	NA	NA	NA	NA	NA	NA	NA	NA	NA	9.536_838.59476	Plasmenyl-PC P-38:4	Plasmenyl-PC	Plasmenyl-PC P-38:4	838.59476	9.536	[M+FA-H]-	NA	Negative	1.702	6730475.428	2678013.698	942	832.5	954	882.5	2	43	FALSE	0.048	2
NA	NA	NA	NA	NA	NA	NA	NA	NA	NA	NA	NA	NA	NA	NA	NA	NA	NA	NA	NA	NA	NA	NA	NA	NA	NA	NA	NA	NA	9.537_878.5912	PC 18:0_22:6	PC	PC 40:6	878.5912	9.537	[M+FA-H]-	NA	Negative	0.09	12921833.788	12509727.389	765	765	783	783	3	100	FALSE	0.039	1
NA	NA	NA	NA	NA	NA	NA	NA	NA	NA	NA	NA	NA	NA	NA	NA	NA	NA	NA	NA	NA	NA	NA	NA	NA	NA	NA	NA	NA	9.545_834.59894	PC 40:6	PC	PC 40:6	834.59894	9.545	[M+H]+	NA	Positive	2.848	429687795.297	361146539.752	996	996	996	996	3	NA	FALSE	0.036	1
NA	NA	NA	NA	NA	NA	NA	NA	NA	NA	NA	NA	NA	NA	NA	NA	NA	NA	NA	NA	NA	NA	NA	NA	NA	NA	NA	NA	NA	9.569_698.51245	Plasmenyl-PE P-16:0_18:2	Plasmenyl-PE	Plasmenyl-PE P-34:2	698.51245	9.569	[M-H]-	NA	Negative	0.092	2887657.983	2668304.753	511	511	974	974	2	100	FALSE	0.044	1
NA	NA	NA	NA	NA	NA	NA	NA	NA	NA	NA	NA	NA	NA	NA	NA	NA	NA	NA	NA	NA	NA	NA	NA	NA	NA	NA	NA	NA	9.575_830.59608	PC 36:2	PC	PC 36:2	830.59608	9.575	[M+FA-H]-	NA	Negative	5.962	196670989.301	172894855.345	734	726.5	735	727.5	3	69.8	FALSE	0.059	2
NA	NA	NA	NA	NA	NA	NA	NA	NA	NA	NA	NA	NA	NA	NA	NA	NA	NA	NA	NA	NA	NA	NA	NA	NA	NA	NA	NA	NA	9.578_778.56068	PC 16:0_16:0	PC	PC 32:0	778.56068	9.578	[M+FA-H]-	NA	Negative	1.109	8945984.345	8038999.595	953	953	954	954	4	100	FALSE	0.041	1
NA	NA	NA	NA	NA	NA	NA	NA	NA	NA	NA	NA	NA	NA	NA	NA	NA	NA	NA	NA	NA	NA	NA	NA	NA	NA	NA	NA	NA	9.603_774.59939	PC 35:1	PC	PC 35:1	774.59939	9.603	[M+H]+	NA	Positive	2.494	55657188.262	55151757.827	995	995	995	995	3	NA	FALSE	0.054	1
NA	NA	NA	NA	NA	NA	NA	NA	NA	NA	NA	NA	NA	NA	NA	NA	NA	NA	NA	NA	NA	NA	NA	NA	NA	NA	NA	NA	NA	9.614_762.5638	Plasmenyl-PC P-16:0_16:0	Plasmenyl-PC	Plasmenyl-PC P-32:0	762.5638	9.614	[M+FA-H]-	NA	Negative	1.417	1415186.484	1395555.681	885	885	890	890	3	100	FALSE	0.038	1
NA	NA	NA	NA	NA	NA	NA	NA	NA	NA	NA	NA	NA	NA	NA	NA	NA	NA	NA	NA	NA	NA	NA	NA	NA	NA	NA	NA	NA	9.621_862.59482	Plasmenyl-PC P-18:0_22:6	Plasmenyl-PC	Plasmenyl-PC P-40:6	862.59482	9.621	[M+FA-H]-	NA	Negative	1.586	2974191.714	2451289.673	861	861	926	926	3	100	FALSE	0.05	1
NA	NA	NA	NA	NA	NA	NA	NA	NA	NA	NA	NA	NA	NA	NA	NA	NA	NA	NA	NA	NA	NA	NA	NA	NA	NA	NA	NA	NA	9.628_800.61516	PC 37:2	PC	PC 37:2	800.61516	9.628	[M+H]+	NA	Positive	2.145	62199791.17	58397023.291	995	995	995	995	3	NA	FALSE	0.039	1
NA	NA	NA	NA	NA	NA	NA	NA	NA	NA	NA	NA	NA	NA	NA	NA	NA	NA	NA	NA	NA	NA	NA	NA	NA	NA	NA	NA	NA	9.644_803.6277	SM d38:1	SM	SM d38:1	803.6277	9.644	[M+FA-H]-	NA	Negative	0.128	1869445.62	1855084.832	960	960	960	960	3	NA	FALSE	0.041	1
NA	NA	NA	NA	NA	NA	NA	NA	NA	NA	NA	NA	NA	NA	NA	NA	NA	NA	NA	NA	NA	NA	NA	NA	NA	NA	NA	NA	NA	9.653_794.60479	Plasmenyl-PC P-38:4	Plasmenyl-PC	Plasmenyl-PC P-38:4	794.60479	9.653	[M+H]+	NA	Positive	2.008	306286659.231	215088494.842	999	997.5	1000	1000	2	NA	FALSE	0.043	2
NA	NA	NA	NA	NA	NA	NA	NA	NA	NA	NA	NA	NA	NA	NA	NA	NA	NA	NA	NA	NA	NA	NA	NA	NA	NA	NA	NA	NA	9.655_750.54423	Plasmenyl-PE P-18:0_20:4	Plasmenyl-PE	Plasmenyl-PE P-38:4	750.54423	9.655	[M-H]-	NA	Negative	0.543	15193560.913	15060897.922	728	728	729	729	3	100	FALSE	0.053	1
NA	NA	NA	NA	NA	NA	NA	NA	NA	NA	NA	NA	NA	NA	NA	NA	NA	NA	NA	NA	NA	NA	NA	NA	NA	NA	NA	NA	NA	9.656_788.61512	PC 36:1	PC	PC 36:1	788.61512	9.656	[M+H]+	NA	Positive	2.231	906445660.728	765608651.662	981	981	995	995	4	NA	FALSE	0.06	1
NA	NA	NA	NA	NA	NA	NA	NA	NA	NA	NA	NA	NA	NA	NA	NA	NA	NA	NA	NA	NA	NA	NA	NA	NA	NA	NA	NA	NA	9.663_811.66756	SM d42:3	SM	SM d42:3	811.66756	9.663	[M+H]+	NA	Positive	2.162	202610619.872	188416754.44	998	998	998	998	2	NA	FALSE	0.055	1
NA	NA	NA	NA	NA	NA	NA	NA	NA	NA	NA	NA	NA	NA	NA	NA	NA	NA	NA	NA	NA	NA	NA	NA	NA	NA	NA	NA	NA	9.666_785.65196	SM d40:2	SM	SM d40:2	785.65196	9.666	[M+H]+	NA	Positive	2.202	65856930.358	62514360.628	998	998	998	998	2	NA	FALSE	0.057	1
NA	NA	NA	NA	NA	NA	NA	NA	NA	NA	NA	NA	NA	NA	NA	NA	NA	NA	NA	NA	NA	NA	NA	NA	NA	NA	NA	NA	NA	9.677_634.53959	DG 36:4	DG	DG 36:4	634.53959	9.677	[M+NH4]+	NA	Positive	2.247	20702069.037	19064540.731	940	940	996	996	3	33.3	FALSE	0.033	1
NA	NA	NA	NA	NA	NA	NA	NA	NA	NA	NA	NA	NA	NA	NA	NA	NA	NA	NA	NA	NA	NA	NA	NA	NA	NA	NA	NA	NA	9.716_799.66753	SM d41:2	SM	SM d41:2	799.66753	9.716	[M+FA-H]-	[M+H]+	Positive	2.233	60427498.75	54742394.667	998	980.5	998	980.5	3	NA	FALSE	0.053	2
NA	NA	NA	NA	NA	NA	NA	NA	NA	NA	NA	NA	NA	NA	NA	NA	NA	NA	NA	NA	NA	NA	NA	NA	NA	NA	NA	NA	NA	9.73_848.65075	Plasmenyl-PC P-42:5	Plasmenyl-PC	Plasmenyl-PC P-42:5	848.65075	9.73	[M+H]+	NA	Positive	3.025	20963061.786	18193716.853	1000	1000	1000	1000	3	NA	FALSE	0.07	1
NA	NA	NA	NA	NA	NA	NA	NA	NA	NA	NA	NA	NA	NA	NA	NA	NA	NA	NA	NA	NA	NA	NA	NA	NA	NA	NA	NA	NA	9.734_774.6351	Plasmenyl-PC P-36:0	Plasmenyl-PC	Plasmenyl-PC P-36:0	774.6351	9.734	[M+H]+	NA	Positive	3.352	30954267.934	27290208.096	1000	1000	1000	1000	3	NA	FALSE	0.043	1
NA	NA	NA	NA	NA	NA	NA	NA	NA	NA	NA	NA	NA	NA	NA	NA	NA	NA	NA	NA	NA	NA	NA	NA	NA	NA	NA	NA	NA	9.736_636.5551	DG 18:2_18:1	DG	DG 36:3	636.5551	9.736	[M+NH4]+	NA	Positive	2.517	35104552.347	32911524.805	972	972	972	972	3	100	FALSE	0.036	1
NA	NA	NA	NA	NA	NA	NA	NA	NA	NA	NA	NA	NA	NA	NA	NA	NA	NA	NA	NA	NA	NA	NA	NA	NA	NA	NA	NA	NA	9.738_868.64136	Plasmanyl-PC O-40:4	Plasmanyl-PC	Plasmanyl-PC O-40:4	868.64136	9.738	[M+FA-H]-	[M+H]+	Negative	2.032	2021807.442	1955996.727	682	682	717	717	3	50	FALSE	0.081	1
NA	NA	NA	NA	NA	NA	NA	NA	NA	NA	NA	NA	NA	NA	NA	NA	NA	NA	NA	NA	NA	NA	NA	NA	NA	NA	NA	NA	NA	9.744_813.68303	SM d42:2	SM	SM d42:2	813.68303	9.744	[M+H]+	NA	Positive	2.424	417651340.646	368840681.454	998	998	998	998	4	NA	FALSE	0.081	1
NA	NA	NA	NA	NA	NA	NA	NA	NA	NA	NA	NA	NA	NA	NA	NA	NA	NA	NA	NA	NA	NA	NA	NA	NA	NA	NA	NA	NA	9.751_787.66733	SM d40:1	SM	SM d40:1	787.66733	9.751	[M+H]+	NA	Positive	2.514	133040357.845	118119473.871	998	998	998	998	3	NA	FALSE	0.06	1
NA	NA	NA	NA	NA	NA	NA	NA	NA	NA	NA	NA	NA	NA	NA	NA	NA	NA	NA	NA	NA	NA	NA	NA	NA	NA	NA	NA	NA	9.807_801.68334	SM d41:1	SM	SM d41:1	801.68334	9.807	[M+H]+	NA	Positive	2.065	89701187.949	85539781.236	998	998	998	998	2	NA	FALSE	0.06	1
NA	NA	NA	NA	NA	NA	NA	NA	NA	NA	NA	NA	NA	NA	NA	NA	NA	NA	NA	NA	NA	NA	NA	NA	NA	NA	NA	NA	NA	9.811_638.57146	DG 36:2	DG	DG 36:2	638.57146	9.811	[M+NH4]+	NA	Positive	1.36	23002274.296	21918099.475	971	971	993	993	4	50	FALSE	0.031	1
NA	NA	NA	NA	NA	NA	NA	NA	NA	NA	NA	NA	NA	NA	NA	NA	NA	NA	NA	NA	NA	NA	NA	NA	NA	NA	NA	NA	NA	9.858_815.69861	SM d42:1	SM	SM d42:1	815.69861	9.858	[M+H]+	NA	Positive	2.463	134757987.954	128963162.832	998	998	998	998	3	NA	FALSE	0.057	1
NA	NA	NA	NA	NA	NA	NA	NA	NA	NA	NA	NA	NA	NA	NA	NA	NA	NA	NA	NA	NA	NA	NA	NA	NA	NA	NA	NA	NA	9.859_852.68259	Plasmanyl-PC O-42:4	Plasmanyl-PC	Plasmanyl-PC O-42:4	852.68259	9.859	[M+H]+	NA	Positive	2.324	8258369.579	7176445.241	999	999	1000	1000	3	NA	FALSE	0.077	1
NA	NA	NA	NA	NA	NA	NA	NA	NA	NA	NA	NA	NA	NA	NA	NA	NA	NA	NA	NA	NA	NA	NA	NA	NA	NA	NA	NA	NA	9.89_648.62834	Cer[NS] d42:2	Cer[NS]	Cer[NS] d42:2	648.62834	9.89	[M+H-H2O]+	[M+H]+	Positive	1.821	23967033.162	19979645.572	968	907.5	997	994	4	NA	FALSE	0.035	2
NA	NA	NA	NA	NA	NA	NA	NA	NA	NA	NA	NA	NA	NA	NA	NA	NA	NA	NA	NA	NA	NA	NA	NA	NA	NA	NA	NA	NA	9.891_622.61295	Cer[NS] d40:1	Cer[NS]	Cer[NS] d40:1	622.61295	9.891	[M+H-H2O]+	[M+H]+	Positive	1.321	10451721.065	8920983.223	991	989.5	996	994	2	NA	FALSE	0.037	2
NA	NA	NA	NA	NA	NA	NA	NA	NA	NA	NA	NA	NA	NA	NA	NA	NA	NA	NA	NA	NA	NA	NA	NA	NA	NA	NA	NA	NA	9.939_636.62827	Cer[NS] d41:1	Cer[NS]	Cer[NS] d41:1	636.62827	9.939	[M+H-H2O]+	[M+H]+	Positive	1.956	15743998.264	13879069.993	997	993	998	994.5	3	NA	FALSE	0.03	2
NA	NA	NA	NA	NA	NA	NA	NA	NA	NA	NA	NA	NA	NA	NA	NA	NA	NA	NA	NA	NA	NA	NA	NA	NA	NA	NA	NA	NA	9.989_650.64408	Cer[NS] d42:1	Cer[NS]	Cer[NS] d42:1	650.64408	9.989	[M+H-H2O]+	[M+H]+	Positive	1.536	25417000.771	21136925.519	997	994	997	994	4	NA	FALSE	0.033	2
NA	NA	NA	NA	NA	NA	NA	NA	NA	NA	NA	NA	NA	NA	NA	NA	NA	NA	NA	NA	NA	NA	NA	NA	NA	NA	NA	NA	NA	10.021_664.65994	Cer[NS] d43:1	Cer[NS]	Cer[NS] d43:1	664.65994	10.021	[M+H-H2O]+	[M+H]+	Positive	1.335	3934638.382	3518257.303	985	925.5	997	994	3	NA	FALSE	0.042	2
NA	NA	NA	NA	NA	NA	NA	NA	NA	NA	NA	NA	NA	NA	NA	NA	NA	NA	NA	NA	NA	NA	NA	NA	NA	NA	NA	NA	NA	10.125_892.73746	TG 54:8	TG	TG 54:8	892.73746	10.125	[M+NH4]+	NA	Positive	2.147	7636385.309	6384369.889	824	824	988	988	3	33.3	FALSE	0.044	1
NA	NA	NA	NA	NA	NA	NA	NA	NA	NA	NA	NA	NA	NA	NA	NA	NA	NA	NA	NA	NA	NA	NA	NA	NA	NA	NA	NA	NA	10.173_842.72147	TG 50:5	TG	TG 50:5	842.72147	10.173	[M+NH4]+	NA	Positive	2.789	8234606.033	7806347.761	909	909	936	936	3	25	FALSE	0.039	1
NA	NA	NA	NA	NA	NA	NA	NA	NA	NA	NA	NA	NA	NA	NA	NA	NA	NA	NA	NA	NA	NA	NA	NA	NA	NA	NA	NA	NA	10.175_918.7526	TG 56:9	TG	TG 56:9	918.7526	10.175	[M+NH4]+	NA	Positive	2.756	8404862.668	8151503.05	752	752	851	851	3	33.3	FALSE	0.054	1
NA	NA	NA	NA	NA	NA	NA	NA	NA	NA	NA	NA	NA	NA	NA	NA	NA	NA	NA	NA	NA	NA	NA	NA	NA	NA	NA	NA	NA	10.177_868.73692	TG 52:6	TG	TG 52:6	868.73692	10.177	[M+NH4]+	NA	Positive	2.837	19457594.891	19109698.85	966	877.5	973	894.5	3	50	FALSE	0.048	2
NA	NA	NA	NA	NA	NA	NA	NA	NA	NA	NA	NA	NA	NA	NA	NA	NA	NA	NA	NA	NA	NA	NA	NA	NA	NA	NA	NA	NA	10.188_894.75295	TG 54:7	TG	TG 54:7	894.75295	10.188	[M+NH4]+	NA	Positive	2.435	43450866.257	42519552.666	589	589	749	749	3	20	FALSE	0.048	1
NA	NA	NA	NA	NA	NA	NA	NA	NA	NA	NA	NA	NA	NA	NA	NA	NA	NA	NA	NA	NA	NA	NA	NA	NA	NA	NA	NA	NA	10.303_922.78409	TG 56:7	TG	TG 56:7	922.78409	10.303	[M+NH4]+	NA	Positive	2.48	59025539.451	54436917.881	516	516	860	860	2	50	FALSE	0.039	1
NA	NA	NA	NA	NA	NA	NA	NA	NA	NA	NA	NA	NA	NA	NA	NA	NA	NA	NA	NA	NA	NA	NA	NA	NA	NA	NA	NA	NA	10.321_846.75238	TG 50:3	TG	TG 50:3	846.75238	10.321	[M+NH4]+	NA	Positive	3.242	128526825.787	116637611.777	923	923	965	965	4	50	FALSE	0.05	1
NA	NA	NA	NA	NA	NA	NA	NA	NA	NA	NA	NA	NA	NA	NA	NA	NA	NA	NA	NA	NA	NA	NA	NA	NA	NA	NA	NA	NA	10.369_860.76892	TG 51:3	TG	TG 51:3	860.76892	10.369	[M+NH4]+	NA	Positive	2.063	28942020.992	22681191.738	767	767	873	873	4	20	FALSE	0.056	1
NA	NA	NA	NA	NA	NA	NA	NA	NA	NA	NA	NA	NA	NA	NA	NA	NA	NA	NA	NA	NA	NA	NA	NA	NA	NA	NA	NA	NA	10.378_886.78445	TG 53:4	TG	TG 53:4	886.78445	10.378	[M+NH4]+	NA	Positive	2.176	21462886.695	17760308.753	795	795	827	827	3	50	FALSE	0.036	1
NA	NA	NA	NA	NA	NA	NA	NA	NA	NA	NA	NA	NA	NA	NA	NA	NA	NA	NA	NA	NA	NA	NA	NA	NA	NA	NA	NA	NA	10.382_924.79949	TG 56:6	TG	TG 56:6	924.79949	10.382	[M+NH4]+	NA	Positive	2.717	42461029.648	38665340.153	768	768	872	872	3	33.3	FALSE	0.047	1
NA	NA	NA	NA	NA	NA	NA	NA	NA	NA	NA	NA	NA	NA	NA	NA	NA	NA	NA	NA	NA	NA	NA	NA	NA	NA	NA	NA	NA	10.423_900.79912	TG 54:4	TG	TG 54:4	900.79912	10.423	[M+NH4]+	NA	Positive	3.202	221028133.174	192517020.841	919	919	963	963	2	25	FALSE	0.047	1
NA	NA	NA	NA	NA	NA	NA	NA	NA	NA	NA	NA	NA	NA	NA	NA	NA	NA	NA	NA	NA	NA	NA	NA	NA	NA	NA	NA	NA	10.463_952.83087	TG 58:6	TG	TG 58:6	952.83087	10.463	[M+NH4]+	NA	Positive	2.564	8443741.129	7346858.037	522	522	813	813	2	33.3	FALSE	0.046	1
NA	NA	NA	NA	NA	NA	NA	NA	NA	NA	NA	NA	NA	NA	NA	NA	NA	NA	NA	NA	NA	NA	NA	NA	NA	NA	NA	NA	NA	10.466_888.79983	TG 53:3	TG	TG 53:3	888.79983	10.466	[M+NH4]+	NA	Positive	2.44	30363494.131	26512696.521	991	965.5	995	973	4	50	FALSE	0.053	2
NA	NA	NA	NA	NA	NA	NA	NA	NA	NA	NA	NA	NA	NA	NA	NA	NA	NA	NA	NA	NA	NA	NA	NA	NA	NA	NA	NA	NA	10.524_928.82939	TG 56:4	TG	TG 56:4	928.82939	10.524	[M+NH4]+	NA	Positive	4.227	17568897.236	12883839.121	869	869	980	980	2	14.3	FALSE	0.058	1
NA	NA	NA	NA	NA	NA	NA	NA	NA	NA	NA	NA	NA	NA	NA	NA	NA	NA	NA	NA	NA	NA	NA	NA	NA	NA	NA	NA	NA	10.537_907.7708	TG 54:3	TG	TG 54:3	907.7708	10.537	[M+Na]+	NA	Positive	2.504	1668575.455	1413394.032	736	736	849	849	3	33.3	FALSE	0.054	1
NA	NA	NA	NA	NA	NA	NA	NA	NA	NA	NA	NA	NA	NA	NA	NA	NA	NA	NA	NA	NA	NA	NA	NA	NA	NA	NA	NA	NA	10.568_890.81563	TG 17:0_18:1_18:1	TG	TG 53:2	890.81563	10.568	[M+NH4]+	NA	Positive	2.313	19757387.201	16470794.382	902	902	913	913	4	100	FALSE	0.054	1
NA	NA	NA	NA	NA	NA	NA	NA	NA	NA	NA	NA	NA	NA	NA	NA	NA	NA	NA	NA	NA	NA	NA	NA	NA	NA	NA	NA	NA	10.578_916.83151	TG 55:3	TG	TG 55:3	916.83151	10.578	[M+NH4]+	NA	Positive	1.972	2903788.654	2268846.271	730	713.5	826	813.5	3	28.5	FALSE	0.056	2
NA	NA	NA	NA	NA	NA	NA	NA	NA	NA	NA	NA	NA	NA	NA	NA	NA	NA	NA	NA	NA	NA	NA	NA	NA	NA	NA	NA	NA	10.633_883.77143	TG 16:0_18:1_18:0	TG	TG 52:1	883.77143	10.633	[M+Na]+	NA	Positive	1.858	2214460.535	2003390.572	862	862	989	989	3	100	FALSE	0.053	1
NA	NA	NA	NA	NA	NA	NA	NA	NA	NA	NA	NA	NA	NA	NA	NA	NA	NA	NA	NA	NA	NA	NA	NA	NA	NA	NA	NA	NA	10.634_904.83132	TG 54:2	TG	TG 54:2	904.83132	10.634	[M+NH4]+	NA	Positive	2.198	50345312.271	47422885.159	945	899.5	949	905.5	4	37.9	FALSE	0.066	2
NA	NA	NA	NA	NA	NA	NA	NA	NA	NA	NA	NA	NA	NA	NA	NA	NA	NA	NA	NA	NA	NA	NA	NA	NA	NA	NA	NA	NA	10.634_878.8158	TG 16:0_18:1_18:0	TG	TG 52:1	878.8158	10.634	[M+NH4]+	NA	Positive	2.152	76973201.308	67765925.475	997	997	997	997	4	100	FALSE	0.051	1
NA	NA	NA	NA	NA	NA	NA	NA	NA	NA	NA	NA	NA	NA	NA	NA	NA	NA	NA	NA	NA	NA	NA	NA	NA	NA	NA	NA	NA	10.637_930.84722	TG 56:3	TG	TG 56:3	930.84722	10.637	[M+NH4]+	NA	Positive	1.908	6737866.095	6144149.78	725	725	875	875	4	12.5	FALSE	0.059	1
NA	NA	NA	NA	NA	NA	NA	NA	NA	NA	NA	NA	NA	NA	NA	NA	NA	NA	NA	NA	NA	NA	NA	NA	NA	NA	NA	NA	NA	10.668_688.60199	CE 20:5	CE	CE 20:5	688.60199	10.668	[M+NH4]+	NA	Positive	1.859	73078069.205	64355410.49	997	997	997	997	3	100	FALSE	0.04	1
NA	NA	NA	NA	NA	NA	NA	NA	NA	NA	NA	NA	NA	NA	NA	NA	NA	NA	NA	NA	NA	NA	NA	NA	NA	NA	NA	NA	NA	10.699_714.6179	CE 22:6	CE	CE 22:6	714.6179	10.699	[M+NH4]+	NA	Positive	1.399	150666135.1	134541585.111	997	997	997	997	3	100	FALSE	0.048	1
NA	NA	NA	NA	NA	NA	NA	NA	NA	NA	NA	NA	NA	NA	NA	NA	NA	NA	NA	NA	NA	NA	NA	NA	NA	NA	NA	NA	NA	10.747_664.60268	CE 18:3	CE	CE 18:3	664.60268	10.747	[M+NH4]+	NA	Positive	0.89	144951176.858	142224342.478	996	996	997	997	3	100	FALSE	0.041	1
NA	NA	NA	NA	NA	NA	NA	NA	NA	NA	NA	NA	NA	NA	NA	NA	NA	NA	NA	NA	NA	NA	NA	NA	NA	NA	NA	NA	NA	10.771_690.61734	CE 20:4	CE	CE 20:4	690.61734	10.771	[M+NH4]+	NA	Positive	2.258	549903418.103	514028623.471	997	997	997	997	2	100	FALSE	0.05	1
NA	NA	NA	NA	NA	NA	NA	NA	NA	NA	NA	NA	NA	NA	NA	NA	NA	NA	NA	NA	NA	NA	NA	NA	NA	NA	NA	NA	NA	10.909_718.64868	CE 22:4	CE	CE 22:4	718.64868	10.909	[M+NH4]+	NA	Positive	2.132	3623266.418	3405749.475	925	925	996	996	3	100	FALSE	0.06	1
NA	NA	NA	NA	NA	NA	NA	NA	NA	NA	NA	NA	NA	NA	NA	NA	NA	NA	NA	NA	NA	NA	NA	NA	NA	NA	NA	NA	NA	11.088_642.61757	CE 16:0	CE	CE 16:0	642.61757	11.088	[M+NH4]+	NA	Positive	2.061	9305690.721	8979850.504	997	997	997	997	3	100	FALSE	0.067	1
NA	NA	NA	NA	NA	NA	NA	NA	NA	NA	NA	NA	NA	NA	NA	NA	NA	NA	NA	NA	NA	NA	NA	NA	NA	NA	NA	NA	NA	11.109_746.68051	CE 24:4	CE	CE 24:4	746.68051	11.109	[M+NH4]+	NA	Positive	1.35	2240600.023	2017784.718	996	996	997	997	3	100	FALSE	0.07	1
NA	NA	NA	NA	NA	NA	NA	NA	NA	NA	NA	NA	NA	NA	NA	NA	NA	NA	NA	NA	NA	NA	NA	NA	NA	NA	NA	NA	NA	11.29_696.66461	CE 20:1	CE	CE 20:1	696.66461	11.29	[M+NH4]+	NA	Positive	1.838	1725652.087	1458213.504	975	975	999	999	3	100	FALSE	0.084	1
[truncated: 27 more columns]
