# Supplementary material for: Aging-linked systemic lipid signature is reprogrammed by caloric restriction in rhesus monkeys
Source: Mol Syst Biol. 2025 Dec 10;22(2):281–305. doi: 10.1038/s44320-025-00177-3 (PMC12864875; doi:10.1038/s44320-025-00177-3)
Supplement: Supplementary file 4 — Source data Fig. 2 [file 44320_2025_177_MOESM4_ESM.zip › MSB-2025-13100_SourceDataforFigure2/2B/combined_metabolipidome_NIST3.csv]

Tags	Checked	Name	Formula	Annot. Source: Predicted Compositions	Annot. Source: mzCloud Search	Annot. Source: mzVault Search	Annot. DeltaMass [ppm]	Calc. MW	m/z	RT [min]	Area (Max.)	# mzCloud Results	# mzVault Results	mzCloud Best Match	mzCloud Best Match Confidence	mzCloud Best Sim. Match	mzVault Best Match	mzVault Library Match: Bamba lab 34 lipid mediators library stepped NCE 10 30 45	mzVault Library Match: Bamba lab 598 polar metabolites stepped NCE 10 30 45	mzVault Library Match: Customer_Library_ESI_HILIC_HCD_YZ_151entries_20210428	mzVault Library Match: Fiehn HILIC_3061 entries_20200213	mzVault Library Match: KI-GIAR_zic-HILIC_Pos_v0.90_814 entries_20200213	mzVault Library Match: sixLibrariesDownloadedfromMoNA_2_20210428	MS2	Reference Ion	Group Area: 20230508_SIA_NIST1950_rep3	Peak Rating: 20230508_SIA_Blank_rep1.raw (F1)	Peak Rating: 20230508_SIA_NIST1950_rep3.raw (F2)	UniqueID	Annotation	LipidClass	LipidSumComposition	mz	RT	Adduct	OtherAdductsFound	Polarity	ppmError	MaxArea	MedianArea	MaxDotProduct	AvgDotProduct	MaxReverseDotProduct	AvgReverseDotProduct	FoundInNFiles	PeakPurityPercent	RTLS	AvgFWHM	NumSpectralMatches
NA	FALSE	Palmitoyl sphingomyelin	C39 H79 N2 O6 P	Not the top hit	Full match	No results	-0.48	702.56723	703.57452	9.418	1026391040.1909	1	0	99.9	10	NA	NA	No matches found	No matches found	No matches found	No matches found	No matches found	No matches found	DDA for preferred ion	[M+H]+1	1026391040.1909	7.7	8.9	9.418_703.57452	NA	NA	NA	NA	NA	NA	NA	NA	NA	NA	NA	NA	NA	NA	NA	NA	NA	NA	NA	NA
NA	FALSE	DL-Dipalmitoylphosphatidylcholine	C40 H80 N O8 P	Full match	Full match	No results	-0.69	733.56165	734.56892	9.528	166056133.532409	1	0	99.9	10	NA	NA	No matches found	No matches found	No matches found	No matches found	No matches found	No matches found	DDA for preferred ion	[M+H]+1	166056133.532409	8.6	9.5	9.528_734.56892	NA	NA	NA	NA	NA	NA	NA	NA	NA	NA	NA	NA	NA	NA	NA	NA	NA	NA	NA	NA
NA	FALSE	Uric acid	C5 H4 N4 O3	No results	Full match	Full match	-1.81	168.02804	167.02069	0.83	51370494.3446468	1	1	98.6	98.4	NA	93.6	No matches found	Single match found	No matches found	No matches found	No matches found	No matches found	DDA for preferred ion	[M-H]-1	51370494.3446468	NA	10	0.83_167.02069	NA	NA	NA	NA	NA	NA	NA	NA	NA	NA	NA	NA	NA	NA	NA	NA	NA	NA	NA	NA
NA	FALSE	DL-Carnitine	C7 H15 N O3	Full match	Full match	Full match	-1.03	161.10503	162.1123	0.763	43173350.2128997	3	2	99.9	70.2	NA	91.4	No matches found	Single match found	Single match found	No matches found	No matches found	No matches found	DDA for preferred ion	[M+H]+1	43173350.2128997	0	9.5	0.763_162.1123	NA	NA	NA	NA	NA	NA	NA	NA	NA	NA	NA	NA	NA	NA	NA	NA	NA	NA	NA	NA
NA	FALSE	2,2'-Methylenebis(4-methyl-6-tert-butylphenol)	C23 H32 O2	No results	Full match	No results	-2	340.23955	339.23227	8.888	43039535.1118445	1	0	92	9.6	NA	NA	No matches found	No matches found	No matches found	No matches found	No matches found	No matches found	DDA for preferred ion	[M-H]-1	43039535.1118445	8.6	9.5	8.888_339.23227	NA	NA	NA	NA	NA	NA	NA	NA	NA	NA	NA	NA	NA	NA	NA	NA	NA	NA	NA	NA
NA	FALSE	L-Pyroglutamic acid	C5 H7 N O3	Full match	Full match	No results	-0.77	129.04249	130.04979	0.764	33734780.9745859	2	0	81.2	9.1	NA	NA	No matches found	No matches found	No matches found	No matches found	No matches found	No matches found	DDA for preferred ion	[M+H]+1	33734780.9745859	5.8	6.7	0.764_130.04979	NA	NA	NA	NA	NA	NA	NA	NA	NA	NA	NA	NA	NA	NA	NA	NA	NA	NA	NA	NA
NA	FALSE	trans-3-Indoleacrylic acid	C11 H9 N O2	Full match	Full match	No results	-1.37	187.06307	188.07034	2.972	30151532.2706389	2	0	92	74.1	NA	NA	No matches found	No matches found	No matches found	No matches found	No matches found	No matches found	DDA for preferred ion	[M+H]+1	30151532.2706389	NA	6.7	2.972_188.07034	NA	NA	NA	NA	NA	NA	NA	NA	NA	NA	NA	NA	NA	NA	NA	NA	NA	NA	NA	NA
NA	FALSE	DL-Arginine	C6 H14 N4 O2	Full match	Full match	Full match	-0.85	174.11153	175.1188	0.729	22932001.9746098	2	2	94.9	97.9	NA	83.2	No matches found	Single match found	Single match found	No matches found	No matches found	No matches found	DDA for preferred ion	[M+H]+1	22932001.9746098	8	1.3	0.729_175.1188	NA	NA	NA	NA	NA	NA	NA	NA	NA	NA	NA	NA	NA	NA	NA	NA	NA	NA	NA	NA
NA	FALSE	4-Hydroxybutyric acid (GHB)	C4 H8 O3	No results	Full match	Full match	-6.07	104.04671	103.03944	0.079	22918245.1369932	1	3	87.9	9.4	NA	84	No matches found	Multiple matches found	No matches found	No matches found	No matches found	No matches found	DDA for preferred ion	[M-H]-1	22918245.1369932	7.2	NA	0.079_103.03944	NA	NA	NA	NA	NA	NA	NA	NA	NA	NA	NA	NA	NA	NA	NA	NA	NA	NA	NA	NA
NA	FALSE	Uric acid	C5 H4 N4 O3	Full match	Full match	Full match	-3.64	168.02773	167.02039	1.529	22147245.5833093	1	1	98.8	98.4	NA	91.9	No matches found	Single match found	No matches found	No matches found	No matches found	No matches found	DDA for preferred ion	[M-H]-1	22147245.5833093	NA	9.5	1.529_167.02039	NA	NA	NA	NA	NA	NA	NA	NA	NA	NA	NA	NA	NA	NA	NA	NA	NA	NA	NA	NA
NA	FALSE	Monoolein	C21 H40 O4	Full match	Full match	No results	0.43	356.29281	379.28212	8.87	18251163.8064117	1	0	91.1	89.8	NA	NA	No matches found	No matches found	No matches found	No matches found	No matches found	No matches found	DDA for preferred ion	[M+Na]+1	18251163.8064117	3.4	9.5	8.87_379.28212	NA	NA	NA	NA	NA	NA	NA	NA	NA	NA	NA	NA	NA	NA	NA	NA	NA	NA	NA	NA
NA	FALSE	Salicylic acid	C7 H6 O3	Full match	Full match	No results	-4.37	138.03109	137.02381	6.339	13843103.6547618	3	0	95.4	9.8	NA	NA	No matches found	No matches found	No matches found	No matches found	No matches found	No matches found	DDA for preferred ion	[M-H]-1	13843103.6547618	5.8	7.8	6.339_137.02381	NA	NA	NA	NA	NA	NA	NA	NA	NA	NA	NA	NA	NA	NA	NA	NA	NA	NA	NA	NA
NA	FALSE	Acetyl-L-carnitine	C9 H17 N O4	Full match	Full match	Full match	-1.22	203.11551	204.12277	0.837	11160245.6848349	1	2	96.7	57.3	NA	88.4	No matches found	Single match found	Single match found	No matches found	No matches found	No matches found	DDA for preferred ion	[M+H]+1	11160245.6848349	0	10	0.837_204.12277	NA	NA	NA	NA	NA	NA	NA	NA	NA	NA	NA	NA	NA	NA	NA	NA	NA	NA	NA	NA
NA	FALSE	Bilirubin	C33 H36 N4 O6	Full match	Full match	No results	-1	584.2629	585.27051	8.869	8541009.34046037	1	0	99.8	10	NA	NA	No matches found	No matches found	No matches found	No matches found	No matches found	No matches found	DDA for preferred ion	[M+H]+1	8541009.34046037	NA	7.3	8.869_585.27051	NA	NA	NA	NA	NA	NA	NA	NA	NA	NA	NA	NA	NA	NA	NA	NA	NA	NA	NA	NA
NA	FALSE	L-Histidine	C6 H9 N3 O2	No results	Full match	Full match	-0.35	155.06942	156.07672	0.73	8255103.25389649	1	1	90.7	69	NA	78.4	No matches found	No matches found	Single match found	No matches found	No matches found	No matches found	DDA for preferred ion	[M+H]+1	8255103.25389649	0	9.5	0.73_156.07672	NA	NA	NA	NA	NA	NA	NA	NA	NA	NA	NA	NA	NA	NA	NA	NA	NA	NA	NA	NA
NA	FALSE	Testosterone sulfate	C19 H28 O5 S	Full match	Full match	No results	-2.71	368.16475	367.15747	6.522	7385181.08300517	2	0	99.9	10	NA	NA	No matches found	No matches found	No matches found	No matches found	No matches found	No matches found	DDA for preferred ion	[M-H]-1	7385181.08300517	0	9.5	6.522_367.15747	NA	NA	NA	NA	NA	NA	NA	NA	NA	NA	NA	NA	NA	NA	NA	NA	NA	NA	NA	NA
NA	FALSE	Piperine	C17 H19 N O3	Full match	Full match	No results	-0.77	285.13627	286.14355	7.266	7078139.14646193	1	0	96.4	88.9	NA	NA	No matches found	No matches found	No matches found	No matches found	No matches found	No matches found	DDA for preferred ion	[M+H]+1	7078139.14646193	NA	8.4	7.266_286.14355	NA	NA	NA	NA	NA	NA	NA	NA	NA	NA	NA	NA	NA	NA	NA	NA	NA	NA	NA	NA
NA	FALSE	Caffeine	C8 H10 N4 O2	Full match	Full match	Full match	-0.97	194.08019	195.08746	4.527	6252873.1873953	3	1	99.3	68.5	NA	80.4	No matches found	Single match found	No matches found	No matches found	No matches found	No matches found	DDA for preferred ion	[M+H]+1	6252873.1873953	0	7.8	4.527_195.08746	NA	NA	NA	NA	NA	NA	NA	NA	NA	NA	NA	NA	NA	NA	NA	NA	NA	NA	NA	NA
NA	FALSE	DL-Tryptophan	C11 H12 N2 O2	Full match	Full match	No results	-3.84	204.08909	203.08182	2.984	6103053.55124998	2	0	80.3	54.4	NA	NA	No matches found	No matches found	No matches found	No matches found	No matches found	No matches found	DDA for preferred ion	[M-H]-1	6103053.55124998	NA	7.8	2.984_203.08182	NA	NA	NA	NA	NA	NA	NA	NA	NA	NA	NA	NA	NA	NA	NA	NA	NA	NA	NA	NA
NA	FALSE	D-(-)-Glutamine	C5 H10 N2 O3	Full match	Full match	Full match	-1.89	146.06887	145.0616	0.771	5936161.67596321	1	1	96.6	93.6	NA	84.1	No matches found	Single match found	No matches found	No matches found	No matches found	No matches found	DDA for preferred ion	[M-H]-1	5936161.67596321	0	7.8	0.771_145.0616	NA	NA	NA	NA	NA	NA	NA	NA	NA	NA	NA	NA	NA	NA	NA	NA	NA	NA	NA	NA
NA	FALSE	Bilirubin	C33 H36 N4 O6	Not the top hit	Full match	No results	-0.41	584.26325	585.27051	9.086	4612751.27428991	1	0	98.4	9.9	NA	NA	No matches found	No matches found	No matches found	No matches found	No matches found	No matches found	DDA for preferred ion	[M+H]+1	4612751.27428991	NA	3.2	9.086_585.27051	NA	NA	NA	NA	NA	NA	NA	NA	NA	NA	NA	NA	NA	NA	NA	NA	NA	NA	NA	NA
NA	FALSE	Glycochenodeoxycholic acid	C26 H43 N O5	Not the top hit	Full match	No results	-1.14	449.31361	448.30634	7.409	3602910.74910277	5	0	95.6	9.8	NA	NA	No matches found	No matches found	No matches found	No matches found	No matches found	No matches found	DDA for preferred ion	[M-H]-1	3602910.74910277	NA	8.6	7.409_448.30634	NA	NA	NA	NA	NA	NA	NA	NA	NA	NA	NA	NA	NA	NA	NA	NA	NA	NA	NA	NA
NA	FALSE	Acetyl-L-carnitine	C9 H17 N O4	Full match	Full match	Full match	-0.54	203.11565	204.12292	1.286	3190654.90898641	1	2	96.8	57.6	NA	82	No matches found	Single match found	Single match found	No matches found	No matches found	No matches found	DDA for preferred ion	[M+H]+1	3190654.90898641	NA	8.6	1.286_204.12292	NA	NA	NA	NA	NA	NA	NA	NA	NA	NA	NA	NA	NA	NA	NA	NA	NA	NA	NA	NA
NA	FALSE	Phenol	C6 H6 O	Full match	Full match	No results	-4.83	94.04141	93.03413	6.335	2748995.0460396	1	0	99.5	10	NA	NA	No matches found	No matches found	No matches found	No matches found	No matches found	No matches found	DDA for preferred ion	[M-H]-1	2748995.0460396	0	8	6.335_93.03413	NA	NA	NA	NA	NA	NA	NA	NA	NA	NA	NA	NA	NA	NA	NA	NA	NA	NA	NA	NA
NA	FALSE	Hippuric acid	C9 H9 N O3	Full match	Full match	Full match	-4.36	179.05746	178.05019	4.529	1736444.12337857	3	2	96.4	9.8	NA	81.9	No matches found	Single match found	Single match found	No matches found	No matches found	No matches found	DDA for preferred ion	[M-H]-1	1736444.12337857	0	8.3	4.529_178.05019	NA	NA	NA	NA	NA	NA	NA	NA	NA	NA	NA	NA	NA	NA	NA	NA	NA	NA	NA	NA
NA	FALSE	4-Methylphenol	C7 H8 O	No results	Full match	No results	-5	108.05697	107.0497	5.045	1356000.7782419	1	0	77.9	8.9	NA	NA	No matches found	No matches found	No matches found	No matches found	No matches found	No matches found	DDA for preferred ion	[M-H]-1	1356000.7782419	NA	7.7	5.045_107.0497	NA	NA	NA	NA	NA	NA	NA	NA	NA	NA	NA	NA	NA	NA	NA	NA	NA	NA	NA	NA
NA	FALSE	Glycoursodeoxycholic acid	C26 H43 N O5	Not the top hit	Full match	No results	-1.34	449.31352	448.30594	7.556	1194814.88542153	5	0	97.1	9.9	NA	NA	No matches found	No matches found	No matches found	No matches found	No matches found	No matches found	DDA for preferred ion	[M-H]-1	1194814.88542153	NA	8.3	7.556_448.30594	NA	NA	NA	NA	NA	NA	NA	NA	NA	NA	NA	NA	NA	NA	NA	NA	NA	NA	NA	NA
NA	FALSE	Indole-3-lactic acid	C11 H11 N O3	Full match	Full match	No results	-4.37	205.073	204.06572	5.527	1127849.6031669	1	0	83.3	72.1	NA	NA	No matches found	No matches found	No matches found	No matches found	No matches found	No matches found	DDA for preferred ion	[M-H]-1	1127849.6031669	NA	9.3	5.527_204.06572	NA	NA	NA	NA	NA	NA	NA	NA	NA	NA	NA	NA	NA	NA	NA	NA	NA	NA	NA	NA
NA	FALSE	6-methyl-1-(2-methylphenyl)-3-propylfuro[3,2-d]pyrimidine-2,4(1H,3H)-dione	C17 H18 N2 O3	Not the top hit	Full match	No results	0.47	298.13188	299.13916	8.872	1127370.48647796	2	0	78.7	8.9	NA	NA	No matches found	No matches found	No matches found	No matches found	No matches found	No matches found	DDA for preferred ion	[M+H]+1	1127370.48647796	NA	7.7	8.872_299.13916	NA	NA	NA	NA	NA	NA	NA	NA	NA	NA	NA	NA	NA	NA	NA	NA	NA	NA	NA	NA
NA	FALSE	N-{[(1S,4S,6S)-6-Isopropyl-4-{2-[(4-methoxybenzyl)amino]-2-oxoethyl}-3-methyl-2-cyclohexen-1-yl]methyl}-5-pyrimidinecarboxamide	C26 H34 N4 O3	No results	Full match	No results	-5.39	450.26066	449.25339	8.137	1124261.96680583	2	0	98.7	9.9	NA	NA	No matches found	No matches found	No matches found	No matches found	No matches found	No matches found	DDA for preferred ion	[M-H]-1	1124261.96680583	NA	8.3	8.137_449.25339	NA	NA	NA	NA	NA	NA	NA	NA	NA	NA	NA	NA	NA	NA	NA	NA	NA	NA	NA	NA
NA	NA	NA	NA	NA	NA	NA	NA	NA	NA	NA	NA	NA	NA	NA	NA	NA	NA	NA	NA	NA	NA	NA	NA	NA	NA	NA	NA	NA	7.214_274.27385	SP d16:0	SP	SP d16:0	274.27385	7.214	[M+H]+	NA	Positive	2.718	6317319.752	4816284.013	879	879	1000	1000	4	100	FALSE	0.039	1
NA	NA	NA	NA	NA	NA	NA	NA	NA	NA	NA	NA	NA	NA	NA	NA	NA	NA	NA	NA	NA	NA	NA	NA	NA	NA	NA	NA	NA	7.972_424.34236	AC 18:2	AC	AC 18:2	424.34236	7.972	[M+H]+	NA	Positive	0.83	3033941.681	2648551.876	680	680	987	987	3	100	FALSE	0.034	1
NA	NA	NA	NA	NA	NA	NA	NA	NA	NA	NA	NA	NA	NA	NA	NA	NA	NA	NA	NA	NA	NA	NA	NA	NA	NA	NA	NA	NA	8.063_586.31546	LysoPC 20:5	LysoPC	LysoPC 20:5	586.31546	8.063	[M+FA-H]-	NA	Negative	1.619	709189.048	537579.43	959	959	969	969	3	100	FALSE	0.041	1
NA	NA	NA	NA	NA	NA	NA	NA	NA	NA	NA	NA	NA	NA	NA	NA	NA	NA	NA	NA	NA	NA	NA	NA	NA	NA	NA	NA	NA	8.063_518.32392	LysoPC 18:3	LysoPC	LysoPC 18:3	518.32392	8.063	[M+H]+	NA	Positive	1.515	15021907.928	12042144.266	938	928	981	975	3	100	FALSE	0.074	2
NA	NA	NA	NA	NA	NA	NA	NA	NA	NA	NA	NA	NA	NA	NA	NA	NA	NA	NA	NA	NA	NA	NA	NA	NA	NA	NA	NA	NA	8.084_562.31445	LysoPC 18:3	LysoPC	LysoPC 18:3	562.31445	8.084	[M+FA-H]-	NA	Negative	0.107	1033769.658	683902.462	885	885	886	886	3	100	FALSE	0.056	1
NA	NA	NA	NA	NA	NA	NA	NA	NA	NA	NA	NA	NA	NA	NA	NA	NA	NA	NA	NA	NA	NA	NA	NA	NA	NA	NA	NA	NA	8.092_619.28817	LysoPI 20:4	LysoPI	LysoPI 20:4	619.28817	8.092	[M-H]-	NA	Negative	0.258	872087.001	809806.621	794	794	846	846	3	100	FALSE	0.065	1
NA	NA	NA	NA	NA	NA	NA	NA	NA	NA	NA	NA	NA	NA	NA	NA	NA	NA	NA	NA	NA	NA	NA	NA	NA	NA	NA	NA	NA	8.116_494.32356	LysoPC 16:1	LysoPC	LysoPC 16:1	494.32356	8.116	[M+H]+	NA	Positive	2.311	73209565.524	59744177.107	721	721	735	735	3	100	FALSE	0.053	1
NA	NA	NA	NA	NA	NA	NA	NA	NA	NA	NA	NA	NA	NA	NA	NA	NA	NA	NA	NA	NA	NA	NA	NA	NA	NA	NA	NA	NA	8.178_426.35776	AC 18:1	AC	AC 18:1	426.35776	8.178	[M+H]+	NA	Positive	1.271	4963876.337	4712193.181	980	980	990	990	3	100	FALSE	0.036	1
NA	NA	NA	NA	NA	NA	NA	NA	NA	NA	NA	NA	NA	NA	NA	NA	NA	NA	NA	NA	NA	NA	NA	NA	NA	NA	NA	NA	NA	8.183_378.24054	S1P d18:1	S1P	S1P d18:1	378.24054	8.183	[M-H]-	NA	Negative	0.958	703183.032	667589.357	984	984	1000	1000	3	NA	FALSE	0.047	1
NA	NA	NA	NA	NA	NA	NA	NA	NA	NA	NA	NA	NA	NA	NA	NA	NA	NA	NA	NA	NA	NA	NA	NA	NA	NA	NA	NA	NA	8.238_612.33065	LysoPC 22:6	LysoPC	LysoPC 22:6	612.33065	8.238	[M+FA-H]-	NA	Negative	0.927	1532832.082	1414123.566	812	812	822	822	3	100	FALSE	0.046	1
NA	NA	NA	NA	NA	NA	NA	NA	NA	NA	NA	NA	NA	NA	NA	NA	NA	NA	NA	NA	NA	NA	NA	NA	NA	NA	NA	NA	NA	8.249_544.33893	LysoPC 20:4	LysoPC	LysoPC 20:4	544.33893	8.249	[M+H]+	NA	Positive	2.467	174521296.036	167891792.932	916	916	930	930	3	100	FALSE	0.042	1
NA	NA	NA	NA	NA	NA	NA	NA	NA	NA	NA	NA	NA	NA	NA	NA	NA	NA	NA	NA	NA	NA	NA	NA	NA	NA	NA	NA	NA	8.285_508.3395	LysoPC 17:1	LysoPC	LysoPC 17:1	508.3395	8.285	[M+H]+	NA	Positive	1.58	7160816.44	5323706.097	933	933	959	959	3	100	FALSE	0.043	1
NA	NA	NA	NA	NA	NA	NA	NA	NA	NA	NA	NA	NA	NA	NA	NA	NA	NA	NA	NA	NA	NA	NA	NA	NA	NA	NA	NA	NA	8.292_552.32928	LysoPC 17:1	LysoPC	LysoPC 17:1	552.32928	8.292	[M+FA-H]-	NA	Negative	1.437	608721.498	537465.258	716	716	716	716	2	100	FALSE	0.049	1
NA	NA	NA	NA	NA	NA	NA	NA	NA	NA	NA	NA	NA	NA	NA	NA	NA	NA	NA	NA	NA	NA	NA	NA	NA	NA	NA	NA	NA	8.298_478.29262	LysoPE 18:2	LysoPE	LysoPE 18:2	478.29262	8.298	[M-H]-	[M+H]+	Positive	1.618	12872231.186	10163623.196	978	970	1000	998.5	3	100	FALSE	0.043	2
NA	NA	NA	NA	NA	NA	NA	NA	NA	NA	NA	NA	NA	NA	NA	NA	NA	NA	NA	NA	NA	NA	NA	NA	NA	NA	NA	NA	NA	8.302_502.29234	LysoPE 20:4	LysoPE	LysoPE 20:4	502.29234	8.302	[M+H]+	[M-H]-	Positive	2.108	8961390.017	6387557.081	992	984.7	1000	996	3	100	FALSE	0.038	3
NA	NA	NA	NA	NA	NA	NA	NA	NA	NA	NA	NA	NA	NA	NA	NA	NA	NA	NA	NA	NA	NA	NA	NA	NA	NA	NA	NA	NA	8.366_546.35459	LysoPC 20:3	LysoPC	LysoPC 20:3	546.35459	8.366	[M+H]+	NA	Positive	2.613	53388213.144	46441385.273	933	933	963	963	3	100	FALSE	0.047	1
NA	NA	NA	NA	NA	NA	NA	NA	NA	NA	NA	NA	NA	NA	NA	NA	NA	NA	NA	NA	NA	NA	NA	NA	NA	NA	NA	NA	NA	8.369_590.34603	LysoPC 20:3	LysoPC	LysoPC 20:3	590.34603	8.369	[M+FA-H]-	NA	Negative	0.353	4227903.881	3464007.922	851	851	851	851	3	100	FALSE	0.051	1
NA	NA	NA	NA	NA	NA	NA	NA	NA	NA	NA	NA	NA	NA	NA	NA	NA	NA	NA	NA	NA	NA	NA	NA	NA	NA	NA	NA	NA	8.42_502.29299	LysoPE 20:3	LysoPE	LysoPE 20:3	502.29299	8.42	[M-H]-	NA	Negative	0.817	453062.468	412644.139	953	953	1000	1000	2	100	FALSE	0.045	1
NA	NA	NA	NA	NA	NA	NA	NA	NA	NA	NA	NA	NA	NA	NA	NA	NA	NA	NA	NA	NA	NA	NA	NA	NA	NA	NA	NA	NA	8.426_454.29259	LysoPE 16:0	LysoPE	LysoPE 16:0	454.29259	8.426	[M+H]+	NA	Positive	1.773	4187078.084	3745234.405	979	979	1000	1000	3	NA	FALSE	0.039	1
NA	NA	NA	NA	NA	NA	NA	NA	NA	NA	NA	NA	NA	NA	NA	NA	NA	NA	NA	NA	NA	NA	NA	NA	NA	NA	NA	NA	NA	8.449_566.3469	LysoPC 18:1	LysoPC	LysoPC 18:1	566.3469	8.449	[M+FA-H]-	NA	Negative	1.9	66479216.386	58780336.613	990	990	990	990	3	100	FALSE	0.045	1
NA	NA	NA	NA	NA	NA	NA	NA	NA	NA	NA	NA	NA	NA	NA	NA	NA	NA	NA	NA	NA	NA	NA	NA	NA	NA	NA	NA	NA	8.489_572.37059	LysoPC 22:4	LysoPC	LysoPC 22:4	572.37059	8.489	[M+H]+	NA	Positive	1.736	4995160.728	3651533.159	934	934	972	972	3	100	FALSE	0.034	1
NA	NA	NA	NA	NA	NA	NA	NA	NA	NA	NA	NA	NA	NA	NA	NA	NA	NA	NA	NA	NA	NA	NA	NA	NA	NA	NA	NA	NA	8.5_599.31889	LysoPI 18:0	LysoPI	LysoPI 18:0	599.31889	8.5	[M-H]-	NA	Negative	1.154	681865.208	548007.465	737	737	822	822	3	100	FALSE	0.046	1
NA	NA	NA	NA	NA	NA	NA	NA	NA	NA	NA	NA	NA	NA	NA	NA	NA	NA	NA	NA	NA	NA	NA	NA	NA	NA	NA	NA	NA	8.5_480.30827	LysoPE 18:1	LysoPE	LysoPE 18:1	480.30827	8.5	[M+H]+	NA	Positive	1.494	5117677.6	4314227.178	774	774	1000	1000	3	NA	FALSE	0.052	1
NA	NA	NA	NA	NA	NA	NA	NA	NA	NA	NA	NA	NA	NA	NA	NA	NA	NA	NA	NA	NA	NA	NA	NA	NA	NA	NA	NA	NA	8.527_510.35524	LysoPC 17:0	LysoPC	LysoPC 17:0	510.35524	8.527	[M+H]+	NA	Positive	1.456	36737613.639	29564857.648	844	844	864	864	3	100	FALSE	0.095	1
NA	NA	NA	NA	NA	NA	NA	NA	NA	NA	NA	NA	NA	NA	NA	NA	NA	NA	NA	NA	NA	NA	NA	NA	NA	NA	NA	NA	NA	8.531_592.36031	LysoPC 20:2	LysoPC	LysoPC 20:2	592.36031	8.531	[M+FA-H]-	NA	Negative	1.813	883735.678	700563.9	735	735	735	735	3	100	FALSE	0.038	1
NA	NA	NA	NA	NA	NA	NA	NA	NA	NA	NA	NA	NA	NA	NA	NA	NA	NA	NA	NA	NA	NA	NA	NA	NA	NA	NA	NA	NA	8.537_548.37089	LysoPC 20:2	LysoPC	LysoPC 20:2	548.37089	8.537	[M+H]+	NA	Positive	1.261	7065757.326	5534080.634	938	938	978	978	3	100	FALSE	0.046	1
NA	NA	NA	NA	NA	NA	NA	NA	NA	NA	NA	NA	NA	NA	NA	NA	NA	NA	NA	NA	NA	NA	NA	NA	NA	NA	NA	NA	NA	8.723_594.3758	LysoPC 20:1	LysoPC	LysoPC 20:1	594.3758	8.723	[M+FA-H]-	NA	Negative	2.148	543057.469	460423.297	788	788	788	788	3	100	FALSE	0.052	1
NA	NA	NA	NA	NA	NA	NA	NA	NA	NA	NA	NA	NA	NA	NA	NA	NA	NA	NA	NA	NA	NA	NA	NA	NA	NA	NA	NA	NA	8.723_550.38643	LysoPC 20:1	LysoPC	LysoPC 20:1	550.38643	8.723	[M+H]+	NA	Positive	1.631	5338711.192	4605513.248	913	913	978	978	3	100	FALSE	0.037	1
NA	NA	NA	NA	NA	NA	NA	NA	NA	NA	NA	NA	NA	NA	NA	NA	NA	NA	NA	NA	NA	NA	NA	NA	NA	NA	NA	NA	NA	8.733_482.32394	LysoPE 18:0	LysoPE	LysoPE 18:0	482.32394	8.733	[M+H]+	NA	Positive	1.587	3763701.883	3319605.806	973	973	1000	1000	3	NA	FALSE	0.039	1
NA	NA	NA	NA	NA	NA	NA	NA	NA	NA	NA	NA	NA	NA	NA	NA	NA	NA	NA	NA	NA	NA	NA	NA	NA	NA	NA	NA	NA	8.823_538.38653	LysoPC 19:0	LysoPC	LysoPC 19:0	538.38653	8.823	[M+H]+	NA	Positive	1.489	2052464.076	1829927.978	887	887	976	976	3	100	FALSE	0.038	1
NA	NA	NA	NA	NA	NA	NA	NA	NA	NA	NA	NA	NA	NA	NA	NA	NA	NA	NA	NA	NA	NA	NA	NA	NA	NA	NA	NA	NA	9.17_673.52724	SM d32:2	SM	SM d32:2	673.52724	9.17	[M+H]+	NA	Positive	1.875	7876930.21	5837755.342	997	997	997	997	3	NA	FALSE	0.034	1
NA	NA	NA	NA	NA	NA	NA	NA	NA	NA	NA	NA	NA	NA	NA	NA	NA	NA	NA	NA	NA	NA	NA	NA	NA	NA	NA	NA	NA	9.29_678.50604	PC 28:0	PC	PC 28:0	678.50604	9.29	[M+H]+	NA	Positive	1.985	4686491.631	3921233.316	994	994	995	995	3	NA	FALSE	0.036	1
NA	NA	NA	NA	NA	NA	NA	NA	NA	NA	NA	NA	NA	NA	NA	NA	NA	NA	NA	NA	NA	NA	NA	NA	NA	NA	NA	NA	NA	9.291_675.54287	SM d32:1	SM	SM d32:1	675.54287	9.291	[M+H]+	NA	Positive	1.861	104308849.284	96226007.87	997	997	997	997	3	NA	FALSE	0.035	1
NA	NA	NA	NA	NA	NA	NA	NA	NA	NA	NA	NA	NA	NA	NA	NA	NA	NA	NA	NA	NA	NA	NA	NA	NA	NA	NA	NA	NA	9.317_701.55879	SM d34:2	SM	SM d34:2	701.55879	9.317	[M+H]+	NA	Positive	1.461	247399608.568	216940784.656	998	998	998	998	3	NA	FALSE	0.036	1
NA	NA	NA	NA	NA	NA	NA	NA	NA	NA	NA	NA	NA	NA	NA	NA	NA	NA	NA	NA	NA	NA	NA	NA	NA	NA	NA	NA	NA	9.332_883.53234	PI 38:5	PI	PI 38:5	883.53234	9.332	[M-H]-	NA	Negative	1.531	2093595.69	1887308.219	669	669	718	718	3	33.3	FALSE	0.052	1
NA	NA	NA	NA	NA	NA	NA	NA	NA	NA	NA	NA	NA	NA	NA	NA	NA	NA	NA	NA	NA	NA	NA	NA	NA	NA	NA	NA	NA	9.344_754.53695	PC 34:4	PC	PC 34:4	754.53695	9.344	[M+H]+	NA	Positive	2.311	31182150.518	25746692.7	995	995	995	995	3	NA	FALSE	0.039	3
NA	NA	NA	NA	NA	NA	NA	NA	NA	NA	NA	NA	NA	NA	NA	NA	NA	NA	NA	NA	NA	NA	NA	NA	NA	NA	NA	NA	NA	9.347_848.54305	PC 38:7	PC	PC 38:7	848.54305	9.347	[M+FA-H]-	NA	Negative	1.343	793149.874	709506.726	834	834	879	879	3	50	FALSE	0.069	1
NA	NA	NA	NA	NA	NA	NA	NA	NA	NA	NA	NA	NA	NA	NA	NA	NA	NA	NA	NA	NA	NA	NA	NA	NA	NA	NA	NA	NA	9.353_774.52846	PC 32:2	PC	PC 32:2	774.52846	9.353	[M+FA-H]-	[M+H]+	Negative	0.051	3970194.266	3674201.37	726	726	729	729	3	50	FALSE	0.04	1
NA	NA	NA	NA	NA	NA	NA	NA	NA	NA	NA	NA	NA	NA	NA	NA	NA	NA	NA	NA	NA	NA	NA	NA	NA	NA	NA	NA	NA	9.357_759.56448	SM d35:2	SM	SM d35:2	759.56448	9.357	[M+FA-H]-	NA	Negative	0.931	801133.389	530818.566	956	956	956	956	2	NA	FALSE	0.035	1
NA	NA	NA	NA	NA	NA	NA	NA	NA	NA	NA	NA	NA	NA	NA	NA	NA	NA	NA	NA	NA	NA	NA	NA	NA	NA	NA	NA	NA	9.361_689.55871	SM d33:1	SM	SM d33:1	689.55871	9.361	[M+H]+	NA	Positive	1.595	74694666.648	65667274.38	997	997	997	997	3	NA	FALSE	0.047	1
NA	NA	NA	NA	NA	NA	NA	NA	NA	NA	NA	NA	NA	NA	NA	NA	NA	NA	NA	NA	NA	NA	NA	NA	NA	NA	NA	NA	NA	9.364_727.57417	SM d36:3	SM	SM d36:3	727.57417	9.364	[M+H]+	NA	Positive	1.665	18407993.072	16490619.528	998	998	998	998	3	NA	FALSE	0.047	1
NA	NA	NA	NA	NA	NA	NA	NA	NA	NA	NA	NA	NA	NA	NA	NA	NA	NA	NA	NA	NA	NA	NA	NA	NA	NA	NA	NA	NA	9.374_798.52789	PC 14:0_20:4	PC	PC 34:4	798.52789	9.374	[M+FA-H]-	NA	Negative	0.767	6212910.618	1156893.792	783	783	802	802	3	100	FALSE	0.051	1
NA	NA	NA	NA	NA	NA	NA	NA	NA	NA	NA	NA	NA	NA	NA	NA	NA	NA	NA	NA	NA	NA	NA	NA	NA	NA	NA	NA	NA	9.382_830.56761	PC 40:8	PC	PC 40:8	830.56761	9.382	[M+H]+	NA	Positive	2.882	15489446.808	13688431.704	995	992	996	996	3	NA	FALSE	0.044	2
NA	NA	NA	NA	NA	NA	NA	NA	NA	NA	NA	NA	NA	NA	NA	NA	NA	NA	NA	NA	NA	NA	NA	NA	NA	NA	NA	NA	NA	9.384_824.54453	PC 36:5	PC	PC 36:5	824.54453	9.384	[M+FA-H]-	[M+H]+	Negative	0.41	10588561.407	9383194.333	602	602	726	726	2	50	FALSE	0.037	1
NA	NA	NA	NA	NA	NA	NA	NA	NA	NA	NA	NA	NA	NA	NA	NA	NA	NA	NA	NA	NA	NA	NA	NA	NA	NA	NA	NA	NA	9.393_756.55272	PC 34:3	PC	PC 34:3	756.55272	9.393	[M+H]+	NA	Positive	2.111	325319233.051	294405907.986	995	992	996	995.5	3	NA	FALSE	0.064	2
NA	NA	NA	NA	NA	NA	NA	NA	NA	NA	NA	NA	NA	NA	NA	NA	NA	NA	NA	NA	NA	NA	NA	NA	NA	NA	NA	NA	NA	9.408_768.5529	PC 35:4	PC	PC 35:4	768.5529	9.408	[M+H]+	NA	Positive	1.852	15755697.546	14198691.621	995	995	995	995	3	NA	FALSE	0.045	1
NA	NA	NA	NA	NA	NA	NA	NA	NA	NA	NA	NA	NA	NA	NA	NA	NA	NA	NA	NA	NA	NA	NA	NA	NA	NA	NA	NA	NA	9.417_744.5526	PC 33:2	PC	PC 33:2	744.5526	9.417	[M+H]+	NA	Positive	2.317	44474192.578	38542390.8	995	995	995	995	3	NA	FALSE	0.04	1
NA	NA	NA	NA	NA	NA	NA	NA	NA	NA	NA	NA	NA	NA	NA	NA	NA	NA	NA	NA	NA	NA	NA	NA	NA	NA	NA	NA	NA	9.42_706.53666	PC 30:0	PC	PC 30:0	706.53666	9.42	[M+H]+	NA	Positive	2.881	44561491.641	39667214.296	991	991	995	995	3	NA	FALSE	0.054	1
NA	NA	NA	NA	NA	NA	NA	NA	NA	NA	NA	NA	NA	NA	NA	NA	NA	NA	NA	NA	NA	NA	NA	NA	NA	NA	NA	NA	NA	9.422_703.57472	SM d34:1	SM	SM d34:1	703.57472	9.422	[M+H]+	NA	Positive	0.934	1308127374.226	1149151050.564	998	998	998	998	4	NA	FALSE	0.038	1
NA	NA	NA	NA	NA	NA	NA	NA	NA	NA	NA	NA	NA	NA	NA	NA	NA	NA	NA	NA	NA	NA	NA	NA	NA	NA	NA	NA	NA	9.436_850.56057	PC 16:0_22:6	PC	PC 38:6	850.56057	9.436	[M+FA-H]-	NA	Negative	0.892	17980668.807	16583087.032	850	850	887	887	3	100	FALSE	0.041	1
NA	NA	NA	NA	NA	NA	NA	NA	NA	NA	NA	NA	NA	NA	NA	NA	NA	NA	NA	NA	NA	NA	NA	NA	NA	NA	NA	NA	NA	9.443_732.55287	PC 32:1	PC	PC 32:1	732.55287	9.443	[M+H]+	NA	Positive	1.975	247053220.878	226316659.585	995	995	995	995	4	NA	FALSE	0.05	1
NA	NA	NA	NA	NA	NA	NA	NA	NA	NA	NA	NA	NA	NA	NA	NA	NA	NA	NA	NA	NA	NA	NA	NA	NA	NA	NA	NA	NA	9.445_806.56811	PC 38:6	PC	PC 38:6	806.56811	9.445	[M+H]+	NA	Positive	2.348	528974544.859	454793980.324	995	995	995	995	3	NA	FALSE	0.034	3
NA	NA	NA	NA	NA	NA	NA	NA	NA	NA	NA	NA	NA	NA	NA	NA	NA	NA	NA	NA	NA	NA	NA	NA	NA	NA	NA	NA	NA	9.448_729.58954	SM d36:2	SM	SM d36:2	729.58954	9.448	[M+H]+	NA	Positive	2.179	93528341.484	86164995.693	998	998	998	998	3	NA	FALSE	0.034	2
NA	NA	NA	NA	NA	NA	NA	NA	NA	NA	NA	NA	NA	NA	NA	NA	NA	NA	NA	NA	NA	NA	NA	NA	NA	NA	NA	NA	NA	9.456_832.5836	PC 40:7	PC	PC 40:7	832.5836	9.456	[M+H]+	NA	Positive	2.367	32915382.927	31804739.218	996	996	996	996	3	NA	FALSE	0.06	1
NA	NA	NA	NA	NA	NA	NA	NA	NA	NA	NA	NA	NA	NA	NA	NA	NA	NA	NA	NA	NA	NA	NA	NA	NA	NA	NA	NA	NA	9.461_876.5746	PC 18:1_22:6	PC	PC 40:7	876.5746	9.461	[M+FA-H]-	NA	Negative	1.031	840613.422	742448.976	859	859	895	895	3	100	FALSE	0.058	1
NA	NA	NA	NA	NA	NA	NA	NA	NA	NA	NA	NA	NA	NA	NA	NA	NA	NA	NA	NA	NA	NA	NA	NA	NA	NA	NA	NA	NA	9.476_802.5645	PC 16:0_18:2	PC	PC 34:2	802.5645	9.476	[M+FA-H]-	NA	Negative	5.842	276854905.321	140493016.164	750	750	751	751	4	100	FALSE	0.064	1
NA	NA	NA	NA	NA	NA	NA	NA	NA	NA	NA	NA	NA	NA	NA	NA	NA	NA	NA	NA	NA	NA	NA	NA	NA	NA	NA	NA	NA	9.487_761.58023	SM d35:1	SM	SM d35:1	761.58023	9.487	[M+FA-H]-	NA	Negative	0.841	1163929.558	1074548.882	956	956	956	956	3	NA	FALSE	0.043	1
NA	NA	NA	NA	NA	NA	NA	NA	NA	NA	NA	NA	NA	NA	NA	NA	NA	NA	NA	NA	NA	NA	NA	NA	NA	NA	NA	NA	NA	9.504_716.52131	PE 16:0_18:2	PE	PE 34:2	716.52131	9.504	[M-H]-	[M+H]+	Positive	2.368	9422382.9	8102635.23	744	706	987	873.5	3	100	FALSE	0.038	2
NA	NA	NA	NA	NA	NA	NA	NA	NA	NA	NA	NA	NA	NA	NA	NA	NA	NA	NA	NA	NA	NA	NA	NA	NA	NA	NA	NA	NA	9.506_746.56885	PC 33:1	PC	PC 33:1	746.56885	9.506	[M+H]+	NA	Positive	1.547	29082899.71	24691772.426	995	992	995	995	3	NA	FALSE	0.077	2
NA	NA	NA	NA	NA	NA	NA	NA	NA	NA	NA	NA	NA	NA	NA	NA	NA	NA	NA	NA	NA	NA	NA	NA	NA	NA	NA	NA	NA	9.526_772.58366	PC 35:2	PC	PC 35:2	772.58366	9.526	[M+H]+	NA	Positive	2.469	98966798.009	88748996.954	995	994.5	995	995	3	NA	FALSE	0.036	2
NA	NA	NA	NA	NA	NA	NA	NA	NA	NA	NA	NA	NA	NA	NA	NA	NA	NA	NA	NA	NA	NA	NA	NA	NA	NA	NA	NA	NA	9.532_734.56826	PC 32:0	PC	PC 32:0	734.56826	9.532	[M+H]+	NA	Positive	2.374	173941149.235	164917556.672	995	995	995	995	4	NA	FALSE	0.041	1
NA	NA	NA	NA	NA	NA	NA	NA	NA	NA	NA	NA	NA	NA	NA	NA	NA	NA	NA	NA	NA	NA	NA	NA	NA	NA	NA	NA	NA	9.536_818.60394	Plasmenyl-PC P-40:6	Plasmenyl-PC	Plasmenyl-PC P-40:6	818.60394	9.536	[M+H]+	NA	Positive	2.986	14077205.646	12480461.442	1000	1000	1000	1000	2	NA	FALSE	0.057	1
NA	NA	NA	NA	NA	NA	NA	NA	NA	NA	NA	NA	NA	NA	NA	NA	NA	NA	NA	NA	NA	NA	NA	NA	NA	NA	NA	NA	NA	9.547_731.60486	SM d36:1	SM	SM d36:1	731.60486	9.547	[M+H]+	NA	Positive	2.502	180574244.917	174459899.056	998	998	998	998	3	NA	FALSE	0.05	1
NA	NA	NA	NA	NA	NA	NA	NA	NA	NA	NA	NA	NA	NA	NA	NA	NA	NA	NA	NA	NA	NA	NA	NA	NA	NA	NA	NA	NA	9.55_804.57858	PC 34:1	PC	PC 34:1	804.57858	9.55	[M+FA-H]-	NA	Negative	3.823	94005593.706	90412554.687	749	749	750	750	3	62.6	FALSE	0.044	1
NA	NA	NA	NA	NA	NA	NA	NA	NA	NA	NA	NA	NA	NA	NA	NA	NA	NA	NA	NA	NA	NA	NA	NA	NA	NA	NA	NA	NA	9.552_766.57316	Plasmenyl-PC P-36:4	Plasmenyl-PC	Plasmenyl-PC P-36:4	766.57316	9.552	[M+H]+	NA	Positive	2.492	147929214.71	135305213.469	1000	1000	1000	1000	2	NA	FALSE	0.042	1
NA	NA	NA	NA	NA	NA	NA	NA	NA	NA	NA	NA	NA	NA	NA	NA	NA	NA	NA	NA	NA	NA	NA	NA	NA	NA	NA	NA	NA	9.555_834.59872	PC 40:6	PC	PC 40:6	834.59872	9.555	[M+H]+	NA	Positive	3.118	152184126.291	144552693.479	996	996	996	996	3	NA	FALSE	0.038	3
NA	NA	NA	NA	NA	NA	NA	NA	NA	NA	NA	NA	NA	NA	NA	NA	NA	NA	NA	NA	NA	NA	NA	NA	NA	NA	NA	NA	NA	9.557_878.59031	PC 18:0_22:6	PC	PC 40:6	878.59031	9.557	[M+FA-H]-	NA	Negative	0.925	4395423.631	4123170.79	770	770	786	786	3	100	FALSE	0.05	1
NA	NA	NA	NA	NA	NA	NA	NA	NA	NA	NA	NA	NA	NA	NA	NA	NA	NA	NA	NA	NA	NA	NA	NA	NA	NA	NA	NA	NA	9.557_794.60371	Plasmenyl-PC P-38:4	Plasmenyl-PC	Plasmenyl-PC P-38:4	794.60371	9.557	[M+H]+	NA	Positive	3.359	109609419.98	105437921.066	1000	1000	1000	1000	3	NA	FALSE	0.043	2
NA	NA	NA	NA	NA	NA	NA	NA	NA	NA	NA	NA	NA	NA	NA	NA	NA	NA	NA	NA	NA	NA	NA	NA	NA	NA	NA	NA	NA	9.57_757.62075	SM d38:2	SM	SM d38:2	757.62075	9.57	[M+H]+	NA	Positive	2.149	40928960.569	39795708.081	998	998	998	998	3	NA	FALSE	0.053	1
NA	NA	NA	NA	NA	NA	NA	NA	NA	NA	NA	NA	NA	NA	NA	NA	NA	NA	NA	NA	NA	NA	NA	NA	NA	NA	NA	NA	NA	9.574_698.51247	Plasmenyl-PE P-16:0_18:2	Plasmenyl-PE	Plasmenyl-PE P-34:2	698.51247	9.574	[M-H]-	NA	Negative	0.055	1375330.5	1273459.72	502	502	995	995	3	100	FALSE	0.052	1
NA	NA	NA	NA	NA	NA	NA	NA	NA	NA	NA	NA	NA	NA	NA	NA	NA	NA	NA	NA	NA	NA	NA	NA	NA	NA	NA	NA	NA	9.592_830.59452	PC 36:2	PC	PC 36:2	830.59452	9.592	[M+FA-H]-	NA	Negative	4.084	143308126.886	106645864.426	727	727	728	728	3	50	FALSE	0.052	1
NA	NA	NA	NA	NA	NA	NA	NA	NA	NA	NA	NA	NA	NA	NA	NA	NA	NA	NA	NA	NA	NA	NA	NA	NA	NA	NA	NA	NA	9.603_778.56097	PC 16:0_16:0	PC	PC 32:0	778.56097	9.603	[M+FA-H]-	NA	Negative	1.491	7254290.889	7222682.28	956	893.5	999	978	4	100	FALSE	0.034	2
NA	NA	NA	NA	NA	NA	NA	NA	NA	NA	NA	NA	NA	NA	NA	NA	NA	NA	NA	NA	NA	NA	NA	NA	NA	NA	NA	NA	NA	9.609_774.59941	PC 35:1	PC	PC 35:1	774.59941	9.609	[M+H]+	NA	Positive	2.463	46433424.39	42725468.592	995	995	995	995	3	NA	FALSE	0.054	1
NA	NA	NA	NA	NA	NA	NA	NA	NA	NA	NA	NA	NA	NA	NA	NA	NA	NA	NA	NA	NA	NA	NA	NA	NA	NA	NA	NA	NA	9.634_800.61504	PC 37:2	PC	PC 37:2	800.61504	9.634	[M+H]+	NA	Positive	2.297	16338359.135	15367333.266	995	995	995	995	3	NA	FALSE	0.043	1
NA	NA	NA	NA	NA	NA	NA	NA	NA	NA	NA	NA	NA	NA	NA	NA	NA	NA	NA	NA	NA	NA	NA	NA	NA	NA	NA	NA	NA	9.634_744.58897	Plasmenyl-PC P-34:1	Plasmenyl-PC	Plasmenyl-PC P-34:1	744.58897	9.634	[M+H]+	NA	Positive	2.316	94267202.423	69147780.918	994	994	1000	1000	3	NA	FALSE	0.053	1
NA	NA	NA	NA	NA	NA	NA	NA	NA	NA	NA	NA	NA	NA	NA	NA	NA	NA	NA	NA	NA	NA	NA	NA	NA	NA	NA	NA	NA	9.636_776.55774	Plasmenyl-PE P-40:6	Plasmenyl-PE	Plasmenyl-PE P-40:6	776.55774	9.636	[M-H]-	[M+H]+	Positive	2.125	13808337.223	12626658.152	836	827.7	938	867.7	2	50	FALSE	0.039	3
NA	NA	NA	NA	NA	NA	NA	NA	NA	NA	NA	NA	NA	NA	NA	NA	NA	NA	NA	NA	NA	NA	NA	NA	NA	NA	NA	NA	NA	9.661_759.63649	SM d38:1	SM	SM d38:1	759.63649	9.661	[M+H]+	NA	Positive	1.995	154297324.914	149038482.971	998	998	998	998	3	NA	FALSE	0.048	1
NA	NA	NA	NA	NA	NA	NA	NA	NA	NA	NA	NA	NA	NA	NA	NA	NA	NA	NA	NA	NA	NA	NA	NA	NA	NA	NA	NA	NA	9.678_785.65231	SM d40:2	SM	SM d40:2	785.65231	9.678	[M+H]+	NA	Positive	1.755	229220566.737	216536503.265	998	998	998	998	3	NA	FALSE	0.061	1
NA	NA	NA	NA	NA	NA	NA	NA	NA	NA	NA	NA	NA	NA	NA	NA	NA	NA	NA	NA	NA	NA	NA	NA	NA	NA	NA	NA	NA	9.681_811.66744	SM d42:3	SM	SM d42:3	811.66744	9.681	[M+H]+	NA	Positive	2.3	263189784.993	250751528.828	998	998	998	998	3	NA	FALSE	0.06	1
NA	NA	NA	NA	NA	NA	NA	NA	NA	NA	NA	NA	NA	NA	NA	NA	NA	NA	NA	NA	NA	NA	NA	NA	NA	NA	NA	NA	NA	9.685_634.53969	DG 36:4	DG	DG 36:4	634.53969	9.685	[M+NH4]+	NA	Positive	2.084	19649516.645	17664994.845	891	891	1000	1000	3	50	FALSE	0.033	1
NA	NA	NA	NA	NA	NA	NA	NA	NA	NA	NA	NA	NA	NA	NA	NA	NA	NA	NA	NA	NA	NA	NA	NA	NA	NA	NA	NA	NA	9.716_773.65237	SM d39:1	SM	SM d39:1	773.65237	9.716	[M+H]+	NA	Positive	1.707	56015888.049	52137909.118	998	998	998	998	3	NA	FALSE	0.05	1
NA	NA	NA	NA	NA	NA	NA	NA	NA	NA	NA	NA	NA	NA	NA	NA	NA	NA	NA	NA	NA	NA	NA	NA	NA	NA	NA	NA	NA	9.718_584.52459	DG 32:1	DG	DG 32:1	584.52459	9.718	[M+NH4]+	NA	Positive	1.37	7420470.857	6310152.017	893	893	903	903	3	50	FALSE	0.038	1
NA	NA	NA	NA	NA	NA	NA	NA	NA	NA	NA	NA	NA	NA	NA	NA	NA	NA	NA	NA	NA	NA	NA	NA	NA	NA	NA	NA	NA	9.73_799.66768	SM d41:2	SM	SM d41:2	799.66768	9.73	[M+FA-H]-	[M+H]+	Positive	2.046	102561296.23	97291700.501	998	980.5	998	980.5	3	NA	FALSE	0.05	2
NA	NA	NA	NA	NA	NA	NA	NA	NA	NA	NA	NA	NA	NA	NA	NA	NA	NA	NA	NA	NA	NA	NA	NA	NA	NA	NA	NA	NA	9.748_868.6418	Plasmanyl-PC O-40:4	Plasmanyl-PC	Plasmanyl-PC O-40:4	868.6418	9.748	[M+FA-H]-	NA	Negative	1.528	1001031.242	901725.96	778	778	791	791	3	33.3	FALSE	0.091	1
NA	NA	NA	NA	NA	NA	NA	NA	NA	NA	NA	NA	NA	NA	NA	NA	NA	NA	NA	NA	NA	NA	NA	NA	NA	NA	NA	NA	NA	9.756_636.55521	DG 18:2_18:1	DG	DG 36:3	636.55521	9.756	[M+NH4]+	NA	Positive	2.345	35390361.118	32849030.042	975	975	983	983	2	100	FALSE	0.044	1
NA	NA	NA	NA	NA	NA	NA	NA	NA	NA	NA	NA	NA	NA	NA	NA	NA	NA	NA	NA	NA	NA	NA	NA	NA	NA	NA	NA	NA	9.76_813.68317	SM d42:2	SM	SM d42:2	813.68317	9.76	[M+H]+	NA	Positive	2.243	611595216.925	576769183.083	998	998	998	998	4	NA	FALSE	0.097	2
NA	NA	NA	NA	NA	NA	NA	NA	NA	NA	NA	NA	NA	NA	NA	NA	NA	NA	NA	NA	NA	NA	NA	NA	NA	NA	NA	NA	NA	9.763_787.66757	SM d40:1	SM	SM d40:1	787.66757	9.763	[M+H]+	NA	Positive	2.217	393989090.651	373191437.875	998	998	998	998	3	NA	FALSE	0.064	2
NA	NA	NA	NA	NA	NA	NA	NA	NA	NA	NA	NA	NA	NA	NA	NA	NA	NA	NA	NA	NA	NA	NA	NA	NA	NA	NA	NA	NA	9.795_827.69902	SM d43:2	SM	SM d43:2	827.69902	9.795	[M+H]+	NA	Positive	1.941	19992565.64	18687524.755	998	998	998	998	3	NA	FALSE	0.072	1
NA	NA	NA	NA	NA	NA	NA	NA	NA	NA	NA	NA	NA	NA	NA	NA	NA	NA	NA	NA	NA	NA	NA	NA	NA	NA	NA	NA	NA	9.815_612.55562	DG 16:0_18:1	DG	DG 34:1	612.55562	9.815	[M+NH4]+	NA	Positive	1.762	35679857.785	28365803.354	968	968	968	968	3	100	FALSE	0.034	1
NA	NA	NA	NA	NA	NA	NA	NA	NA	NA	NA	NA	NA	NA	NA	NA	NA	NA	NA	NA	NA	NA	NA	NA	NA	NA	NA	NA	NA	9.816_801.68339	SM d41:1	SM	SM d41:1	801.68339	9.816	[M+H]+	NA	Positive	2.008	174132020.532	152307993.029	998	998	998	998	3	NA	FALSE	0.05	1
NA	NA	NA	NA	NA	NA	NA	NA	NA	NA	NA	NA	NA	NA	NA	NA	NA	NA	NA	NA	NA	NA	NA	NA	NA	NA	NA	NA	NA	9.818_638.57124	DG 36:2	DG	DG 36:2	638.57124	9.818	[M+NH4]+	NA	Positive	1.703	47394712.558	38815532.908	993	993	997	997	4	50	FALSE	0.032	1
NA	NA	NA	NA	NA	NA	NA	NA	NA	NA	NA	NA	NA	NA	NA	NA	NA	NA	NA	NA	NA	NA	NA	NA	NA	NA	NA	NA	NA	9.863_815.69842	SM d42:1	SM	SM d42:1	815.69842	9.863	[M+H]+	NA	Positive	2.704	266637831.937	241991427.43	998	998	998	998	3	NA	FALSE	0.057	1
NA	NA	NA	NA	NA	NA	NA	NA	NA	NA	NA	NA	NA	NA	NA	NA	NA	NA	NA	NA	NA	NA	NA	NA	NA	NA	NA	NA	NA	9.865_852.68227	Plasmanyl-PC O-42:4	Plasmanyl-PC	Plasmanyl-PC O-42:4	852.68227	9.865	[M+H]+	NA	Positive	2.702	12124402.992	10432381.698	1000	1000	1000	1000	3	NA	FALSE	0.073	1
NA	NA	NA	NA	NA	NA	NA	NA	NA	NA	NA	NA	NA	NA	NA	NA	NA	NA	NA	NA	NA	NA	NA	NA	NA	NA	NA	NA	NA	9.901_829.71408	SM d43:1	SM	SM d43:1	829.71408	9.901	[M+H]+	NA	Positive	2.692	10172461.491	9457473.969	998	998	998	998	3	NA	FALSE	0.069	1
NA	NA	NA	NA	NA	NA	NA	NA	NA	NA	NA	NA	NA	NA	NA	NA	NA	NA	NA	NA	NA	NA	NA	NA	NA	NA	NA	NA	NA	9.907_648.62831	Cer[NS] d42:2	Cer[NS]	Cer[NS] d42:2	648.62831	9.907	[M+H-H2O]+	[M+H]+	Positive	1.857	16064695.303	14630407.157	769	741	992	991.5	4	NA	FALSE	0.047	2
NA	NA	NA	NA	NA	NA	NA	NA	NA	NA	NA	NA	NA	NA	NA	NA	NA	NA	NA	NA	NA	NA	NA	NA	NA	NA	NA	NA	NA	9.945_636.62877	Cer[NS] d41:1	Cer[NS]	Cer[NS] d41:1	636.62877	9.945	[M+H-H2O]+	[M+H]+	Positive	1.179	8592745.593	7382109.969	982	979	996	993	3	NA	FALSE	0.033	2
NA	NA	NA	NA	NA	NA	NA	NA	NA	NA	NA	NA	NA	NA	NA	NA	NA	NA	NA	NA	NA	NA	NA	NA	NA	NA	NA	NA	NA	9.995_650.64429	Cer[NS] d42:1	Cer[NS]	Cer[NS] d42:1	650.64429	9.995	[M+H-H2O]+	[M+H]+	Positive	1.212	28075434.68	23395540.851	997	993.5	998	994.5	4	NA	FALSE	0.034	2
NA	NA	NA	NA	NA	NA	NA	NA	NA	NA	NA	NA	NA	NA	NA	NA	NA	NA	NA	NA	NA	NA	NA	NA	NA	NA	NA	NA	NA	10.027_664.66001	Cer[NS] d43:1	Cer[NS]	Cer[NS] d43:1	664.66001	10.027	[M+H-H2O]+	[M+H]+	Positive	1.226	3550000.978	2862126.491	973	815.5	997	994	3	NA	FALSE	0.047	2
NA	NA	NA	NA	NA	NA	NA	NA	NA	NA	NA	NA	NA	NA	NA	NA	NA	NA	NA	NA	NA	NA	NA	NA	NA	NA	NA	NA	NA	10.144_764.67553	TG 44:2	TG	TG 44:2	764.67553	10.144	[M+NH4]+	NA	Positive	1.682	13025809.708	10562699.491	785	785	931	931	4	33.3	FALSE	0.052	1
NA	NA	NA	NA	NA	NA	NA	NA	NA	NA	NA	NA	NA	NA	NA	NA	NA	NA	NA	NA	NA	NA	NA	NA	NA	NA	NA	NA	NA	10.181_842.72159	TG 50:5	TG	TG 50:5	842.72159	10.181	[M+NH4]+	NA	Positive	2.637	21288394.659	17664875.769	862	862	900	900	3	25	FALSE	0.046	1
NA	NA	NA	NA	NA	NA	NA	NA	NA	NA	NA	NA	NA	NA	NA	NA	NA	NA	NA	NA	NA	NA	NA	NA	NA	NA	NA	NA	NA	10.189_778.69128	TG 45:2	TG	TG 45:2	778.69128	10.189	[M+NH4]+	NA	Positive	1.577	4568493.656	4076571.103	645	645	756	756	4	12.5	FALSE	0.063	1
NA	NA	NA	NA	NA	NA	NA	NA	NA	NA	NA	NA	NA	NA	NA	NA	NA	NA	NA	NA	NA	NA	NA	NA	NA	NA	NA	NA	NA	10.219_766.69081	TG 44:1	TG	TG 44:1	766.69081	10.219	[M+NH4]+	NA	Positive	2.205	23086694.409	20195070.254	693	693	856	856	4	25	FALSE	0.052	1
NA	NA	NA	NA	NA	NA	NA	NA	NA	NA	NA	NA	NA	NA	NA	NA	NA	NA	NA	NA	NA	NA	NA	NA	NA	NA	NA	NA	NA	10.229_792.70629	TG 46:2	TG	TG 46:2	792.70629	10.229	[M+NH4]+	NA	Positive	2.325	35405285.149	32007414.212	605	605	898	898	4	14.3	FALSE	0.042	1
NA	NA	NA	NA	NA	NA	NA	NA	NA	NA	NA	NA	NA	NA	NA	NA	NA	NA	NA	NA	NA	NA	NA	NA	NA	NA	NA	NA	NA	10.238_818.72227	TG 48:3	TG	TG 48:3	818.72227	10.238	[M+NH4]+	NA	Positive	1.887	58662963.813	49893792.474	708	708	855	855	2	33.3	FALSE	0.046	1
NA	NA	NA	NA	NA	NA	NA	NA	NA	NA	NA	NA	NA	NA	NA	NA	NA	NA	NA	NA	NA	NA	NA	NA	NA	NA	NA	NA	NA	10.248_844.73759	TG 50:4	TG	TG 50:4	844.73759	10.248	[M+NH4]+	NA	Positive	2.12	94290019.635	83363042.177	761	761	878	878	3	33.3	FALSE	0.05	1
NA	NA	NA	NA	NA	NA	NA	NA	NA	NA	NA	NA	NA	NA	NA	NA	NA	NA	NA	NA	NA	NA	NA	NA	NA	NA	NA	NA	NA	10.28_806.72197	TG 47:2	TG	TG 47:2	806.72197	10.28	[M+NH4]+	NA	Positive	2.284	10124155.161	9475996.825	701	701	843	843	4	10	FALSE	0.058	1
NA	NA	NA	NA	NA	NA	NA	NA	NA	NA	NA	NA	NA	NA	NA	NA	NA	NA	NA	NA	NA	NA	NA	NA	NA	NA	NA	NA	NA	10.31_768.70666	TG 44:0	TG	TG 44:0	768.70666	10.31	[M+NH4]+	NA	Positive	1.909	17090743.514	15165010.572	906	906	936	936	4	33.3	FALSE	0.04	1
NA	NA	NA	NA	NA	NA	NA	NA	NA	NA	NA	NA	NA	NA	NA	NA	NA	NA	NA	NA	NA	NA	NA	NA	NA	NA	NA	NA	NA	10.311_794.72224	TG 46:1	TG	TG 46:1	794.72224	10.311	[M+NH4]+	NA	Positive	1.98	66027015.293	54501254.459	825	825	914	914	4	25	FALSE	0.04	1
NA	NA	NA	NA	NA	NA	NA	NA	NA	NA	NA	NA	NA	NA	NA	NA	NA	NA	NA	NA	NA	NA	NA	NA	NA	NA	NA	NA	NA	10.324_846.75329	TG 50:3	TG	TG 50:3	846.75329	10.324	[M+NH4]+	NA	Positive	2.165	615344130.705	369225789.952	882	882	946	946	3	50	FALSE	0.077	1
NA	NA	NA	NA	NA	NA	NA	NA	NA	NA	NA	NA	NA	NA	NA	NA	NA	NA	NA	NA	NA	NA	NA	NA	NA	NA	NA	NA	NA	10.365_808.73762	TG 47:1	TG	TG 47:1	808.73762	10.365	[M+NH4]+	NA	Positive	2.171	17572391.794	16269081.065	898	898	969	969	4	14.3	FALSE	0.047	1
NA	NA	NA	NA	NA	NA	NA	NA	NA	NA	NA	NA	NA	NA	NA	NA	NA	NA	NA	NA	NA	NA	NA	NA	NA	NA	NA	NA	NA	10.369_860.76895	TG 51:3	TG	TG 51:3	860.76895	10.369	[M+NH4]+	NA	Positive	2.017	68480283.159	31065240.805	779	779	881	881	4	20	FALSE	0.062	1
NA	NA	NA	NA	NA	NA	NA	NA	NA	NA	NA	NA	NA	NA	NA	NA	NA	NA	NA	NA	NA	NA	NA	NA	NA	NA	NA	NA	NA	10.379_886.78435	TG 53:4	TG	TG 53:4	886.78435	10.379	[M+NH4]+	NA	Positive	2.288	18571913.123	16056388.027	743	743	836	836	3	33.3	FALSE	0.046	1
NA	NA	NA	NA	NA	NA	NA	NA	NA	NA	NA	NA	NA	NA	NA	NA	NA	NA	NA	NA	NA	NA	NA	NA	NA	NA	NA	NA	NA	10.429_900.7993	TG 54:4	TG	TG 54:4	900.7993	10.429	[M+NH4]+	NA	Positive	2.999	320261846.814	300014357.739	973	973	987	987	3	33.3	FALSE	0.051	1
NA	NA	NA	NA	NA	NA	NA	NA	NA	NA	NA	NA	NA	NA	NA	NA	NA	NA	NA	NA	NA	NA	NA	NA	NA	NA	NA	NA	NA	10.464_836.76889	TG 49:1	TG	TG 49:1	836.76889	10.464	[M+NH4]+	NA	Positive	2.152	29007850.182	26340376.069	888	888	904	904	4	25	FALSE	0.048	1
NA	NA	NA	NA	NA	NA	NA	NA	NA	NA	NA	NA	NA	NA	NA	NA	NA	NA	NA	NA	NA	NA	NA	NA	NA	NA	NA	NA	NA	10.464_862.78474	TG 51:2	TG	TG 51:2	862.78474	10.464	[M+NH4]+	NA	Positive	1.892	74630805.487	47994459.543	820	820	867	867	4	33.3	FALSE	0.047	1
NA	NA	NA	NA	NA	NA	NA	NA	NA	NA	NA	NA	NA	NA	NA	NA	NA	NA	NA	NA	NA	NA	NA	NA	NA	NA	NA	NA	NA	10.52_881.75481	TG 16:0_18:1_18:1	TG	TG 52:2	881.75481	10.52	[M+Na]+	NA	Positive	2.923	6979952.351	5161263.079	797	797	966	966	4	100	FALSE	0.099	1
NA	NA	NA	NA	NA	NA	NA	NA	NA	NA	NA	NA	NA	NA	NA	NA	NA	NA	NA	NA	NA	NA	NA	NA	NA	NA	NA	NA	NA	10.567_864.80035	TG 51:1	TG	TG 51:1	864.80035	10.567	[M+NH4]+	NA	Positive	1.91	22724372.987	19677595.075	938	938	962	962	4	25	FALSE	0.055	1
NA	NA	NA	NA	NA	NA	NA	NA	NA	NA	NA	NA	NA	NA	NA	NA	NA	NA	NA	NA	NA	NA	NA	NA	NA	NA	NA	NA	NA	10.568_890.81581	TG 53:2	TG	TG 53:2	890.81581	10.568	[M+NH4]+	NA	Positive	2.108	25475572.116	22748389.792	843	843	853	853	4	50	FALSE	0.054	1
NA	NA	NA	NA	NA	NA	NA	NA	NA	NA	NA	NA	NA	NA	NA	NA	NA	NA	NA	NA	NA	NA	NA	NA	NA	NA	NA	NA	NA	10.623_909.78678	TG 54:2	TG	TG 54:2	909.78678	10.623	[M+Na]+	NA	Positive	2.107	3023178.044	2371749.59	880	880	999	999	3	25	FALSE	0.068	1
NA	NA	NA	NA	NA	NA	NA	NA	NA	NA	NA	NA	NA	NA	NA	NA	NA	NA	NA	NA	NA	NA	NA	NA	NA	NA	NA	NA	NA	10.629_883.77093	TG 16:0_18:1_18:0	TG	TG 52:1	883.77093	10.629	[M+Na]+	NA	Positive	2.428	3654022.259	2651836.148	781	781	978	978	4	100	FALSE	0.06	1
NA	NA	NA	NA	NA	NA	NA	NA	NA	NA	NA	NA	NA	NA	NA	NA	NA	NA	NA	NA	NA	NA	NA	NA	NA	NA	NA	NA	NA	10.631_904.83139	TG 54:2	TG	TG 54:2	904.83139	10.631	[M+NH4]+	NA	Positive	2.121	164081863.651	110646751.573	894	875	896	878.5	4	50	FALSE	0.053	2
NA	NA	NA	NA	NA	NA	NA	NA	NA	NA	NA	NA	NA	NA	NA	NA	NA	NA	NA	NA	NA	NA	NA	NA	NA	NA	NA	NA	NA	10.631_878.81589	TG 16:0_18:1_18:0	TG	TG 52:1	878.81589	10.631	[M+NH4]+	NA	Positive	2.043	226350873.62	132809791.018	997	996.7	998	997.3	4	99.9	FALSE	0.047	3
NA	NA	NA	NA	NA	NA	NA	NA	NA	NA	NA	NA	NA	NA	NA	NA	NA	NA	NA	NA	NA	NA	NA	NA	NA	NA	NA	NA	NA	10.637_662.58651	CE 18:4	CE	CE 18:4	662.58651	10.637	[M+NH4]+	NA	Positive	1.626	5443430.839	3728328.723	981	981	996	996	3	100	FALSE	0.051	1
NA	NA	NA	NA	NA	NA	NA	NA	NA	NA	NA	NA	NA	NA	NA	NA	NA	NA	NA	NA	NA	NA	NA	NA	NA	NA	NA	NA	NA	10.641_930.84744	TG 56:3	TG	TG 56:3	930.84744	10.641	[M+NH4]+	NA	Positive	1.673	16560413.416	10495184.306	764	744	832	829.5	3	22.5	FALSE	0.063	2
NA	NA	NA	NA	NA	NA	NA	NA	NA	NA	NA	NA	NA	NA	NA	NA	NA	NA	NA	NA	NA	NA	NA	NA	NA	NA	NA	NA	NA	10.673_688.60175	CE 20:5	CE	CE 20:5	688.60175	10.673	[M+NH4]+	NA	Positive	2.211	108221029.884	72394525.427	997	997	997	997	3	100	FALSE	0.053	1
NA	NA	NA	NA	NA	NA	NA	NA	NA	NA	NA	NA	NA	NA	NA	NA	NA	NA	NA	NA	NA	NA	NA	NA	NA	NA	NA	NA	NA	10.701_892.83119	TG 53:1	TG	TG 53:1	892.83119	10.701	[M+NH4]+	NA	Positive	2.376	7200906.356	5013654.337	740	740	969	969	3	4.5	FALSE	0.069	1
NA	NA	NA	NA	NA	NA	NA	NA	NA	NA	NA	NA	NA	NA	NA	NA	NA	NA	NA	NA	NA	NA	NA	NA	NA	NA	NA	NA	NA	10.702_866.81587	TG 51:0	TG	TG 51:0	866.81587	10.702	[M+NH4]+	NA	Positive	2.097	3649310.041	2670469.771	978	978	986	986	4	14.3	FALSE	0.072	1
NA	NA	NA	NA	NA	NA	NA	NA	NA	NA	NA	NA	NA	NA	NA	NA	NA	NA	NA	NA	NA	NA	NA	NA	NA	NA	NA	NA	NA	10.711_714.61787	CE 22:6	CE	CE 22:6	714.61787	10.711	[M+NH4]+	NA	Positive	1.43	75434477.064	68767144.978	997	997	997	997	3	100	FALSE	0.049	1
NA	NA	NA	NA	NA	NA	NA	NA	NA	NA	NA	NA	NA	NA	NA	NA	NA	NA	NA	NA	NA	NA	NA	NA	NA	NA	NA	NA	NA	10.75_664.60242	CE 18:3	CE	CE 18:3	664.60242	10.75	[M+NH4]+	NA	Positive	1.283	129949420.768	89033709.948	997	997	997	997	3	100	FALSE	0.04	1
NA	NA	NA	NA	NA	NA	NA	NA	NA	NA	NA	NA	NA	NA	NA	NA	NA	NA	NA	NA	NA	NA	NA	NA	NA	NA	NA	NA	NA	10.776_906.84669	TG 54:1	TG	TG 54:1	906.84669	10.776	[M+NH4]+	NA	Positive	2.545	43594391.963	16847748.678	890	890	897	897	4	50	FALSE	0.064	1
NA	NA	NA	NA	NA	NA	NA	NA	NA	NA	NA	NA	NA	NA	NA	NA	NA	NA	NA	NA	NA	NA	NA	NA	NA	NA	NA	NA	NA	10.783_690.61762	CE 20:4	CE	CE 20:4	690.61762	10.783	[M+NH4]+	NA	Positive	1.856	697015764.327	541285012.841	997	997	997	997	3	100	FALSE	0.059	1
NA	NA	NA	NA	NA	NA	NA	NA	NA	NA	NA	NA	NA	NA	NA	NA	NA	NA	NA	NA	NA	NA	NA	NA	NA	NA	NA	NA	NA	10.806_716.63316	CE 22:5	CE	CE 22:5	716.63316	10.806	[M+NH4]+	NA	Positive	1.979	12095005.234	10104275.519	997	997	997	997	2	100	FALSE	0.066	1
NA	NA	NA	NA	NA	NA	NA	NA	NA	NA	NA	NA	NA	NA	NA	NA	NA	NA	NA	NA	NA	NA	NA	NA	NA	NA	NA	NA	NA	10.85_640.60179	CE 16:1	CE	CE 16:1	640.60179	10.85	[M+NH4]+	NA	Positive	2.316	14015570.48	13295334.623	997	997	997	997	3	100	FALSE	0.053	1
NA	NA	NA	NA	NA	NA	NA	NA	NA	NA	NA	NA	NA	NA	NA	NA	NA	NA	NA	NA	NA	NA	NA	NA	NA	NA	NA	NA	NA	10.865_666.61696	CE 18:2	CE	CE 18:2	666.61696	10.865	[M+NH4]+	NA	Positive	2.901	1805471456.387	1748799849.19	996	996	997	997	3	100	FALSE	0.075	1
NA	NA	NA	NA	NA	NA	NA	NA	NA	NA	NA	NA	NA	NA	NA	NA	NA	NA	NA	NA	NA	NA	NA	NA	NA	NA	NA	NA	NA	10.918_718.64859	CE 22:4	CE	CE 22:4	718.64859	10.918	[M+NH4]+	NA	Positive	2.252	2882567.297	2512051.526	985	985	997	997	3	100	FALSE	0.059	1
NA	NA	NA	NA	NA	NA	NA	NA	NA	NA	NA	NA	NA	NA	NA	NA	NA	NA	NA	NA	NA	NA	NA	NA	NA	NA	NA	NA	NA	11.022_654.61848	CE 17:1	CE	CE 17:1	654.61848	11.022	[M+NH4]+	NA	Positive	0.629	2135769.825	1799985.482	976	951	997	997	2	100	FALSE	0.052	2
NA	NA	NA	NA	NA	NA	NA	NA	NA	NA	NA	NA	NA	NA	NA	NA	NA	NA	NA	NA	NA	NA	NA	NA	NA	NA	NA	NA	NA	11.044_668.63342	CE 18:1	CE	CE 18:1	668.63342	11.044	[M+NH4]+	NA	Positive	1.736	192775026.603	179359809.78	997	997	997	997	3	100	FALSE	0.067	1
NA	NA	NA	NA	NA	NA	NA	NA	NA	NA	NA	NA	NA	NA	NA	NA	NA	NA	NA	NA	NA	NA	NA	NA	NA	NA	NA	NA	NA	11.092_642.61779	CE 16:0	CE	CE 16:0	642.61779	11.092	[M+NH4]+	NA	Positive	1.725	11766904.119	8531936.101	996	996	997	997	3	100	FALSE	0.052	1
[truncated: 27 more columns]
