# Supplementary material for: Aging-linked systemic lipid signature is reprogrammed by caloric restriction in rhesus monkeys
Source: Mol Syst Biol. 2025 Dec 10;22(2):281–305. doi: 10.1038/s44320-025-00177-3 (PMC12864875; doi:10.1038/s44320-025-00177-3)
Supplement: Supplementary file 4 — Source data Fig. 2 [file 44320_2025_177_MOESM4_ESM.zip › MSB-2025-13100_SourceDataforFigure2/2B/feature_summary_found_in_files.csv]

Feature	found_in_nist_rep1	found_in_nist_rep2	found_in_nist_rep3	found_in_monkey_rep1	found_in_monkey_rep2	found_in_monkey_rep3
Palmitoyl sphingomyelin	YES	YES	YES	YES	YES	YES
DL-Dipalmitoylphosphatidylcholine	YES	YES	YES	YES	YES	YES
DL-Carnitine	YES	YES	YES	YES	YES	YES
2,2'-Methylenebis(4-methyl-6-tert-butylphenol)	YES	YES	YES	NO	NO	NO
Uric acid	YES	YES	YES	NO	NO	NO
trans-3-Indoleacrylic acid	YES	YES	YES	YES	YES	YES
Monoolein	YES	YES	YES	NO	NO	NO
DL-Arginine	YES	YES	YES	YES	YES	YES
L-Pyroglutamic acid	YES	YES	YES	YES	YES	YES
1-Aminocyclohexanecarboxylic acid	YES	NO	NO	YES	YES	YES
4-Oxoproline	YES	NO	NO	NO	NO	NO
Bilirubin	YES	YES	YES	YES	YES	YES
Benzoylecgonine	YES	YES	NO	NO	NO	NO
DL-Tryptophan	YES	YES	YES	YES	YES	YES
Piperine	YES	YES	YES	NO	NO	NO
Acetyl-L-carnitine	YES	YES	YES	YES	YES	YES
Testosterone sulfate	YES	YES	YES	NO	NO	NO
L-Histidine	YES	NO	YES	YES	NO	NO
Butylparaben	YES	NO	NO	NO	NO	NO
Caffeine	YES	YES	YES	NO	NO	NO
D-(-)-Glutamine	YES	YES	YES	YES	YES	YES
Glycochenodeoxycholic acid	YES	YES	YES	NO	NO	NO
Phenol	YES	YES	YES	NO	NO	NO
3-Indoxyl sulphate	YES	YES	NO	NO	NO	NO
α,α-Trehalose	YES	NO	NO	NO	NO	NO
5-Nitro-o-toluidine	YES	NO	NO	NO	NO	NO
N-Phenylacetylglutamine	YES	NO	NO	NO	YES	NO
1-Butanesulfonic acid	YES	YES	NO	NO	YES	YES
Glycoursodeoxycholic acid	YES	NO	YES	NO	NO	NO
4-Methylphenol	YES	YES	YES	NO	YES	YES
N-{[(1S,4S,6S)-6-Isopropyl-4-{2-[(4-methoxybenzyl)amino]-2-oxoethyl}-3-methyl-2-cyclohexen-1-yl]methyl}-5-pyrimidinecarboxamide	YES	YES	YES	NO	NO	NO
Indole-3-lactic acid	YES	NO	YES	NO	NO	NO
SP d16:0	YES	YES	YES	NO	NO	NO
AC 12:0	YES	YES	NO	NO	NO	NO
LysoPC 14:0	YES	YES	NO	YES	YES	YES
LysoPC 20:5	YES	YES	YES	YES	YES	YES
LysoPC 18:3	YES	YES	YES	YES	YES	YES
LysoPI 18:2	YES	YES	NO	NO	NO	NO
LysoPI 20:4	YES	YES	YES	NO	NO	NO
LysoPC 16:1	YES	YES	YES	YES	YES	YES
AC 18:1	YES	YES	YES	YES	YES	YES
S1P d18:1	YES	YES	YES	YES	NO	YES
LysoPC 22:6	YES	YES	YES	YES	YES	YES
LysoPC 17:1	YES	YES	YES	YES	YES	YES
LysoPE 22:6	YES	NO	NO	YES	YES	YES
LysoPE 18:2	YES	YES	YES	YES	YES	YES
LysoPE 20:4	YES	YES	YES	YES	NO	YES
LysoPC 20:3	YES	YES	YES	YES	YES	YES
LysoPC 16:0	YES	YES	NO	NO	YES	YES
LysoPE 20:3	YES	NO	YES	NO	NO	NO
LysoPE 16:0	YES	YES	YES	NO	NO	YES
LysoPC 18:1	YES	YES	YES	NO	YES	YES
LysoPC 22:4	YES	YES	YES	YES	YES	YES
LysoPI 18:0	YES	YES	YES	YES	YES	YES
LysoPE 18:1	YES	YES	YES	NO	YES	YES
LysoPC 17:0	YES	YES	YES	YES	YES	YES
LysoPC 20:2	YES	YES	YES	YES	YES	YES
LysoPC 20:1	YES	YES	YES	YES	YES	YES
LysoPE 18:0	YES	NO	YES	NO	NO	NO
SM d30:1	YES	NO	NO	NO	NO	NO
SM d32:2	YES	YES	YES	YES	YES	YES
PC 28:0	YES	NO	YES	NO	NO	NO
SM d32:1	YES	YES	YES	YES	YES	YES
SM d34:2	YES	YES	YES	YES	YES	YES
PC 30:1	YES	YES	NO	NO	NO	NO
PC 34:4	YES	YES	YES	YES	YES	YES
PC 38:7	YES	YES	YES	YES	YES	NO
PC 32:2	YES	YES	YES	YES	YES	YES
SM d35:2	YES	NO	YES	NO	NO	NO
SM d33:1	YES	YES	YES	YES	YES	YES
SM d36:3	YES	YES	YES	NO	NO	NO
PC 14:0_20:4	YES	NO	YES	YES	YES	NO
PC 40:8	YES	YES	YES	YES	YES	YES
PC 34:3	YES	YES	YES	YES	YES	YES
PC 36:5	YES	YES	YES	YES	NO	YES
PC 35:4	YES	NO	YES	YES	YES	NO
PC 33:2	YES	YES	YES	YES	YES	NO
SM d34:1	YES	YES	YES	YES	YES	YES
PC 16:0_22:6	YES	NO	YES	NO	YES	NO
PC 32:1	YES	YES	YES	YES	YES	YES
PC 38:6	YES	YES	YES	YES	YES	YES
SM d36:2	YES	YES	YES	YES	YES	YES
PC 40:7	YES	YES	YES	YES	YES	NO
PC 18:1_22:6	YES	YES	YES	YES	YES	YES
PC 16:0_18:2	YES	YES	YES	YES	YES	YES
SM d35:1	YES	YES	YES	NO	NO	NO
PC 38:5	YES	YES	NO	NO	NO	NO
PE 34:2	YES	NO	NO	NO	NO	NO
PC 33:1	YES	YES	YES	YES	YES	NO
PC 35:2	YES	YES	YES	YES	YES	NO
PC 32:0	YES	YES	YES	YES	YES	YES
SM d36:1	YES	YES	YES	YES	YES	YES
PC 34:1	YES	NO	YES	YES	NO	YES
PC 40:6	YES	YES	YES	YES	YES	YES
PC 18:0_22:6	YES	YES	YES	YES	YES	YES
Plasmenyl-PC P-38:4	YES	YES	YES	YES	YES	YES
SM d38:2	YES	YES	YES	NO	NO	NO
Plasmenyl-PE P-16:0_18:2	YES	YES	YES	NO	NO	YES
PC 18:0_20:4	YES	YES	NO	YES	YES	NO
PC 36:2	YES	YES	YES	NO	NO	YES
PC 16:0_16:0	YES	YES	YES	YES	YES	YES
PC 35:1	YES	YES	YES	YES	YES	YES
Plasmanyl-PC O-32:1	YES	YES	NO	NO	YES	NO
Plasmenyl-PC P-34:1	YES	YES	YES	NO	NO	NO
SM d38:1	YES	YES	YES	YES	YES	YES
Plasmenyl-PE P-36:2	YES	YES	NO	NO	NO	NO
SM d40:2	YES	YES	YES	YES	YES	YES
SM d42:3	YES	YES	YES	YES	NO	YES
Plasmenyl-PC P-42:5	YES	NO	NO	NO	YES	YES
DG 36:4	YES	YES	YES	YES	YES	YES
SM d39:1	YES	YES	YES	NO	NO	NO
SM d41:2	YES	YES	YES	YES	YES	YES
Plasmanyl-PC O-40:4	YES	YES	YES	YES	NO	YES
DG 18:2_18:1	YES	YES	YES	YES	NO	YES
SM d42:2	YES	YES	YES	YES	YES	YES
SM d40:1	YES	YES	YES	NO	YES	YES
SM d43:2	YES	YES	YES	NO	NO	NO
DG 16:0_16:0	YES	NO	NO	NO	NO	NO
SM d41:1	YES	YES	YES	YES	YES	YES
DG 36:2	YES	YES	YES	YES	YES	YES
SM d42:1	YES	NO	YES	NO	YES	YES
DG 18:1_18:0	YES	NO	NO	NO	NO	NO
SM d43:1	YES	YES	YES	NO	NO	NO
Cer[NS] d40:1	YES	YES	NO	NO	YES	YES
Cer[NS] d42:2	YES	YES	YES	YES	YES	YES
Cer[NS] d18:1_24:0	YES	NO	NO	NO	NO	NO
Cer[NS] d43:1	YES	YES	YES	YES	YES	YES
TG 44:2	YES	YES	YES	NO	NO	NO
TG 43:1	YES	YES	NO	NO	NO	NO
TG 50:5	YES	YES	YES	YES	YES	YES
TG 45:2	YES	YES	YES	NO	NO	NO
TG 16:0_20:4_22:6	YES	NO	NO	NO	NO	NO
TG 42:0	YES	NO	NO	NO	NO	NO
TG 44:1	YES	YES	YES	NO	NO	NO
TG 46:2	YES	YES	YES	NO	NO	NO
TG 48:3	YES	YES	YES	NO	NO	NO
TG 45:1	YES	YES	NO	NO	NO	NO
TG 44:0	YES	YES	YES	NO	NO	NO
TG 46:1	YES	YES	YES	NO	NO	NO
TG 47:1	YES	YES	YES	NO	NO	NO
TG 53:4	YES	YES	YES	YES	NO	YES
TG 56:6	YES	YES	NO	YES	YES	YES
TG 54:4	YES	YES	YES	YES	YES	YES
TG 49:1	YES	YES	YES	NO	NO	NO
TG 51:2	YES	YES	YES	NO	NO	NO
TG 53:3	YES	NO	NO	YES	YES	YES
TG 16:0_18:1_18:1	YES	NO	YES	NO	NO	NO
TG 56:4	YES	NO	NO	NO	YES	YES
TG 51:1	YES	YES	YES	NO	NO	NO
TG 53:2	YES	YES	YES	YES	NO	NO
TG 54:2	YES	YES	YES	YES	YES	YES
TG 16:0_18:1_18:0	YES	YES	YES	YES	YES	YES
CE 18:4	YES	YES	YES	YES	NO	NO
CE 20:5	YES	YES	YES	YES	NO	YES
TG 53:1	YES	NO	YES	NO	NO	NO
TG 51:0	YES	NO	YES	NO	NO	NO
CE 22:6	YES	YES	YES	YES	YES	YES
CE 18:3	YES	YES	YES	YES	YES	YES
TG 54:1	YES	NO	YES	NO	NO	NO
CE 20:4	YES	YES	YES	YES	NO	YES
CE 16:1	YES	YES	YES	NO	NO	NO
CE 18:2	YES	YES	YES	YES	NO	NO
CE 22:4	YES	YES	YES	YES	YES	YES
TG 56:1	YES	NO	NO	NO	NO	NO
CE 18:1	YES	YES	YES	YES	YES	NO
CE 16:0	YES	YES	YES	YES	YES	YES
4-Hydroxybutyric acid (GHB)	NO	YES	YES	NO	YES	YES
Nervonic ceramide	NO	YES	NO	YES	YES	YES
Salicylic acid	NO	YES	YES	NO	NO	NO
Pindone	NO	YES	NO	NO	NO	NO
Paraxanthine	NO	YES	NO	NO	NO	NO
Hippuric acid	NO	YES	YES	YES	YES	YES
Methyl indole-3-acetate	NO	YES	NO	YES	YES	YES
LysoPC 15:0	NO	YES	NO	NO	YES	YES
LysoPC 18:2	NO	YES	NO	NO	YES	YES
LysoPC 20:4	NO	YES	YES	YES	YES	YES
LysoPC 22:5	NO	YES	NO	NO	NO	NO
LysoPC 18:0	NO	YES	NO	YES	YES	YES
LysoPC 19:0	NO	YES	YES	YES	YES	YES
PC 16:1_18:2	NO	YES	NO	NO	NO	YES
PC 15:0_18:2	NO	YES	NO	YES	YES	NO
PC 30:0	NO	YES	YES	NO	NO	NO
PC 16:0_20:4	NO	YES	NO	NO	NO	NO
PC 16:0_18:1	NO	YES	NO	NO	YES	NO
Plasmenyl-PC P-36:4	NO	YES	YES	NO	YES	YES
Plasmenyl-PE P-16:0_20:4	NO	YES	NO	YES	NO	NO
SM d40:3	NO	YES	NO	NO	NO	NO
PC 40:5	NO	YES	NO	NO	NO	NO
PC 37:2	NO	YES	YES	YES	YES	YES
Plasmenyl-PE P-40:6	NO	YES	YES	NO	NO	NO
Plasmenyl-PE P-18:0_20:4	NO	YES	NO	NO	NO	YES
DG 32:1	NO	YES	YES	NO	NO	NO
DG 34:2	NO	YES	NO	YES	YES	NO
DG 16:0_18:1	NO	YES	YES	NO	NO	NO
Plasmanyl-PC O-42:4	NO	YES	YES	NO	YES	YES
Cer[NS] d41:1	NO	YES	YES	YES	YES	YES
Cer[NS] d42:1	NO	YES	YES	YES	YES	YES
TG 50:4	NO	YES	YES	YES	NO	NO
TG 56:8	NO	YES	NO	NO	NO	NO
TG 52:5	NO	YES	NO	NO	NO	NO
TG 47:2	NO	YES	YES	NO	NO	NO
TG 50:3	NO	YES	YES	YES	YES	YES
TG 51:3	NO	YES	YES	YES	YES	YES
CE 22:5	NO	YES	YES	NO	NO	NO
CE 20:3	NO	YES	NO	NO	NO	NO
CE 17:1	NO	YES	YES	NO	NO	NO
6-methyl-1-(2-methylphenyl)-3-propylfuro[3,2-d]pyrimidine-2,4(1H,3H)-dione	NO	NO	YES	NO	NO	NO
AC 18:2	NO	NO	YES	NO	NO	NO
PI 38:5	NO	NO	YES	NO	NO	NO
PE 16:0_18:2	NO	NO	YES	YES	YES	YES
Plasmenyl-PC P-40:6	NO	NO	YES	YES	NO	NO
TG 56:3	NO	NO	YES	NO	NO	YES
Nicotinamide	NO	NO	NO	YES	YES	YES
Betaine	NO	NO	NO	YES	YES	YES
D-Panthenol	NO	NO	NO	YES	YES	YES
Choline	NO	NO	NO	YES	YES	YES
Creatine	NO	NO	NO	YES	YES	YES
Ketamine	NO	NO	NO	YES	YES	YES
Hypoxanthine	NO	NO	NO	YES	YES	YES
5α-Dihydrotestosterone glucuronide	NO	NO	NO	YES	YES	YES
12(S)-HETE	NO	NO	NO	YES	YES	YES
Cortisol	NO	NO	NO	YES	YES	YES
Taurine	NO	NO	NO	YES	NO	NO
N2-(4-chlorophenyl)thiophene-2-carboxamide	NO	NO	NO	YES	YES	NO
8-phenyl-4,5-dihydro[1,2,5]oxadiazolo[3,4-f]cinnoline	NO	NO	NO	YES	YES	YES
Indole-3-acetic acid	NO	NO	NO	YES	YES	NO
D-Erythro-sphingosine 1-phosphate	NO	NO	NO	YES	NO	YES
Ascorbic acid	NO	NO	NO	YES	NO	NO
L-Tyrosine	NO	NO	NO	YES	NO	NO
Methyl salicylate	NO	NO	NO	YES	YES	YES
Cortisone	NO	NO	NO	YES	NO	NO
Thromboxane B2	NO	NO	NO	YES	YES	YES
Deoxycholic acid	NO	NO	NO	YES	NO	NO
LysoPC 20:0	NO	NO	NO	YES	NO	NO
PC 18:2_18:2	NO	NO	NO	YES	NO	NO
PE 16:0_22:6	NO	NO	NO	YES	YES	NO
PC 39:6	NO	NO	NO	YES	YES	YES
PC 17:0_20:4	NO	NO	NO	YES	NO	NO
PC 17:0_18:2	NO	NO	NO	YES	YES	YES
Plasmenyl-PE P-16:0_22:6	NO	NO	NO	YES	YES	NO
PC 18:2_18:0	NO	NO	NO	YES	YES	NO
Plasmenyl-PC P-16:0_16:0	NO	NO	NO	YES	YES	YES
Plasmenyl-PE P-18:0_22:6	NO	NO	NO	YES	YES	NO
Plasmenyl-PE P-40:4	NO	NO	NO	YES	YES	NO
Plasmanyl-PC O-34:0	NO	NO	NO	YES	NO	NO
Cer[NS] d41:2	NO	NO	NO	YES	YES	NO
TG 56:9	NO	NO	NO	YES	YES	YES
TG 52:6	NO	NO	NO	YES	YES	YES
TG 54:7	NO	NO	NO	YES	YES	YES
TG 54:6	NO	NO	NO	YES	YES	NO
TG 51:4	NO	NO	NO	YES	YES	NO
TG 56:7	NO	NO	NO	YES	NO	YES
TG 52:3	NO	NO	NO	YES	NO	NO
TG 58:6	NO	NO	NO	YES	NO	YES
TG 55:3	NO	NO	NO	YES	YES	YES
CE 24:4	NO	NO	NO	YES	YES	YES
CE 20:1	NO	NO	NO	YES	YES	YES
Pyridoxine	NO	NO	NO	NO	YES	NO
Citric acid	NO	NO	NO	NO	YES	NO
Chenodeoxycholic Acid	NO	NO	NO	NO	YES	NO
PI 18:2_18:2	NO	NO	NO	NO	YES	NO
PC 37:6	NO	NO	NO	NO	YES	NO
PC 37:4	NO	NO	NO	NO	YES	NO
Plasmenyl-PC P-16:0_20:4	NO	NO	NO	NO	YES	NO
PE 38:4	NO	NO	NO	NO	YES	NO
Plasmenyl-PC P-42:6	NO	NO	NO	NO	YES	NO
PE 18:1_18:0	NO	NO	NO	NO	YES	NO
TG 54:8	NO	NO	NO	NO	YES	YES
TG 53:5	NO	NO	NO	NO	YES	NO
d5TG 52:2	NO	NO	NO	NO	YES	NO
TG 52:2	NO	NO	NO	NO	YES	NO
TG 17:0_18:1_18:1	NO	NO	NO	NO	YES	YES
Alkenyl-TG P-52:2	NO	NO	NO	NO	YES	NO
CE 18:0	NO	NO	NO	NO	YES	NO
L-Glutamic acid	NO	NO	NO	NO	NO	YES
2-hydroxy-6-[(8Z,11Z)-pentadeca-8,11,14-trien-1-yl]benzoic acid	NO	NO	NO	NO	NO	YES
(2S,5aS,8aR)-2-[3-(4-Hydroxy-1-piperidinyl)-3-oxopropyl]-1-methyl-6-[4-(trifluoromethyl)benzyl]octahydropyrrolo[3,2-E][1,4]diazepin-5(2H)-one	NO	NO	NO	NO	NO	YES
1,2-Benzisothiazolin-3-one	NO	NO	NO	NO	NO	YES
PI 36:4	NO	NO	NO	NO	NO	YES
PC 36:4	NO	NO	NO	NO	NO	YES
PC 37:5	NO	NO	NO	NO	NO	YES
Plasmenyl-PC P-18:0_22:6	NO	NO	NO	NO	NO	YES
PC 36:1	NO	NO	NO	NO	NO	YES
Plasmenyl-PC P-36:0	NO	NO	NO	NO	NO	YES
TG 54:3	NO	NO	NO	NO	NO	YES
