# Supplementary material for: Aging-linked systemic lipid signature is reprogrammed by caloric restriction in rhesus monkeys
Source: Mol Syst Biol. 2025 Dec 10;22(2):281–305. doi: 10.1038/s44320-025-00177-3 (PMC12864875; doi:10.1038/s44320-025-00177-3)
Supplement: Supplementary file 4 — Source data Fig. 2 [file 44320_2025_177_MOESM4_ESM.zip › MSB-2025-13100_SourceDataforFigure2/2E/NIST_Triplicates_CarbonNum_and_Unsaturations.csv]

Annotation	RT	LipidClass	Class	LipidSumComposition	mz	UniqueID	Adduct	Polarity	ppmError	NumFattyAcylCarbons	NumFattyAcylUnsaturations	C_and_unstaurations
AC 12:0	7.317	AC	Fatty Acyls	AC 12:0	344.27966	7.317_344.27966	[M+H]+	Positive	1.257	12	0	12
AC 18:1	8.178	AC	Fatty Acyls	AC 18:1	426.35776	8.178_426.35776	[M+H]+	Positive	1.271	18	1	19
AC 18:2	7.972	AC	Fatty Acyls	AC 18:2	424.34236	7.972_424.34236	[M+H]+	Positive	0.83	18	2	20
CE 16:0	11.092	CE	Steroids	CE 16:0	642.61779	11.092_642.61779	[M+NH4]+	Positive	1.725	16	0	16
CE 16:1	10.85	CE	Steroids	CE 16:1	640.60179	10.85_640.60179	[M+NH4]+	Positive	2.316	16	1	17
CE 17:1	11.022	CE	Steroids	CE 17:1	654.61848	11.022_654.61848	[M+NH4]+	Positive	0.629	17	1	18
CE 18:1	11.044	CE	Steroids	CE 18:1	668.63342	11.044_668.63342	[M+NH4]+	Positive	1.736	18	1	19
CE 18:2	10.865	CE	Steroids	CE 18:2	666.61696	10.865_666.61696	[M+NH4]+	Positive	2.901	18	2	20
CE 18:2	11.208	CE	Steroids	CE 18:2	666.61812	11.208_666.61812	[M+NH4]+	Positive	1.157	18	2	20
CE 18:3	10.75	CE	Steroids	CE 18:3	664.60242	10.75_664.60242	[M+NH4]+	Positive	1.283	18	3	21
CE 20:3	10.896	CE	Steroids	CE 20:3	692.63279	10.896_692.63279	[M+NH4]+	Positive	2.583	20	3	23
CE 18:4	10.637	CE	Steroids	CE 18:4	662.58651	10.637_662.58651	[M+NH4]+	Positive	1.626	18	4	22
CE 20:4	10.783	CE	Steroids	CE 20:4	690.61762	10.783_690.61762	[M+NH4]+	Positive	1.856	20	4	24
CE 22:4	10.918	CE	Steroids	CE 22:4	718.64859	10.918_718.64859	[M+NH4]+	Positive	2.252	22	4	26
CE 20:5	10.673	CE	Steroids	CE 20:5	688.60175	10.673_688.60175	[M+NH4]+	Positive	2.211	20	5	25
CE 22:5	10.806	CE	Steroids	CE 22:5	716.63316	10.806_716.63316	[M+NH4]+	Positive	1.979	22	5	27
CE 22:6	10.711	CE	Steroids	CE 22:6	714.61787	10.711_714.61787	[M+NH4]+	Positive	1.43	22	6	28
Cer[NS] d40:1	9.906	Cer[NS]	Sphingolipids	Cer[NS] d40:1	622.61273	9.906_622.61273	[M+H-H2O]+	Positive	1.676	40	1	41
Cer[NS] d18:1_24:0	9.995	Cer[NS]	Sphingolipids	Cer[NS] d42:1	650.64429	9.995_650.64429	[M+H-H2O]+	Positive	1.212	42	1	43
Cer[NS] d43:1	10.027	Cer[NS]	Sphingolipids	Cer[NS] d43:1	664.66001	10.027_664.66001	[M+H-H2O]+	Positive	1.226	43	1	44
Cer[NS] d42:2	9.907	Cer[NS]	Sphingolipids	Cer[NS] d42:2	648.62831	9.907_648.62831	[M+H-H2O]+	Positive	1.857	42	2	44
DG 16:0_16:0	9.803	DG	Glycerolipids	DG 32:0	586.5401	9.803_586.5401	[M+NH4]+	Positive	1.556	32	0	32
DG 32:1	9.718	DG	Glycerolipids	DG 32:1	584.52459	9.718_584.52459	[M+NH4]+	Positive	1.37	32	1	33
DG 16:0_18:1	9.815	DG	Glycerolipids	DG 34:1	612.55562	9.815_612.55562	[M+NH4]+	Positive	1.762	34	1	35
DG 34:2	9.737	DG	Glycerolipids	DG 34:2	610.53994	9.737_610.53994	[M+NH4]+	Positive	1.754	34	2	36
DG 36:2	9.818	DG	Glycerolipids	DG 36:2	638.57124	9.818_638.57124	[M+NH4]+	Positive	1.703	36	2	38
DG 18:2_18:1	9.756	DG	Glycerolipids	DG 36:3	636.55521	9.756_636.55521	[M+NH4]+	Positive	2.345	36	3	39
DG 18:2_18:1	9.758	DG	Glycerolipids	DG 36:3	636.55561	9.758_636.55561	[M+NH4]+	Positive	1.717	36	3	39
DG 36:4	9.685	DG	Glycerolipids	DG 36:4	634.53969	9.685_634.53969	[M+NH4]+	Positive	2.084	36	4	40
LysoPC 14:0	7.925	LysoPC	Glycerophospholipids	LysoPC 14:0	468.3087	7.925_468.3087	[M+H]+	Positive	0.621	14	0	14
LysoPC 14:0	8.01	LysoPC	Glycerophospholipids	LysoPC 14:0	468.30851	8.01_468.30851	[M+H]+	Positive	1.036	14	0	14
LysoPC 14:0	8.01	LysoPC	Glycerophospholipids	LysoPC 14:0	512.29879	8.01_512.29879	[M+FA-H]-	Negative	0.082	14	0	14
LysoPC 15:0	8.192	LysoPC	Glycerophospholipids	LysoPC 15:0	526.31464	8.192_526.31464	[M+FA-H]-	Negative	0.232	15	0	15
LysoPC 15:0	8.199	LysoPC	Glycerophospholipids	LysoPC 15:0	482.32378	8.199_482.32378	[M+H]+	Positive	1.921	15	0	15
LysoPC 16:0	8.366	LysoPC	Glycerophospholipids	LysoPC 16:0	496.33989	8.366_496.33989	[M+H]+	Positive	0.833	16	0	16
LysoPC 16:0	8.367	LysoPC	Glycerophospholipids	LysoPC 16:0	540.33571	8.367_540.33571	[M+FA-H]-	Negative	10.418	16	0	16
LysoPC 17:0	8.527	LysoPC	Glycerophospholipids	LysoPC 17:0	510.35524	8.527_510.35524	[M+H]+	Positive	1.456	17	0	17
LysoPC 17:0	8.527	LysoPC	Glycerophospholipids	LysoPC 17:0	554.345	8.527_554.345	[M+FA-H]-	Negative	1.482	17	0	17
LysoPC 18:0	8.676	LysoPC	Glycerophospholipids	LysoPC 18:0	524.37066	8.676_524.37066	[M+H]+	Positive	1.765	18	0	18
LysoPC 18:0	8.682	LysoPC	Glycerophospholipids	LysoPC 18:0	568.36278	8.682_568.36278	[M+FA-H]-	Negative	2.448	18	0	18
LysoPC 19:0	8.823	LysoPC	Glycerophospholipids	LysoPC 19:0	538.38653	8.823_538.38653	[M+H]+	Positive	1.489	19	0	19
LysoPC 16:1	8.116	LysoPC	Glycerophospholipids	LysoPC 16:1	494.32356	8.116_494.32356	[M+H]+	Positive	2.311	16	1	17
LysoPC 16:1	8.116	LysoPC	Glycerophospholipids	LysoPC 16:1	538.31456	8.116_538.31456	[M+FA-H]-	Negative	0.077	16	1	17
LysoPC 17:1	8.285	LysoPC	Glycerophospholipids	LysoPC 17:1	508.3395	8.285_508.3395	[M+H]+	Positive	1.58	17	1	18
LysoPC 17:1	8.292	LysoPC	Glycerophospholipids	LysoPC 17:1	552.32928	8.292_552.32928	[M+FA-H]-	Negative	1.437	17	1	18
LysoPC 18:1	8.441	LysoPC	Glycerophospholipids	LysoPC 18:1	522.3552	8.441_522.3552	[M+H]+	Positive	1.56	18	1	19
LysoPC 18:1	8.449	LysoPC	Glycerophospholipids	LysoPC 18:1	566.3469	8.449_566.3469	[M+FA-H]-	Negative	1.9	18	1	19
LysoPC 20:1	8.723	LysoPC	Glycerophospholipids	LysoPC 20:1	594.3758	8.723_594.3758	[M+FA-H]-	Negative	2.148	20	1	21
LysoPC 20:1	8.723	LysoPC	Glycerophospholipids	LysoPC 20:1	550.38643	8.723_550.38643	[M+H]+	Positive	1.631	20	1	21
LysoPC 18:2	8.241	LysoPC	Glycerophospholipids	LysoPC 18:2	520.33965	8.241_520.33965	[M+H]+	Positive	1.195	18	2	20
LysoPC 18:2	8.243	LysoPC	Glycerophospholipids	LysoPC 18:2	564.33171	8.243_564.33171	[M+FA-H]-	Negative	2.896	18	2	20
LysoPC 20:2	8.531	LysoPC	Glycerophospholipids	LysoPC 20:2	592.36031	8.531_592.36031	[M+FA-H]-	Negative	1.813	20	2	22
LysoPC 20:2	8.537	LysoPC	Glycerophospholipids	LysoPC 20:2	548.37089	8.537_548.37089	[M+H]+	Positive	1.261	20	2	22
LysoPC 18:3	8.063	LysoPC	Glycerophospholipids	LysoPC 18:3	518.32392	8.063_518.32392	[M+H]+	Positive	1.515	18	3	21
LysoPC 18:3	8.084	LysoPC	Glycerophospholipids	LysoPC 18:3	562.31445	8.084_562.31445	[M+FA-H]-	Negative	0.107	18	3	21
LysoPC 20:3	8.366	LysoPC	Glycerophospholipids	LysoPC 20:3	546.35459	8.366_546.35459	[M+H]+	Positive	2.613	20	3	23
LysoPC 20:3	8.369	LysoPC	Glycerophospholipids	LysoPC 20:3	590.34603	8.369_590.34603	[M+FA-H]-	Negative	0.353	20	3	23
LysoPC 20:4	8.247	LysoPC	Glycerophospholipids	LysoPC 20:4	588.33084	8.247_588.33084	[M+FA-H]-	Negative	1.289	20	4	24
LysoPC 20:4	8.249	LysoPC	Glycerophospholipids	LysoPC 20:4	544.33893	8.249_544.33893	[M+H]+	Positive	2.467	20	4	24
LysoPC 22:4	8.489	LysoPC	Glycerophospholipids	LysoPC 22:4	572.37059	8.489_572.37059	[M+H]+	Positive	1.736	22	4	26
LysoPC 20:5	8.063	LysoPC	Glycerophospholipids	LysoPC 20:5	542.3239	8.063_542.3239	[M+H]+	Positive	1.488	20	5	25
LysoPC 20:5	8.063	LysoPC	Glycerophospholipids	LysoPC 20:5	586.31546	8.063_586.31546	[M+FA-H]-	Negative	1.619	20	5	25
LysoPC 22:5	8.409	LysoPC	Glycerophospholipids	LysoPC 22:5	570.35544	8.409_570.35544	[M+H]+	Positive	1.006	22	5	27
LysoPC 22:6	8.231	LysoPC	Glycerophospholipids	LysoPC 22:6	568.33933	8.231_568.33933	[M+H]+	Positive	1.664	22	6	28
LysoPC 22:6	8.238	LysoPC	Glycerophospholipids	LysoPC 22:6	612.33065	8.238_612.33065	[M+FA-H]-	Negative	0.927	22	6	28
LysoPE 16:0	8.426	LysoPE	Glycerophospholipids	LysoPE 16:0	454.29259	8.426_454.29259	[M+H]+	Positive	1.773	16	0	16
LysoPE 18:0	8.733	LysoPE	Glycerophospholipids	LysoPE 18:0	482.32394	8.733_482.32394	[M+H]+	Positive	1.587	18	0	18
LysoPE 18:1	8.5	LysoPE	Glycerophospholipids	LysoPE 18:1	480.30827	8.5_480.30827	[M+H]+	Positive	1.494	18	1	19
LysoPE 18:2	8.298	LysoPE	Glycerophospholipids	LysoPE 18:2	478.29262	8.298_478.29262	[M-H]-	Positive	1.618	18	2	20
LysoPE 20:3	8.42	LysoPE	Glycerophospholipids	LysoPE 20:3	502.29299	8.42_502.29299	[M-H]-	Negative	0.817	20	3	23
LysoPE 20:4	8.302	LysoPE	Glycerophospholipids	LysoPE 20:4	502.29234	8.302_502.29234	[M+H]+	Positive	2.108	20	4	24
LysoPE 22:6	8.288	LysoPE	Glycerophospholipids	LysoPE 22:6	524.27747	8.288_524.27747	[M-H]-	Negative	0.463	22	6	28
LysoPI 18:0	8.5	LysoPI	Glycerophospholipids	LysoPI 18:0	599.31889	8.5_599.31889	[M-H]-	Negative	1.154	18	0	18
LysoPI 18:2	8.088	LysoPI	Glycerophospholipids	LysoPI 18:2	595.28824	8.088_595.28824	[M-H]-	Negative	0.156	18	2	20
LysoPI 20:4	8.092	LysoPI	Glycerophospholipids	LysoPI 20:4	619.28817	8.092_619.28817	[M-H]-	Negative	0.258	20	4	24
PC 28:0	9.29	PC	Glycerophospholipids	PC 28:0	678.50604	9.29_678.50604	[M+H]+	Positive	1.985	28	0	28
PC 30:0	9.42	PC	Glycerophospholipids	PC 30:0	706.53666	9.42_706.53666	[M+H]+	Positive	2.881	30	0	30
PC 32:0	9.532	PC	Glycerophospholipids	PC 32:0	734.56826	9.532_734.56826	[M+H]+	Positive	2.374	32	0	32
PC 16:0_16:0	9.603	PC	Glycerophospholipids	PC 32:0	778.56097	9.603_778.56097	[M+FA-H]-	Negative	1.491	32	0	32
PC 30:1	9.317	PC	Glycerophospholipids	PC 30:1	704.52179	9.317_704.52179	[M+H]+	Positive	1.739	30	1	31
PC 32:1	9.443	PC	Glycerophospholipids	PC 32:1	732.55287	9.443_732.55287	[M+H]+	Positive	1.975	32	1	33
PC 33:1	9.506	PC	Glycerophospholipids	PC 33:1	746.56885	9.506_746.56885	[M+H]+	Positive	1.547	33	1	34
PC 34:1	9.55	PC	Glycerophospholipids	PC 34:1	804.57858	9.55_804.57858	[M+FA-H]-	Negative	3.823	34	1	35
PC 35:1	9.609	PC	Glycerophospholipids	PC 35:1	774.59941	9.609_774.59941	[M+H]+	Positive	2.463	35	1	36
PC 32:2	9.353	PC	Glycerophospholipids	PC 32:2	774.52846	9.353_774.52846	[M+FA-H]-	Negative	0.051	32	2	34
PC 15:0_18:2	9.411	PC	Glycerophospholipids	PC 33:2	788.54351	9.411_788.54351	[M+FA-H]-	Negative	0.867	33	2	35
PC 33:2	9.417	PC	Glycerophospholipids	PC 33:2	744.5526	9.417_744.5526	[M+H]+	Positive	2.317	33	2	35
PC 16:0_18:2	9.476	PC	Glycerophospholipids	PC 34:2	802.5645	9.476_802.5645	[M+FA-H]-	Negative	5.842	34	2	36
PC 35:2	9.526	PC	Glycerophospholipids	PC 35:2	772.58366	9.526_772.58366	[M+H]+	Positive	2.469	35	2	37
PC 36:2	9.592	PC	Glycerophospholipids	PC 36:2	830.59452	9.592_830.59452	[M+FA-H]-	Negative	4.084	36	2	38
PC 37:2	9.634	PC	Glycerophospholipids	PC 37:2	800.61504	9.634_800.61504	[M+H]+	Positive	2.297	37	2	39
PC 16:1_18:2	9.385	PC	Glycerophospholipids	PC 34:3	800.54427	9.385_800.54427	[M+FA-H]-	Negative	0.1	34	3	37
PC 34:3	9.393	PC	Glycerophospholipids	PC 34:3	756.55272	9.393_756.55272	[M+H]+	Positive	2.111	34	3	37
PC 34:4	9.344	PC	Glycerophospholipids	PC 34:4	754.53695	9.344_754.53695	[M+H]+	Positive	2.311	34	4	38
PC 14:0_20:4	9.374	PC	Glycerophospholipids	PC 34:4	798.52789	9.374_798.52789	[M+FA-H]-	Negative	0.767	34	4	38
PC 16:0_20:4	9.465	PC	Glycerophospholipids	PC 36:4	826.56073	9.465_826.56073	[M+FA-H]-	Negative	1.105	36	4	40
PC 18:0_20:4	9.575	PC	Glycerophospholipids	PC 38:4	854.59189	9.575_854.59189	[M+FA-H]-	Negative	0.893	38	4	42
PC 36:5	9.384	PC	Glycerophospholipids	PC 36:5	824.54453	9.384_824.54453	[M+FA-H]-	Negative	0.41	36	5	41
PC 40:5	9.62	PC	Glycerophospholipids	PC 40:5	836.61378	9.62_836.61378	[M+H]+	Positive	3.713	40	5	45
PC 38:6	9.436	PC	Glycerophospholipids	PC 38:6	850.56057	9.436_850.56057	[M+FA-H]-	Negative	0.892	38	6	44
PC 40:6	9.555	PC	Glycerophospholipids	PC 40:6	834.59872	9.555_834.59872	[M+H]+	Positive	3.118	40	6	46
PC 18:0_22:6	9.557	PC	Glycerophospholipids	PC 40:6	878.59031	9.557_878.59031	[M+FA-H]-	Negative	0.925	40	6	46
PC 38:7	9.347	PC	Glycerophospholipids	PC 38:7	848.54305	9.347_848.54305	[M+FA-H]-	Negative	1.343	38	7	45
PC 40:7	9.456	PC	Glycerophospholipids	PC 40:7	832.5836	9.456_832.5836	[M+H]+	Positive	2.367	40	7	47
PC 18:1_22:6	9.461	PC	Glycerophospholipids	PC 40:7	876.5746	9.461_876.5746	[M+FA-H]-	Negative	1.031	40	7	47
PC 40:8	9.382	PC	Glycerophospholipids	PC 40:8	830.56761	9.382_830.56761	[M+H]+	Positive	2.882	40	8	48
PE 16:0_18:2	9.504	PE	Glycerophospholipids	PE 34:2	716.52131	9.504_716.52131	[M-H]-	Positive	2.368	34	2	36
PI 38:5	9.332	PI	Glycerophospholipids	PI 38:5	883.53234	9.332_883.53234	[M-H]-	Negative	1.531	38	5	43
Plasmanyl-PC O-32:1	9.63	Plasmanyl-PC	Glycerophospholipids	Plasmanyl-PC O-32:1	718.57319	9.63_718.57319	[M+H]+	Positive	2.624	32	1	33
Plasmanyl-PC O-40:4	9.748	Plasmanyl-PC	Glycerophospholipids	Plasmanyl-PC O-40:4	868.6418	9.748_868.6418	[M+FA-H]-	Negative	1.528	40	4	44
Plasmanyl-PC O-42:4	9.865	Plasmanyl-PC	Glycerophospholipids	Plasmanyl-PC O-42:4	852.68227	9.865_852.68227	[M+H]+	Positive	2.702	42	4	46
Plasmenyl-PC P-34:1	9.634	Plasmenyl-PC	Glycerophospholipids	Plasmenyl-PC P-34:1	744.58897	9.634_744.58897	[M+H]+	Positive	2.316	34	1	35
Plasmenyl-PC P-36:4	9.552	Plasmenyl-PC	Glycerophospholipids	Plasmenyl-PC P-36:4	766.57316	9.552_766.57316	[M+H]+	Positive	2.492	36	4	40
Plasmenyl-PC P-38:4	9.557	Plasmenyl-PC	Glycerophospholipids	Plasmenyl-PC P-38:4	794.60371	9.557_794.60371	[M+H]+	Positive	3.359	38	4	42
Plasmenyl-PC P-42:5	9.683	Plasmenyl-PC	Glycerophospholipids	Plasmenyl-PC P-42:5	848.65122	9.683_848.65122	[M+H]+	Positive	2.47	42	5	47
Plasmenyl-PC P-40:6	9.536	Plasmenyl-PC	Glycerophospholipids	Plasmenyl-PC P-40:6	818.60394	9.536_818.60394	[M+H]+	Positive	2.986	40	6	46
Plasmenyl-PE P-16:0_18:2	9.574	Plasmenyl-PE	Glycerophospholipids	Plasmenyl-PE P-34:2	698.51247	9.574_698.51247	[M-H]-	Negative	0.055	34	2	36
Plasmenyl-PE P-36:2	9.675	Plasmenyl-PE	Glycerophospholipids	Plasmenyl-PE P-36:2	726.54369	9.675_726.54369	[M-H]-	Negative	0.179	36	2	38
Plasmenyl-PE P-40:4	9.749	Plasmenyl-PE	Glycerophospholipids	Plasmenyl-PE P-40:4	778.57434	9.749_778.57434	[M-H]-	Negative	0.947	40	4	44
Plasmenyl-PE P-40:6	9.636	Plasmenyl-PE	Glycerophospholipids	Plasmenyl-PE P-40:6	776.55774	9.636_776.55774	[M-H]-	Positive	2.125	40	6	46
S1P d18:1	8.183	S1P	Sphingolipids	S1P d18:1	378.24054	8.183_378.24054	[M-H]-	Negative	0.958	18	1	19
SM d30:1	9.138	SM	Sphingolipids	SM d30:1	647.51162	9.138_647.51162	[M+H]+	Positive	1.851	30	1	31
SM d32:1	9.291	SM	Sphingolipids	SM d32:1	675.54287	9.291_675.54287	[M+H]+	Positive	1.861	32	1	33
SM d33:1	9.361	SM	Sphingolipids	SM d33:1	689.55871	9.361_689.55871	[M+H]+	Positive	1.595	33	1	34
SM d34:1	9.422	SM	Sphingolipids	SM d34:1	703.57472	9.422_703.57472	[M+H]+	Positive	0.934	34	1	35
SM d35:1	9.487	SM	Sphingolipids	SM d35:1	761.58023	9.487_761.58023	[M+FA-H]-	Negative	0.841	35	1	36
SM d36:1	9.547	SM	Sphingolipids	SM d36:1	731.60486	9.547_731.60486	[M+H]+	Positive	2.502	36	1	37
SM d38:1	9.661	SM	Sphingolipids	SM d38:1	759.63649	9.661_759.63649	[M+H]+	Positive	1.995	38	1	39
SM d39:1	9.716	SM	Sphingolipids	SM d39:1	773.65237	9.716_773.65237	[M+H]+	Positive	1.707	39	1	40
SM d40:1	9.763	SM	Sphingolipids	SM d40:1	787.66757	9.763_787.66757	[M+H]+	Positive	2.217	40	1	41
SM d41:1	9.816	SM	Sphingolipids	SM d41:1	801.68339	9.816_801.68339	[M+H]+	Positive	2.008	41	1	42
SM d42:1	9.863	SM	Sphingolipids	SM d42:1	815.69842	9.863_815.69842	[M+H]+	Positive	2.704	42	1	43
SM d43:1	9.901	SM	Sphingolipids	SM d43:1	829.71408	9.901_829.71408	[M+H]+	Positive	2.692	43	1	44
SM d32:2	9.17	SM	Sphingolipids	SM d32:2	673.52724	9.17_673.52724	[M+H]+	Positive	1.875	32	2	34
SM d34:2	9.317	SM	Sphingolipids	SM d34:2	701.55879	9.317_701.55879	[M+H]+	Positive	1.461	34	2	36
SM d35:2	9.357	SM	Sphingolipids	SM d35:2	759.56448	9.357_759.56448	[M+FA-H]-	Negative	0.931	35	2	37
SM d36:2	9.448	SM	Sphingolipids	SM d36:2	729.58954	9.448_729.58954	[M+H]+	Positive	2.179	36	2	38
SM d38:2	9.57	SM	Sphingolipids	SM d38:2	757.62075	9.57_757.62075	[M+H]+	Positive	2.149	38	2	40
SM d40:2	9.678	SM	Sphingolipids	SM d40:2	785.65231	9.678_785.65231	[M+H]+	Positive	1.755	40	2	42
SM d41:2	9.73	SM	Sphingolipids	SM d41:2	799.66768	9.73_799.66768	[M+FA-H]-	Positive	2.046	41	2	43
SM d42:2	9.76	SM	Sphingolipids	SM d42:2	813.68317	9.76_813.68317	[M+H]+	Positive	2.243	42	2	44
SM d43:2	9.795	SM	Sphingolipids	SM d43:2	827.69902	9.795_827.69902	[M+H]+	Positive	1.941	43	2	45
SM d36:3	9.364	SM	Sphingolipids	SM d36:3	727.57417	9.364_727.57417	[M+H]+	Positive	1.665	36	3	39
SM d40:3	9.578	SM	Sphingolipids	SM d40:3	827.63042	9.578_827.63042	[M+FA-H]-	Negative	3.151	40	3	43
SM d42:3	9.681	SM	Sphingolipids	SM d42:3	811.66744	9.681_811.66744	[M+H]+	Positive	2.3	42	3	45
SP d16:0	7.214	SP	Sphingolipids	SP d16:0	274.27385	7.214_274.27385	[M+H]+	Positive	2.718	16	0	16
TG 42:0	10.213	TG	Glycerolipids	TG 42:0	740.67563	10.213_740.67563	[M+NH4]+	Positive	1.605	42	0	42
TG 44:0	10.31	TG	Glycerolipids	TG 44:0	768.70666	10.31_768.70666	[M+NH4]+	Positive	1.909	44	0	44
TG 51:0	10.702	TG	Glycerolipids	TG 51:0	866.81587	10.702_866.81587	[M+NH4]+	Positive	2.097	51	0	51
TG 43:1	10.175	TG	Glycerolipids	TG 43:1	752.67546	10.175_752.67546	[M+NH4]+	Positive	1.806	43	1	44
TG 44:1	10.219	TG	Glycerolipids	TG 44:1	766.69081	10.219_766.69081	[M+NH4]+	Positive	2.205	44	1	45
TG 45:1	10.265	TG	Glycerolipids	TG 45:1	780.70623	10.265_780.70623	[M+NH4]+	Positive	2.43	45	1	46
TG 46:1	10.311	TG	Glycerolipids	TG 46:1	794.72224	10.311_794.72224	[M+NH4]+	Positive	1.98	46	1	47
TG 47:1	10.365	TG	Glycerolipids	TG 47:1	808.73762	10.365_808.73762	[M+NH4]+	Positive	2.171	47	1	48
TG 49:1	10.464	TG	Glycerolipids	TG 49:1	836.76889	10.464_836.76889	[M+NH4]+	Positive	2.152	49	1	50
TG 51:1	10.567	TG	Glycerolipids	TG 51:1	864.80035	10.567_864.80035	[M+NH4]+	Positive	1.91	51	1	52
TG 16:0_18:1_18:0	10.629	TG	Glycerolipids	TG 52:1	883.77093	10.629_883.77093	[M+Na]+	Positive	2.428	52	1	53
TG 16:0_18:1_18:0	10.631	TG	Glycerolipids	TG 52:1	878.81589	10.631_878.81589	[M+NH4]+	Positive	2.043	52	1	53
TG 53:1	10.701	TG	Glycerolipids	TG 53:1	892.83119	10.701_892.83119	[M+NH4]+	Positive	2.376	53	1	54
TG 54:1	10.776	TG	Glycerolipids	TG 54:1	906.84669	10.776_906.84669	[M+NH4]+	Positive	2.545	54	1	55
TG 44:2	10.144	TG	Glycerolipids	TG 44:2	764.67553	10.144_764.67553	[M+NH4]+	Positive	1.682	44	2	46
TG 45:2	10.189	TG	Glycerolipids	TG 45:2	778.69128	10.189_778.69128	[M+NH4]+	Positive	1.577	45	2	47
TG 46:2	10.229	TG	Glycerolipids	TG 46:2	792.70629	10.229_792.70629	[M+NH4]+	Positive	2.325	46	2	48
TG 47:2	10.28	TG	Glycerolipids	TG 47:2	806.72197	10.28_806.72197	[M+NH4]+	Positive	2.284	47	2	49
TG 51:2	10.464	TG	Glycerolipids	TG 51:2	862.78474	10.464_862.78474	[M+NH4]+	Positive	1.892	51	2	53
TG 16:0_18:1_18:1	10.52	TG	Glycerolipids	TG 52:2	881.75481	10.52_881.75481	[M+Na]+	Positive	2.923	52	2	54
TG 53:2	10.568	TG	Glycerolipids	TG 53:2	890.81581	10.568_890.81581	[M+NH4]+	Positive	2.108	53	2	55
TG 54:2	10.623	TG	Glycerolipids	TG 54:2	909.78678	10.623_909.78678	[M+Na]+	Positive	2.107	54	2	56
TG 54:2	10.631	TG	Glycerolipids	TG 54:2	904.83139	10.631_904.83139	[M+NH4]+	Positive	2.121	54	2	56
TG 48:3	10.231	TG	Glycerolipids	TG 48:3	818.72199	10.231_818.72199	[M+NH4]+	Positive	2.227	48	3	51
TG 48:3	10.238	TG	Glycerolipids	TG 48:3	818.72227	10.238_818.72227	[M+NH4]+	Positive	1.887	48	3	51
TG 50:3	10.324	TG	Glycerolipids	TG 50:3	846.75329	10.324_846.75329	[M+NH4]+	Positive	2.165	50	3	53
TG 51:3	10.369	TG	Glycerolipids	TG 51:3	860.76895	10.369_860.76895	[M+NH4]+	Positive	2.017	51	3	54
TG 53:3	10.466	TG	Glycerolipids	TG 53:3	888.79992	10.466_888.79992	[M+NH4]+	Positive	2.341	53	3	56
TG 56:3	10.641	TG	Glycerolipids	TG 56:3	930.84744	10.641_930.84744	[M+NH4]+	Positive	1.673	56	3	59
TG 50:4	10.248	TG	Glycerolipids	TG 50:4	844.73759	10.248_844.73759	[M+NH4]+	Positive	2.12	50	4	54
TG 53:4	10.379	TG	Glycerolipids	TG 53:4	886.78435	10.379_886.78435	[M+NH4]+	Positive	2.288	53	4	57
TG 54:4	10.429	TG	Glycerolipids	TG 54:4	900.7993	10.429_900.7993	[M+NH4]+	Positive	2.999	54	4	58
TG 56:4	10.52	TG	Glycerolipids	TG 56:4	928.83087	10.52_928.83087	[M+NH4]+	Positive	2.632	56	4	60
TG 50:5	10.181	TG	Glycerolipids	TG 50:5	842.72159	10.181_842.72159	[M+NH4]+	Positive	2.637	50	5	55
TG 52:5	10.26	TG	Glycerolipids	TG 52:5	870.75281	10.26_870.75281	[M+NH4]+	Positive	2.666	52	5	57
TG 56:6	10.387	TG	Glycerolipids	TG 56:6	924.79934	10.387_924.79934	[M+NH4]+	Positive	2.877	56	6	62
TG 56:8	10.255	TG	Glycerolipids	TG 56:8	920.7684	10.255_920.7684	[M+NH4]+	Positive	2.485	56	8	64
TG 16:0_20:4_22:6	10.206	TG	Glycerolipids	TG 58:10	944.76885	10.206_944.76885	[M+NH4]+	Positive	1.951	58	10	68
