# Supplementary material for: Aging-linked systemic lipid signature is reprogrammed by caloric restriction in rhesus monkeys
Source: Mol Syst Biol. 2025 Dec 10;22(2):281–305. doi: 10.1038/s44320-025-00177-3 (PMC12864875; doi:10.1038/s44320-025-00177-3)
Supplement: Supplementary file 5 — Source data Fig. 3 [file 44320_2025_177_MOESM5_ESM.zip]

Archive with 3 entries (1 files):
- MSB-2025-13100_SourceDataforFigure3/
- MSB-2025-13100_SourceDataforFigure3/3C/
- MSB-2025-13100_SourceDataforFigure3/3C/RTvsMZ.csv
