# Supplementary material for: Aging-linked systemic lipid signature is reprogrammed by caloric restriction in rhesus monkeys
Source: Mol Syst Biol. 2025 Dec 10;22(2):281–305. doi: 10.1038/s44320-025-00177-3 (PMC12864875; doi:10.1038/s44320-025-00177-3)
Supplement: Supplementary file 5 — Source data Fig. 3 [file 44320_2025_177_MOESM5_ESM.zip › MSB-2025-13100_SourceDataforFigure3/3C/RTvsMZ.csv]

Lipid.Annotation..LipiDex2	LipidSumComposition	LipidCategory	MetaboliteName	All.Features	Class_All	Class.All	Category	UniqueID	RT.min	m.z
							Glycerolipids
							Glycerolipids
							Glycerolipids
							Glycerolipids
							Glycerolipids
							Glycerolipids
							Glycerolipids
							Glycerolipids
							Glycerolipids
							Glycerolipids
TG 53:1	TG 53:1	Glycerolipids		TG 53:1	TG	Glycerolipids	Glycerolipids	892.83068_10.678	10.678	892.83068
							Glycerolipids
							Glycerolipids
							Glycerolipids
							Glycerolipids
							Glycerolipids
							Glycerolipids
							Glycerolipids
							Glycerolipids
TG 50:3	TG 50:3	Glycerolipids		TG 50:3	TG	Glycerolipids	Glycerolipids	851.70788_10.292	10.292	851.70788
TG 49:3	TG 49:3	Glycerolipids		TG 49:3	TG	Glycerolipids	Glycerolipids	832.73698_10.266	10.266	832.73698
							Glycerolipids
							Glycerolipids
							Glycerolipids
TG 46:3	TG 46:3	Glycerolipids		TG 46:3	TG	Glycerolipids	Glycerolipids	790.69031_10.136	10.136	790.69031
							Glycerolipids
							Glycerolipids
							Glycerolipids
							Glycerolipids
							Glycerolipids
							Glycerolipids
							Glycerolipids
							Glycerolipids
							Glycerolipids
							Glycerolipids
							Glycerolipids
TG 16:0_18:1_18:0	TG 52:1	Glycerolipids		TG 16:0_18:1_18:0	TG	Glycerolipids	Glycerolipids	883.7704_10.614	10.614	883.7704
							Glycerolipids
							Glycerolipids
SM d43:2	SM d43:2	Sphingolipids		SM d43:2	SM	Sphingolipids	Sphingolipids	827.69826_9.79	9.79	827.69826
SM d43:1	SM d43:1	Sphingolipids		SM d43:1	SM	Sphingolipids	Sphingolipids	829.71375_9.885	9.885	829.71375
							Sphingolipids
							Sphingolipids
SM d42:3	SM d42:3	Sphingolipids		SM d42:3	SM	Sphingolipids	Sphingolipids	811.66624_9.657	9.657	811.66624
SM d42:3	SM d42:3	Sphingolipids		SM d42:3	SM	Sphingolipids	Sphingolipids	829.67735_9.655	9.655	829.67735
SM d42:2	SM d42:2	Sphingolipids		SM d42:2	SM	Sphingolipids	Sphingolipids	813.68215_9.737	9.737	813.68215
SM d42:1	SM d42:1	Sphingolipids		SM d42:1	SM	Sphingolipids	Sphingolipids	815.6977_9.841	9.841	815.6977
							Sphingolipids
SM d41:1	SM d41:1	Sphingolipids		SM d41:1	SM	Sphingolipids	Sphingolipids	801.68228_9.791	9.791	801.68228
							Sphingolipids
							Sphingolipids
SM d40:2	SM d40:2	Sphingolipids		SM d40:2	SM	Sphingolipids	Sphingolipids	785.65123_9.658	9.658	785.65123
							Sphingolipids
SM d39:1	SM d39:1	Sphingolipids		SM d39:1	SM	Sphingolipids	Sphingolipids	756.62514_9.695	9.695	756.62514
							Sphingolipids
							Sphingolipids
							Sphingolipids
							Sphingolipids
SM d36:2	SM d36:2	Sphingolipids		SM d36:2	SM	Sphingolipids	Sphingolipids	729.58854_9.429	9.429	729.58854
							Sphingolipids
SM d36:1	SM d36:1	Sphingolipids		SM d36:1	SM	Sphingolipids	Sphingolipids	731.60408_9.525	9.525	731.60408
							Sphingolipids
							Sphingolipids
SM d34:2	SM d34:2	Sphingolipids		SM d34:2	SM	Sphingolipids	Sphingolipids	701.55761_9.298	9.298	701.55761
SM d34:2	SM d34:2	Sphingolipids		SM d34:2	SM	Sphingolipids	Sphingolipids	719.56831_9.314	9.314	719.56831
SM d34:1	SM d34:1	Sphingolipids		SM d34:1	SM	Sphingolipids	Sphingolipids	703.57314_9.405	9.405	703.57314
							Sphingolipids
							Sphingolipids
SM d33:1	SM d33:1	Sphingolipids		SM d33:1	SM	Sphingolipids	Sphingolipids	689.55755_9.342	9.342	689.55755
SM d32:2	SM d32:2	Sphingolipids		SM d32:2	SM	Sphingolipids	Sphingolipids	673.52649_9.141	9.141	673.52649
SM d32:1	SM d32:1	Sphingolipids		SM d32:1	SM	Sphingolipids	Sphingolipids	675.54212_9.271	9.271	675.54212
							Sphingolipids
							Sphingolipids
S1P d18:2	S1P d18:2	Sphingolipids		S1P d18:2	S1P	Sphingolipids	Sphingolipids	376.22501_7.878	7.878	376.22501
S1P d18:1	S1P d18:1	Sphingolipids		S1P d18:1	S1P	Sphingolipids	Sphingolipids	380.25545_8.144	8.144	380.25545
							Sphingolipids
							Glycerophospholipids
							Glycerophospholipids
							Glycerophospholipids
							Glycerophospholipids
Plasmenyl-PE P-34:1	Plasmenyl-PE P-34:1	Glycerophospholipids		Plasmenyl-PE P-34:1	Plasmenyl-PE	Glycerophospholipids	Glycerophospholipids	700.52896_9.63	9.63	700.52896
Plasmenyl-PE P-20:0_18:2	Plasmenyl-PE P-38:2	Glycerophospholipids		Plasmenyl-PE P-20:0_18:2	Plasmenyl-PE	Glycerophospholipids	Glycerophospholipids	754.57594_9.741	9.741	754.57594
							Glycerophospholipids
							Glycerophospholipids
							Glycerophospholipids
Plasmenyl-PE P-18:0_18:2	Plasmenyl-PE P-36:2	Glycerophospholipids		Plasmenyl-PE P-18:0_18:2	Plasmenyl-PE	Glycerophospholipids	Glycerophospholipids	728.55664_9.654	9.654	728.55664
Plasmenyl-PE P-18:0_18:1	Plasmenyl-PE P-36:1	Glycerophospholipids		Plasmenyl-PE P-18:0_18:1	Plasmenyl-PE	Glycerophospholipids	Glycerophospholipids	728.56004_9.72	9.72	728.56004
							Glycerophospholipids
							Glycerophospholipids
Plasmenyl-PE P-16:0_20:4	Plasmenyl-PE P-36:4	Glycerophospholipids		Plasmenyl-PE P-16:0_20:4	Plasmenyl-PE	Glycerophospholipids	Glycerophospholipids	722.51319_9.552	9.552	722.51319
							Glycerophospholipids
Plasmenyl-PC P-44:4	Plasmenyl-PC P-44:4	Glycerophospholipids		Plasmenyl-PC P-44:4	Plasmenyl-PC	Glycerophospholipids	Glycerophospholipids	878.69652_9.836	9.836	878.69652
Plasmenyl-PC P-42:6	Plasmenyl-PC P-42:6	Glycerophospholipids		Plasmenyl-PC P-42:6	Plasmenyl-PC	Glycerophospholipids	Glycerophospholipids	864.64489_9.65	9.65	864.64489
Plasmenyl-PC P-42:5	Plasmenyl-PC P-42:5	Glycerophospholipids		Plasmenyl-PC P-42:5	Plasmenyl-PC	Glycerophospholipids	Glycerophospholipids	866.66085_9.728	9.728	866.66085
							Glycerophospholipids
							Glycerophospholipids
Plasmenyl-PC P-40:7	Plasmenyl-PC P-40:7	Glycerophospholipids		Plasmenyl-PC P-40:7	Plasmenyl-PC	Glycerophospholipids	Glycerophospholipids	834.59772_9.533	9.533	834.59772
Plasmenyl-PC P-40:6	Plasmenyl-PC P-40:6	Glycerophospholipids		Plasmenyl-PC P-40:6	Plasmenyl-PC	Glycerophospholipids	Glycerophospholipids	836.61329_9.621	9.621	836.61329
							Glycerophospholipids
							Glycerophospholipids
							Glycerophospholipids
							Glycerophospholipids
							Glycerophospholipids
							Glycerophospholipids
Plasmenyl-PC P-38:4	Plasmenyl-PC P-38:4	Glycerophospholipids		Plasmenyl-PC P-38:4	Plasmenyl-PC	Glycerophospholipids	Glycerophospholipids	856.60869_9.604	9.604	856.60869
Plasmenyl-PC P-38:2	Plasmenyl-PC P-38:2	Glycerophospholipids		Plasmenyl-PC P-38:2	Plasmenyl-PC	Glycerophospholipids	Glycerophospholipids	816.64439_9.739	9.739	816.64439
Plasmenyl-PC P-36:4	Plasmenyl-PC P-36:4	Glycerophospholipids		Plasmenyl-PC P-36:4	Plasmenyl-PC	Glycerophospholipids	Glycerophospholipids	766.57204_9.524	9.524	766.57204
Plasmenyl-PC P-36:4	Plasmenyl-PC P-36:4	Glycerophospholipids		Plasmenyl-PC P-36:4	Plasmenyl-PC	Glycerophospholipids	Glycerophospholipids	828.57815_9.488	9.488	828.57815
							Glycerophospholipids
Plasmenyl-PC P-36:2	Plasmenyl-PC P-36:2	Glycerophospholipids		Plasmenyl-PC P-36:2	Plasmenyl-PC	Glycerophospholipids	Glycerophospholipids	832.60896_9.643	9.643	832.60896
							Glycerophospholipids
Plasmenyl-PC P-34:1	Plasmenyl-PC P-34:1	Glycerophospholipids		Plasmenyl-PC P-34:1	Plasmenyl-PC	Glycerophospholipids	Glycerophospholipids	762.59814_9.623	9.623	762.59814
Plasmenyl-PC P-34:0	Plasmenyl-PC P-34:0	Glycerophospholipids		Plasmenyl-PC P-34:0	Plasmenyl-PC	Glycerophospholipids	Glycerophospholipids	790.59668_9.616	9.616	790.59668
Plasmenyl-PC P-32:1	Plasmenyl-PC P-32:1	Glycerophospholipids		Plasmenyl-PC P-32:1	Plasmenyl-PC	Glycerophospholipids	Glycerophospholipids	734.56737_9.519	9.519	734.56737
							Glycerophospholipids
							Glycerophospholipids
Plasmenyl-PC P-16:0_20:4	Plasmenyl-PC P-36:4	Glycerophospholipids		Plasmenyl-PC P-16:0_20:4	Plasmenyl-PC	Glycerophospholipids	Glycerophospholipids	810.56551_9.522	9.522	810.56551
Plasmenyl-PC P-16:0_16:0	Plasmenyl-PC P-32:0	Glycerophospholipids		Plasmenyl-PC P-16:0_16:0	Plasmenyl-PC	Glycerophospholipids	Glycerophospholipids	762.56519_9.604	9.604	762.56519
							Glycerophospholipids
Plasmanyl-PC O-42:4	Plasmanyl-PC O-42:4	Glycerophospholipids		Plasmanyl-PC O-42:4	Plasmanyl-PC	Glycerophospholipids	Glycerophospholipids	870.69222_9.873	9.873	870.69222
							Glycerophospholipids
Plasmanyl-PC O-38:6	Plasmanyl-PC O-38:6	Glycerophospholipids		Plasmanyl-PC O-38:6	Plasmanyl-PC	Glycerophospholipids	Glycerophospholipids	810.59764_9.549	9.549	810.59764
							Glycerophospholipids
							Glycerophospholipids
							Glycerophospholipids
							Glycerophospholipids
							Glycerophospholipids
							Glycerophospholipids
Plasmanyl-PC O-34:1	Plasmanyl-PC O-34:1	Glycerophospholipids		Plasmanyl-PC O-34:1	Plasmanyl-PC	Glycerophospholipids	Glycerophospholipids	746.60331_9.618	9.618	746.60331
							Glycerophospholipids
Plasmanyl-PC O-34:0	Plasmanyl-PC O-34:0	Glycerophospholipids		Plasmanyl-PC O-34:0	Plasmanyl-PC	Glycerophospholipids	Glycerophospholipids	748.6193_9.718	9.718	748.6193
							Glycerophospholipids
Plasmanyl-PC O-32:1	Plasmanyl-PC O-32:1	Glycerophospholipids		Plasmanyl-PC O-32:1	Plasmanyl-PC	Glycerophospholipids	Glycerophospholipids	718.57227_9.606	9.606	718.57227
							Glycerophospholipids
Plasmanyl-PC O-18:0_16:0	Plasmanyl-PC O-34:0	Glycerophospholipids		Plasmanyl-PC O-18:0_16:0	Plasmanyl-PC	Glycerophospholipids	Glycerophospholipids	792.61188_9.714	9.714	792.61188
							Glycerophospholipids
PI 38:5	PI 38:5	Glycerophospholipids		PI 38:5	PI	Glycerophospholipids	Glycerophospholipids	883.53453_9.307	9.307	883.53453
							Glycerophospholipids
							Glycerophospholipids
							Glycerophospholipids
PI 36:4	PI 36:4	Glycerophospholipids		PI 36:4	PI	Glycerophospholipids	Glycerophospholipids	857.51938_9.303	9.303	857.51938
							Glycerophospholipids
							Glycerophospholipids
PI 34:1	PI 34:1	Glycerophospholipids		PI 34:1	PI	Glycerophospholipids	Glycerophospholipids	835.53421_9.362	9.362	835.53421
							Glycerophospholipids
PI 18:0_20:4	PI 38:4	Glycerophospholipids		PI 18:0_20:4	PI	Glycerophospholipids	Glycerophospholipids	885.55092_9.399	9.399	885.55092
							Glycerophospholipids
							Glycerophospholipids
PI 16:0_18:2	PI 34:2	Glycerophospholipids		PI 16:0_18:2	PI	Glycerophospholipids	Glycerophospholipids	833.51942_9.288	9.288	833.51942
							Glycerophospholipids
							Glycerophospholipids
PE-NMe2 18:2_18:0	PE-NMe2 36:2	Glycerophospholipids		PE-NMe2 18:2_18:0	PE-NMe2	Glycerophospholipids	Glycerophospholipids	772.58284_9.512	9.512	772.58284
PE-NMe2 16:0_18:2	PE-NMe2 34:2	Glycerophospholipids		PE-NMe2 16:0_18:2	PE-NMe2	Glycerophospholipids	Glycerophospholipids	744.55154_9.397	9.397	744.55154
							Glycerophospholipids
							Glycerophospholipids
							Glycerophospholipids
PE 16:0_22:6	PE 38:6	Glycerophospholipids		PE 16:0_22:6	PE	Glycerophospholipids	Glycerophospholipids	764.51975_9.46	9.46	764.51975
PE 16:0_18:2	PE 34:2	Glycerophospholipids		PE 16:0_18:2	PE	Glycerophospholipids	Glycerophospholipids	714.50877_9.488	9.488	714.50877
							Glycerophospholipids
							Glycerophospholipids
							Glycerophospholipids
							Glycerophospholipids
PC 40:7	PC 40:7	Glycerophospholipids		PC 40:7	PC	Glycerophospholipids	Glycerophospholipids	876.57559_9.432	9.432	876.57559
							Glycerophospholipids
PC 40:4	PC 40:4	Glycerophospholipids		PC 40:4	PC	Glycerophospholipids	Glycerophospholipids	882.62337_9.631	9.631	882.62337
							Glycerophospholipids
							Glycerophospholipids
							Glycerophospholipids
							Glycerophospholipids
PC 38:6	PC 38:6	Glycerophospholipids		PC 38:6	PC	Glycerophospholipids	Glycerophospholipids	806.56701_9.421	9.421	806.56701
							Glycerophospholipids
PC 38:5	PC 38:5	Glycerophospholipids		PC 38:5	PC	Glycerophospholipids	Glycerophospholipids	786.59834_9.569	9.569	786.59834
							Glycerophospholipids
PC 38:2	PC 38:2	Glycerophospholipids		PC 38:2	PC	Glycerophospholipids	Glycerophospholipids	858.6238_9.667	9.667	858.6238
							Glycerophospholipids
PC 37:4	PC 37:4	Glycerophospholipids		PC 37:4	PC	Glycerophospholipids	Glycerophospholipids	796.58267_9.512	9.512	796.58267
							Glycerophospholipids
							Glycerophospholipids
							Glycerophospholipids
PC 37:2	PC 37:2	Glycerophospholipids		PC 37:2	PC	Glycerophospholipids	Glycerophospholipids	800.61392_9.62	9.62	800.61392
							Glycerophospholipids
PC 36:5	PC 36:5	Glycerophospholipids		PC 36:5	PC	Glycerophospholipids	Glycerophospholipids	758.56731_9.457	9.457	758.56731
							Glycerophospholipids
							Glycerophospholipids
							Glycerophospholipids
							Glycerophospholipids
							Glycerophospholipids
PC 34:4	PC 34:4	Glycerophospholipids		PC 34:4	PC	Glycerophospholipids	Glycerophospholipids	754.53596_9.325	9.325	754.53596
PC 34:1	PC 34:1	Glycerophospholipids		PC 34:1	PC	Glycerophospholipids	Glycerophospholipids	804.57922_9.534	9.534	804.57922
PC 34:0	PC 34:0	Glycerophospholipids		PC 34:0	PC	Glycerophospholipids	Glycerophospholipids	806.59148_9.625	9.625	806.59148
							Glycerophospholipids
PC 32:3	PC 32:3	Glycerophospholipids		PC 32:3	PC	Glycerophospholipids	Glycerophospholipids	728.52097_9.258	9.258	728.52097
PC 32:2	PC 32:2	Glycerophospholipids		PC 32:2	PC	Glycerophospholipids	Glycerophospholipids	730.53645_9.336	9.336	730.53645
PC 32:1	PC 32:1	Glycerophospholipids		PC 32:1	PC	Glycerophospholipids	Glycerophospholipids	776.54546_9.423	9.423	776.54546
							Glycerophospholipids
							Glycerophospholipids
PC 30:1	PC 30:1	Glycerophospholipids		PC 30:1	PC	Glycerophospholipids	Glycerophospholipids	704.5209_9.301	9.301	704.5209
							Glycerophospholipids
							Glycerophospholipids
							Glycerophospholipids
PC 18:2_19:0	PC 37:2	Glycerophospholipids		PC 18:2_19:0	PC	Glycerophospholipids	Glycerophospholipids	844.60781_9.618	9.618	844.60781
PC 18:2_18:0	PC 36:2	Glycerophospholipids		PC 18:2_18:0	PC	Glycerophospholipids	Glycerophospholipids	830.5967_9.569	9.569	830.5967
PC 18:0_22:5	PC 40:5	Glycerophospholipids		PC 18:0_22:5	PC	Glycerophospholipids	Glycerophospholipids	880.60739_9.619	9.619	880.60739
							Glycerophospholipids
							Glycerophospholipids
PC 17:0_18:2	PC 35:2	Glycerophospholipids		PC 17:0_18:2	PC	Glycerophospholipids	Glycerophospholipids	816.57692_9.511	9.511	816.57692
PC 17:0_18:1	PC 35:1	Glycerophospholipids		PC 17:0_18:1	PC	Glycerophospholipids	Glycerophospholipids	774.59854_9.598	9.598	774.59854
							Glycerophospholipids
PC 16:1_18:2	PC 34:3	Glycerophospholipids		PC 16:1_18:2	PC	Glycerophospholipids	Glycerophospholipids	756.55197_9.364	9.364	756.55197
PC 16:1_18:2	PC 34:3	Glycerophospholipids		PC 16:1_18:2	PC	Glycerophospholipids	Glycerophospholipids	800.54604_9.362	9.362	800.54604
PC 16:0_18:2	PC 34:2	Glycerophospholipids		PC 16:0_18:2	PC	Glycerophospholipids	Glycerophospholipids	802.56535_9.457	9.457	802.56535
							Glycerophospholipids
							Glycerophospholipids
							Glycerophospholipids
							Glycerophospholipids
PC 15:0_18:2	PC 33:2	Glycerophospholipids		PC 15:0_18:2	PC	Glycerophospholipids	Glycerophospholipids	788.54494_9.396	9.396	788.54494
							Glycerophospholipids
PC 14:0_18:2	PC 32:2	Glycerophospholipids		PC 14:0_18:2	PC	Glycerophospholipids	Glycerophospholipids	774.52996_9.334	9.334	774.52996
							Glycerophospholipids
							Glycerophospholipids
LysoPI 18:2	LysoPI 18:2	Glycerophospholipids		LysoPI 18:2	LysoPI	Glycerophospholipids	Glycerophospholipids	595.2887_8.027	8.027	595.2887
							Glycerophospholipids
LysoPI 18:0	LysoPI 18:0	Glycerophospholipids		LysoPI 18:0	LysoPI	Glycerophospholipids	Glycerophospholipids	599.32059_8.451	8.451	599.32059
							Glycerophospholipids
							Glycerophospholipids
LysoPE 20:4	LysoPE 20:4	Glycerophospholipids		LysoPE 20:4	LysoPE	Glycerophospholipids	Glycerophospholipids	500.27781_8.264	8.264	500.27781
							Glycerophospholipids
							Glycerophospholipids
LysoPE 18:2	LysoPE 18:2	Glycerophospholipids		LysoPE 18:2	LysoPE	Glycerophospholipids	Glycerophospholipids	476.27831_8.257	8.257	476.27831
LysoPE 18:1	LysoPE 18:1	Glycerophospholipids		LysoPE 18:1	LysoPE	Glycerophospholipids	Glycerophospholipids	478.29368_8.463	8.463	478.29368
							Glycerophospholipids
LysoPE 16:0	LysoPE 16:0	Glycerophospholipids		LysoPE 16:0	LysoPE	Glycerophospholipids	Glycerophospholipids	435.25123_8.396	8.396	435.25123
LysoPE 16:0	LysoPE 16:0	Glycerophospholipids		LysoPE 16:0	LysoPE	Glycerophospholipids	Glycerophospholipids	452.27815_8.386	8.386	452.27815
LysoPC 24:0	LysoPC 24:0	Glycerophospholipids		LysoPC 24:0	LysoPC	Glycerophospholipids	Glycerophospholipids	608.4638_9.311	9.311	608.4638
							Glycerophospholipids
							Glycerophospholipids
							Glycerophospholipids
							Glycerophospholipids
LysoPC 22:4	LysoPC 22:4	Glycerophospholipids		LysoPC 22:4	LysoPC	Glycerophospholipids	Glycerophospholipids	572.36996_8.452	8.452	572.36996
LysoPC 22:4	LysoPC 22:4	Glycerophospholipids		LysoPC 22:4	LysoPC	Glycerophospholipids	Glycerophospholipids	616.36167_8.451	8.451	616.36167
LysoPC 22:2	LysoPC 22:2	Glycerophospholipids		LysoPC 22:2	LysoPC	Glycerophospholipids	Glycerophospholipids	576.40144_8.766	8.766	576.40144
LysoPC 22:1	LysoPC 22:1	Glycerophospholipids		LysoPC 22:1	LysoPC	Glycerophospholipids	Glycerophospholipids	578.41691_8.921	8.921	578.41691
LysoPC 22:0	LysoPC 22:0	Glycerophospholipids		LysoPC 22:0	LysoPC	Glycerophospholipids	Glycerophospholipids	580.43253_9.13	9.13	580.43253
							Glycerophospholipids
LysoPC 20:5	LysoPC 20:5	Glycerophospholipids		LysoPC 20:5	LysoPC	Glycerophospholipids	Glycerophospholipids	520.34689_7.454	7.454	520.34689
							Glycerophospholipids
							Glycerophospholipids
							Glycerophospholipids
							Glycerophospholipids
							Glycerophospholipids
LysoPC 20:4	LysoPC 20:4	Glycerophospholipids		LysoPC 20:4	LysoPC	Glycerophospholipids	Glycerophospholipids	544.33789_8.205	8.205	544.33789
LysoPC 20:4	LysoPC 20:4	Glycerophospholipids		LysoPC 20:4	LysoPC	Glycerophospholipids	Glycerophospholipids	588.33086_8.208	8.208	588.33086
							Glycerophospholipids
LysoPC 20:3	LysoPC 20:3	Glycerophospholipids		LysoPC 20:3	LysoPC	Glycerophospholipids	Glycerophospholipids	546.35357_8.329	8.329	546.35357
LysoPC 20:3	LysoPC 20:3	Glycerophospholipids		LysoPC 20:3	LysoPC	Glycerophospholipids	Glycerophospholipids	590.34658_8.329	8.329	590.34658
LysoPC 20:2	LysoPC 20:2	Glycerophospholipids		LysoPC 20:2	LysoPC	Glycerophospholipids	Glycerophospholipids	548.36991_8.495	8.495	548.36991
LysoPC 20:2	LysoPC 20:2	Glycerophospholipids		LysoPC 20:2	LysoPC	Glycerophospholipids	Glycerophospholipids	592.36167_8.495	8.495	592.36167
LysoPC 20:1	LysoPC 20:1	Glycerophospholipids		LysoPC 20:1	LysoPC	Glycerophospholipids	Glycerophospholipids	550.38572_8.686	8.686	550.38572
LysoPC 20:1	LysoPC 20:1	Glycerophospholipids		LysoPC 20:1	LysoPC	Glycerophospholipids	Glycerophospholipids	594.37704_8.686	8.686	594.37704
LysoPC 20:0	LysoPC 20:0	Glycerophospholipids		LysoPC 20:0	LysoPC	Glycerophospholipids	Glycerophospholipids	552.40115_8.915	8.915	552.40115
LysoPC 20:0	LysoPC 20:0	Glycerophospholipids		LysoPC 20:0	LysoPC	Glycerophospholipids	Glycerophospholipids	596.39286_8.913	8.913	596.39286
							Glycerophospholipids
LysoPC 19:0	LysoPC 19:0	Glycerophospholipids		LysoPC 19:0	LysoPC	Glycerophospholipids	Glycerophospholipids	582.3769_8.783	8.783	582.3769
LysoPC 18:3	LysoPC 18:3	Glycerophospholipids		LysoPC 18:3	LysoPC	Glycerophospholipids	Glycerophospholipids	518.32317_8.022	8.022	518.32317
LysoPC 18:3	LysoPC 18:3	Glycerophospholipids		LysoPC 18:3	LysoPC	Glycerophospholipids	Glycerophospholipids	562.31484_8.025	8.025	562.31484
LysoPC 18:2	LysoPC 18:2	Glycerophospholipids		LysoPC 18:2	LysoPC	Glycerophospholipids	Glycerophospholipids	520.33865_8.199	8.199	520.33865
							Glycerophospholipids
LysoPC 18:2	LysoPC 18:2	Glycerophospholipids		LysoPC 18:2	LysoPC	Glycerophospholipids	Glycerophospholipids	564.33238_8.199	8.199	564.33238
LysoPC 18:1	LysoPC 18:1	Glycerophospholipids		LysoPC 18:1	LysoPC	Glycerophospholipids	Glycerophospholipids	522.3544_8.406	8.406	522.3544
							Glycerophospholipids
LysoPC 18:1	LysoPC 18:1	Glycerophospholipids		LysoPC 18:1	LysoPC	Glycerophospholipids	Glycerophospholipids	566.34775_8.406	8.406	566.34775
							Glycerophospholipids
LysoPC 18:0	LysoPC 18:0	Glycerophospholipids		LysoPC 18:0	LysoPC	Glycerophospholipids	Glycerophospholipids	568.36375_8.643	8.643	568.36375
LysoPC 17:1	LysoPC 17:1	Glycerophospholipids		LysoPC 17:1	LysoPC	Glycerophospholipids	Glycerophospholipids	508.33868_8.249	8.249	508.33868
LysoPC 17:1	LysoPC 17:1	Glycerophospholipids		LysoPC 17:1	LysoPC	Glycerophospholipids	Glycerophospholipids	552.33012_8.248	8.248	552.33012
LysoPC 17:0	LysoPC 17:0	Glycerophospholipids		LysoPC 17:0	LysoPC	Glycerophospholipids	Glycerophospholipids	510.35435_8.489	8.489	510.35435
LysoPC 17:0	LysoPC 17:0	Glycerophospholipids		LysoPC 17:0	LysoPC	Glycerophospholipids	Glycerophospholipids	554.34612_8.49	8.49	554.34612
LysoPC 16:1	LysoPC 16:1	Glycerophospholipids		LysoPC 16:1	LysoPC	Glycerophospholipids	Glycerophospholipids	494.32317_8.076	8.076	494.32317
LysoPC 16:1	LysoPC 16:1	Glycerophospholipids		LysoPC 16:1	LysoPC	Glycerophospholipids	Glycerophospholipids	512.33367_8.069	8.069	512.33367
LysoPC 16:1	LysoPC 16:1	Glycerophospholipids		LysoPC 16:1	LysoPC	Glycerophospholipids	Glycerophospholipids	538.31485_8.076	8.076	538.31485
							Glycerophospholipids
LysoPC 16:0	LysoPC 16:0	Glycerophospholipids		LysoPC 16:0	LysoPC	Glycerophospholipids	Glycerophospholipids	496.33854_8.329	8.329	496.33854
							Glycerophospholipids
							Glycerophospholipids
LysoPC 16:0	LysoPC 16:0	Glycerophospholipids		LysoPC 16:0	LysoPC	Glycerophospholipids	Glycerophospholipids	540.33305_8.327	8.327	540.33305
LysoPC 15:0	LysoPC 15:0	Glycerophospholipids		LysoPC 15:0	LysoPC	Glycerophospholipids	Glycerophospholipids	482.32321_8.15	8.15	482.32321
LysoPC 15:0	LysoPC 15:0	Glycerophospholipids		LysoPC 15:0	LysoPC	Glycerophospholipids	Glycerophospholipids	526.315_8.151	8.151	526.315
LysoPC 14:0	LysoPC 14:0	Glycerophospholipids		LysoPC 14:0	LysoPC	Glycerophospholipids	Glycerophospholipids	468.30758_7.968	7.968	468.30758
LysoPC 14:0	LysoPC 14:0	Glycerophospholipids		LysoPC 14:0	LysoPC	Glycerophospholipids	Glycerophospholipids	512.29905_7.967	7.967	512.29905
							Glycerolipids
							Glycerolipids
DG 36:4	DG 36:4	Glycerolipids		DG 36:4	DG	Glycerolipids	Glycerolipids	617.51242_9.664	9.664	617.51242
DG 36:4	DG 36:4	Glycerolipids		DG 36:4	DG	Glycerolipids	Glycerolipids	634.53877_9.66	9.66	634.53877
DG 36:2	DG 36:2	Glycerolipids		DG 36:2	DG	Glycerolipids	Glycerolipids	638.57044_9.801	9.801	638.57044
DG 34:3	DG 34:3	Glycerolipids		DG 34:3	DG	Glycerolipids	Glycerolipids	608.52321_9.641	9.641	608.52321
DG 34:2	DG 34:2	Glycerolipids		DG 34:2	DG	Glycerolipids	Glycerolipids	610.53906_9.721	9.721	610.53906
							Glycerolipids
							Glycerolipids
							Glycerolipids
DG 18:2_18:1	DG 36:3	Glycerolipids		DG 18:2_18:1	DG	Glycerolipids	Glycerolipids	636.55452_9.731	9.731	636.55452
DG 18:1_22:0	DG 40:1	Glycerolipids		DG 18:1_22:0	DG	Glycerolipids	Glycerolipids	694.63599_9.973	9.973	694.63599
DG 18:1_18:0	DG 36:1	Glycerolipids		DG 18:1_18:0	DG	Glycerolipids	Glycerolipids	640.58608_9.878	9.878	640.58608
							Glycerolipids
							Glycerolipids
DG 16:0_18:0	DG 34:0	Glycerolipids		DG 16:0_18:0	DG	Glycerolipids	Glycerolipids	614.57053_9.871	9.871	614.57053
							Glycerolipids
Cer[NS] d43:1	Cer[NS] d43:1	Sphingolipids		Cer[NS] d43:1	Cer[NS]	Sphingolipids	Sphingolipids	664.65899_10.01	10.01	664.65899
							Sphingolipids
							Sphingolipids
							Sphingolipids
Cer[NS] d42:2	Cer[NS] d42:2	Sphingolipids		Cer[NS] d42:2	Cer[NS]	Sphingolipids	Sphingolipids	648.62754_9.881	9.881	648.62754
Cer[NS] d42:1	Cer[NS] d42:1	Sphingolipids		Cer[NS] d42:1	Cer[NS]	Sphingolipids	Sphingolipids	668.65365_9.916	9.916	668.65365
							Sphingolipids
							Sphingolipids
							Sphingolipids
Cer[NS] d40:1	Cer[NS] d40:1	Sphingolipids		Cer[NS] d40:1	Cer[NS]	Sphingolipids	Sphingolipids	622.61194_9.883	9.883	622.61194
Cer[NS] d18:1_24:0	Cer[NS] d42:1	Sphingolipids		Cer[NS] d18:1_24:0	Cer[NS]	Sphingolipids	Sphingolipids	650.64311_9.973	9.973	650.64311
Cer[NS] d18:1_23:0	Cer[NS] d41:1	Sphingolipids		Cer[NS] d18:1_23:0	Cer[NS]	Sphingolipids	Sphingolipids	636.62756_9.928	9.928	636.62756
							Glycerolipids
Alkanyl-TG O-16:0_16:0_18:2	Alkanyl-TG O-50:2	Glycerolipids		Alkanyl-TG O-16:0_16:0_18:2	Alkanyl-TG	Glycerolipids	Glycerolipids	852.79894_10.618	10.618	852.79894
AC 18:2	AC 18:2	Fatty Acyls		AC 18:2	AC	Fatty Acyls	Fatty Acyls	424.34154_7.931	7.931	424.34154
AC 18:1	AC 18:1	Fatty Acyls		AC 18:1	AC	Fatty Acyls	Fatty Acyls	426.35712_8.14	8.14	426.35712
							Fatty Acyls
							Fatty Acyls
AC 16:0	AC 16:0	Fatty Acyls		AC 16:0	AC	Fatty Acyls	Fatty Acyls	400.34155_8.049	8.049	400.34155
							Fatty Acyls
							Fatty Acyls
							Small Molecule
							Prenol lipids
							Fatty Acyls
			Tetradecanedioic acid	Tetradecanedioic acid	Fatty Acyls	Fatty Acyls	Fatty Acyls	257.17543_7.443	7.443	257.17543
			Testosterone cypiote	Testosterone cypiote	Steroids	Steroids	Steroids	413.30445_8.527	8.527	413.30445
			Testosterone	Testosterone	Steroids	Steroids	Small Molecule	289.21564_7.079	7.079	289.21564
			Taurochenodeoxycholic acid_2_(needs confirmation)	Taurochenodeoxycholic acid_2_(needs confirmation)	Steroids	Steroids	Steroids	498.28949_7.138	7.138	498.28949
			Taurochenodeoxycholic acid_1	Taurochenodeoxycholic acid_1	Steroids	Steroids	Steroids	498.28935_7.003	7.003	498.28935
							Small Molecule
			Suberic acid	Suberic acid	Fatty Acyls	Fatty Acyls	Fatty Acyls	173.08131_5.527	5.527	173.08131
							Small Molecule
							Small Molecule
			Panthenol	Panthenol	Alcohols	Alcohols	Small Molecule	206.13822_1.818	1.818	206.13822
			O-Octanoyl-L-carnitine	O-Octanoyl-L-carnitine	Fatty Acyls	Fatty Acyls	Fatty Acyls	288.21629_6.197	6.197	288.21629
			N-Phenylacetylglutamine	N-Phenylacetylglutamine	Amino acids	Amino acids	Small Molecule	265.11779_4.534	4.534	265.11779
			Nicotimide	Nicotimide	Organoheterocyclic compounds	Organoheterocyclic compounds	Small Molecule	123.05506_0.92	0.92	123.05506
			Muricholic acid_(needs confirmation)	Muricholic acid_(needs confirmation)	Steroids	Steroids	Steroids	407.28012_7.442	7.442	407.28012
			Monoolein	Monoolein	Fatty Acyls	Fatty Acyls	Fatty Acyls	357.2992_8.845	8.845	357.2992
							Small Molecule
			Methyl salicylate_1_(needs confirmation)	Methyl salicylate_1_(needs confirmation)	Benzenoids	Benzenoids	Small Molecule	151.03948_4.952	4.952	151.03948
			Methyl indole-3-acetate	Methyl indole-3-acetate	Organoheterocyclic compounds	Organoheterocyclic compounds	Small Molecule	190.08566_6.317	6.317	190.08566
			Linoleic acid	Linoleic acid	Fatty Acyls	Fatty Acyls	Fatty Acyls	279.23262_8.963	8.963	279.23262
			L-Histidine	L-Histidine	Amino acids	Amino acids	Small Molecule	156.07643_0.732	0.732	156.07643
							Small Molecule
							Small Molecule
			L-Aspartic acid	L-Aspartic acid	Amino acids	Amino acids	Small Molecule	134.04464_0.767	0.767	134.04464
			Isoniazid	Isoniazid	Organoheterocyclic compounds	Organoheterocyclic compounds	Small Molecule	138.06591_1.278	1.278	138.06591
			Inosine	Inosine	Nucleosides	Nucleosides	Small Molecule	267.07355_0.852	0.852	267.07355
			Indole-3-acetic acid	Indole-3-acetic acid	Organoheterocyclic compounds	Organoheterocyclic compounds	Small Molecule	176.07017_5.888	5.888	176.07017
							Small Molecule
			Hippuric acid	Hippuric acid	Benzenoids	Benzenoids	Small Molecule	178.05044_4.496	4.496	178.05044
							Fatty Acyls
							Small Molecule
							Steroids
			Glycochenodeoxycholic acid	Glycochenodeoxycholic acid	Steroids	Steroids	Steroids	448.30668_7.384	7.384	448.30668
			Glycerophosphocholine	Glycerophosphocholine	Salts	Glycerophospholipids	Glycerophospholipids	258.1097_0.766	0.766	258.1097
			Dodecanedioic acid	Dodecanedioic acid	Fatty Acyls	Fatty Acyls	Fatty Acyls	229.14402_7.062	7.062	229.14402
			Docosapentaenoic acid/FA 22:5	Docosapentaenoic acid/FA 22:5	Fatty Acyls	Fatty Acyls	Fatty Acyls	331.2624_8.438	8.438	331.2624
			Docosahexaenoic acid ethyl ester_peaksplit_avg	Docosahexaenoic acid ethyl ester_peaksplit_avg	Fatty Acyls	Fatty Acyls	Fatty Acyls	357.27817_7.945	7.945	357.27817
			DL-Tryptophan	DL-Tryptophan	Organoheterocyclic compounds	Organoheterocyclic compounds	Small Molecule	203.08206_2.752	2.752	203.08206
			DL-Tocopherol	DL-Tocopherol	Prenol lipids	Prenol lipids	Prenol lipids	431.38762_9.232	9.232	431.38762
			DL-Carnitine	DL-Carnitine	Amines	Amines	Small Molecule	162.11216_0.77	0.77	162.11216
							Small Molecule
			Deoxycholic acid isomer_(needs confirmation)	Deoxycholic acid isomer_(needs confirmation)	Steroids	Steroids	Steroids	391.28468_7.543	7.543	391.28468
							Steroids
			cortisone derivative1	cortisone derivative1	Steroids	Steroids	Steroids	347.22112_5.964	5.964	347.22112
			Cortisone	Cortisone	Steroids	Steroids	Steroids	361.20041_6.102	6.102	361.20041
			Cortisol	Cortisol	Steroids	Steroids	Steroids	363.21595_6.234	6.234	363.21595
							Small Molecule
			Choline	Choline	Salts	ammonium ion derivative; ammonium salts	Small Molecule	104.10687_0.753	0.753	104.10687
							Small Molecule
			Bis(methylbenzylidene)sorbitol	Bis(methylbenzylidene)sorbitol	Benzenoids	Benzenoids	Small Molecule	387.1797_7.094	7.094	387.1797
							Small Molecule
			Azelaic acid_putative1_(needs confirmation)	Azelaic acid_putative1_(needs confirmation)	Fatty Acyls	Fatty Acyls	Fatty Acyls	189.11161_6.753	6.753	189.11161
			Azelaic acid_(needs confirmation)	Azelaic acid_(needs confirmation)	Fatty Acyls	Fatty Acyls	Fatty Acyls	187.09738_6.072	6.072	187.09738
							Small Molecule
			Asparagine	Asparagine	Amino acids	Amino acids	Small Molecule	133.06064_0.73	0.73	133.06064
			5-Methoxyindole	5-Methoxyindole	Organoheterocyclic compounds	Organoheterocyclic compounds	Small Molecule	148.07536_5.424	5.424	148.07536
			4-Indolecarbaldehyde	4-Indolecarbaldehyde	Organoheterocyclic compounds	Organoheterocyclic compounds	Small Molecule	146.0598_5.796	5.796	146.0598
			3-tert-Butyladipic acid	3-tert-Butyladipic acid	Fatty Acyls	Fatty Acyls	Fatty Acyls	203.12711_6.479	6.479	203.12711
			3-Indoleacrylic acid_or_trans-3-indoleacrylic acid	3-Indoleacrylic acid_or_trans-3-indoleacrylic acid	Organoheterocyclic compounds	Organoheterocyclic compounds	Small Molecule	188.07019_2.756	2.756	188.07019
			2-Amino-4-methylpyrimidine	2-Amino-4-methylpyrimidine	Organoheterocyclic compounds	Organoheterocyclic compounds	Small Molecule	110.07111_0.747	0.747	110.07111
			2,2'-Methylenebis(4-methyl-6-tert-butylphenol)	2,2'-Methylenebis(4-methyl-6-tert-butylphenol)	Benzenoids	Benzenoids	Small Molecule	339.23216_8.888	8.888	339.23216
							Fatty Acyls
			1-Methylhistidine	1-Methylhistidine	Amino acids	Amino acids	Small Molecule	170.09205_0.738	0.738	170.09205
			1-Linoleoyl glycerol_(needs confirmation)	1-Linoleoyl glycerol_(needs confirmation)	Fatty Acyls	Fatty Acyls	Fatty Acyls	355.28324_8.666	8.666	355.28324
			16-Hydroxyhexadecanoic acid	16-Hydroxyhexadecanoic acid	Fatty Acyls	Fatty Acyls	Fatty Acyls	271.22717_8.714	8.714	271.22717
							Steroids
