# Supplementary material for: Aging-linked systemic lipid signature is reprogrammed by caloric restriction in rhesus monkeys
Source: Mol Syst Biol. 2025 Dec 10;22(2):281–305. doi: 10.1038/s44320-025-00177-3 (PMC12864875; doi:10.1038/s44320-025-00177-3)
Supplement: Supplementary file 6 — Source data Fig. 4 [file 44320_2025_177_MOESM6_ESM.zip]

Archive with 7 entries (3 files):
- MSB-2025-13100_SourceDataforFigure4/
- MSB-2025-13100_SourceDataforFigure4/4D/
- MSB-2025-13100_SourceDataforFigure4/4D/4D_ChangeOverTime_Diet.xlsx
- MSB-2025-13100_SourceDataforFigure4/4A/
- MSB-2025-13100_SourceDataforFigure4/4A/4A_VolcanoPlot_Diet.xlsx
- MSB-2025-13100_SourceDataforFigure4/4B/
- MSB-2025-13100_SourceDataforFigure4/4B/4B_Enrichment_Diet.xlsx
