# Supplementary material for: Aging-linked systemic lipid signature is reprogrammed by caloric restriction in rhesus monkeys
Source: Mol Syst Biol. 2025 Dec 10;22(2):281–305. doi: 10.1038/s44320-025-00177-3 (PMC12864875; doi:10.1038/s44320-025-00177-3)
Supplement: Supplementary file 6 — Source data Fig. 4 [file 44320_2025_177_MOESM6_ESM.zip › MSB-2025-13100_SourceDataforFigure4/4D/4D_ChangeOverTime_Diet.xlsx]

## Sheet: Fig4D_ChangeOverTime_Diet
Index	Features	Age	Diet	Mean_abundance	StandardError_abundance	p_value	adjusted_p_value	t_stat
V1649	Inosine	7	C	17.229	3.70792	0.707079	0.869749	0.489976
V1649	Inosine	7	R	15.3915	0.561116	0.707079	0.869749	0.489976
V1649	Inosine	8	C	13.297	NA	NA	NA	NA
V1649	Inosine	8	R	17.9449	0.87089	NA	NA	NA
V1649	Inosine	9	C	19.055	0.810692	0.454761	0.714624	-0.761665
V1649	Inosine	9	R	19.8844	0.727034	0.454761	0.714624	-0.761665
V1649	Inosine	10	C	18.316	0.768403	0.951709	0.951709	0.0614156
V1649	Inosine	10	R	18.2466	0.828536	0.951709	0.951709	0.0614156
V1649	Inosine	11	C	18.7053	0.552309	0.751147	0.869749	-0.321896
V1649	Inosine	11	R	19.0159	0.791125	0.751147	0.869749	-0.321896
V1649	Inosine	12	C	18.263	0.777209	0.45006	0.714624	-0.77007
V1649	Inosine	12	R	19.0127	0.5864	0.45006	0.714624	-0.77007
V1649	Inosine	13	C	17.915	0.379877	0.861116	0.904579	0.180867
V1649	Inosine	13	R	17.7212	1.00164	0.861116	0.904579	0.180867
V1649	Inosine	14	C	18.9266	0.529147	0.0263517	0.207804	2.34183
V1649	Inosine	14	R	17.376	0.397972	0.0263517	0.207804	2.34183
V1649	Inosine	15	C	19.4327	0.585755	0.0377825	0.207804	2.21772
V1649	Inosine	15	R	17.4848	0.654526	0.0377825	0.207804	2.21772
V1649	Inosine	16	C	19.918	0.437077	0.0352969	0.207804	2.24978
V1649	Inosine	16	R	18.433	0.494598	0.0352969	0.207804	2.24978
V1649	Inosine	17	C	19.4498	0.515562	0.0498564	0.219368	2.06474
V1649	Inosine	17	R	17.9938	0.481064	0.0498564	0.219368	2.06474
V1649	Inosine	18	C	20.0082	0.443463	0.109963	0.293598	1.71929
V1649	Inosine	18	R	18.7626	0.572887	0.109963	0.293598	1.71929
V1649	Inosine	19	C	19.5724	0.320134	0.426755	0.714624	0.805395
V1649	Inosine	19	R	19.2024	0.329455	0.426755	0.714624	0.805395
V1649	Inosine	20	C	20.2159	0.487896	0.125145	0.293598	1.60217
V1649	Inosine	20	R	19.082	0.512675	0.125145	0.293598	1.60217
V1649	Inosine	21	C	20.4929	0.426933	0.560605	0.770832	0.593791
V1649	Inosine	21	R	20.1607	0.361425	0.560605	0.770832	0.593791
V1649	Inosine	22	C	20.13	0.283893	0.013392	0.207804	2.62836
V1649	Inosine	22	R	18.9546	0.345541	0.013392	0.207804	2.62836
V1649	Inosine	23	C	19.8966	0.303883	0.863462	0.904579	0.174215
V1649	Inosine	23	R	19.8172	0.339976	0.863462	0.904579	0.174215
V1649	Inosine	24	C	20.5396	0.375498	0.133454	0.293598	1.57715
V1649	Inosine	24	R	19.4965	0.544437	0.133454	0.293598	1.57715
V1649	Inosine	25	C	20.0035	0.587045	0.741362	0.869749	0.335343
V1649	Inosine	25	R	19.7548	0.453308	0.741362	0.869749	0.335343
V1649	Inosine	26	C	20.3496	0.398299	0.342567	0.685133	0.991298
V1649	Inosine	26	R	19.5294	0.725245	0.342567	0.685133	0.991298
V1649	Inosine	27	C	20.7935	0.449473	0.117303	0.293598	1.65563
V1649	Inosine	27	R	19.668	0.51002	0.117303	0.293598	1.65563
V1649	Inosine	28	C	20.8233	0.175641	0.0944666	0.293598	2.01132
V1649	Inosine	28	R	19.3356	0.718491	0.0944666	0.293598	2.01132
V1649	Inosine	29	C	18.5481	1.75734	0.488317	0.716199	-0.817304
V1649	Inosine	29	R	20.0443	0.512909	0.488317	0.716199	-0.817304
V1649	Inosine	30	C	20.6788	NA	NA	NA	NA
V1649	Inosine	30	R	19.2649	NA	NA	NA	NA
V1649	Inosine	31	C	20.1572	NA	NA	NA	NA
V1649	Inosine	31	R	20.2857	0.474698	NA	NA	NA
V1649	Inosine	33	C	18.357	NA	NA	NA	NA
V1649	Inosine	33	R	21.2166	0.111439	NA	NA	NA
V1788	Linoleic acid	7	C	20.9811	0.967126	0.90689	0.950076	-0.139868
V1788	Linoleic acid	7	R	21.3347	2.33541	0.90689	0.950076	-0.139868
V1788	Linoleic acid	8	C	19.9618	NA	NA	NA	NA
V1788	Linoleic acid	8	R	19.4903	0.833524	NA	NA	NA
V1788	Linoleic acid	9	C	21.4912	0.508817	0.157237	0.356846	-1.46757
V1788	Linoleic acid	9	R	22.4704	0.431559	0.157237	0.356846	-1.46757
V1788	Linoleic acid	10	C	21.0344	0.465298	0.656195	0.834847	0.452942
V1788	Linoleic acid	10	R	20.761	0.384234	0.656195	0.834847	0.452942
V1788	Linoleic acid	11	C	21.3358	0.349569	0.0918892	0.349192	-1.77701
V1788	Linoleic acid	11	R	22.4105	0.493532	0.0918892	0.349192	-1.77701
V1788	Linoleic acid	12	C	21.3081	0.596935	0.804567	0.931603	-0.250517
V1788	Linoleic acid	12	R	21.505	0.511269	0.804567	0.931603	-0.250517
V1788	Linoleic acid	13	C	20.713	0.306153	0.544016	0.748022	-0.631237
V1788	Linoleic acid	13	R	21.161	0.640272	0.544016	0.748022	-0.631237
V1788	Linoleic acid	14	C	20.5079	0.373865	0.982182	0.982182	0.0225304
V1788	Linoleic acid	14	R	20.4974	0.277915	0.982182	0.982182	0.0225304
V1788	Linoleic acid	15	C	20.9284	0.336128	0.0582721	0.349192	-2.00344
V1788	Linoleic acid	15	R	21.9436	0.379214	0.0582721	0.349192	-2.00344
V1788	Linoleic acid	16	C	20.8062	0.375975	0.853898	0.939288	0.18667
V1788	Linoleic acid	16	R	20.7248	0.220933	0.853898	0.939288	0.18667
V1788	Linoleic acid	17	C	20.5344	0.228857	0.215311	0.394737	-1.27559
V1788	Linoleic acid	17	R	21.1045	0.383924	0.215311	0.394737	-1.27559
V1788	Linoleic acid	18	C	20.7434	0.322105	0.0323695	0.349192	-2.35284
V1788	Linoleic acid	18	R	21.7903	0.306984	0.0323695	0.349192	-2.35284
V1788	Linoleic acid	19	C	20.3865	0.201753	0.391226	0.614783	-0.869558
V1788	Linoleic acid	19	R	20.649	0.224524	0.391226	0.614783	-0.869558
V1788	Linoleic acid	20	C	20.0345	0.334861	0.0952341	0.349192	-1.75475
V1788	Linoleic acid	20	R	20.9109	0.370544	0.0952341	0.349192	-1.75475
V1788	Linoleic acid	21	C	19.5289	0.319629	0.0369727	0.349192	-2.25439
V1788	Linoleic acid	21	R	20.6674	0.391011	0.0369727	0.349192	-2.25439
V1788	Linoleic acid	22	C	20.4254	0.296466	0.206157	0.394737	-1.29049
V1788	Linoleic acid	22	R	20.9645	0.294356	0.206157	0.394737	-1.29049
V1788	Linoleic acid	23	C	19.9908	0.292282	0.14287	0.356846	-1.52534
V1788	Linoleic acid	23	R	20.7178	0.376495	0.14287	0.356846	-1.52534
V1788	Linoleic acid	24	C	19.7378	0.226506	0.0654064	0.349192	-1.95564
V1788	Linoleic acid	24	R	20.4304	0.272212	0.0654064	0.349192	-1.95564
V1788	Linoleic acid	25	C	20.44	0.308742	0.457366	0.670803	-0.758466
V1788	Linoleic acid	25	R	20.7487	0.26521	0.457366	0.670803	-0.758466
V1788	Linoleic acid	26	C	20.4753	0.340176	0.683057	0.834847	-0.415821
V1788	Linoleic acid	26	R	20.6432	0.217512	0.683057	0.834847	-0.415821
V1788	Linoleic acid	27	C	19.8238	0.29349	0.112852	0.354678	-1.67064
V1788	Linoleic acid	27	R	20.6275	0.381171	0.112852	0.354678	-1.67064
V1788	Linoleic acid	28	C	20.126	0.389195	0.36484	0.614783	-0.955008
V1788	Linoleic acid	28	R	20.6508	0.387938	0.36484	0.614783	-0.955008
V1788	Linoleic acid	29	C	20.0119	0.294583	0.162203	0.356846	-1.53958
V1788	Linoleic acid	29	R	20.7588	0.385398	0.162203	0.356846	-1.53958
V1788	Linoleic acid	30	C	20.8715	NA	NA	NA	NA
V1788	Linoleic acid	30	R	21.292	NA	NA	NA	NA
V1788	Linoleic acid	31	C	21.854	NA	NA	NA	NA
V1788	Linoleic acid	31	R	20.9386	0.39756	NA	NA	NA
V1788	Linoleic acid	33	C	20.9556	NA	NA	NA	NA
V1788	Linoleic acid	33	R	19.5854	0.0832215	NA	NA	NA
V2547	1-Linoleoyl glycerol_(needs confirmation)	7	C	19.2144	0.0754823	0.847362	0.887713	-0.243749
V2547	1-Linoleoyl glycerol_(needs confirmation)	7	R	19.4342	0.898718	0.847362	0.887713	-0.243749
V2547	1-Linoleoyl glycerol_(needs confirmation)	8	C	19.4063	NA	NA	NA	NA
V2547	1-Linoleoyl glycerol_(needs confirmation)	8	R	18.6709	0.0988581	NA	NA	NA
V2547	1-Linoleoyl glycerol_(needs confirmation)	9	C	19.7525	0.228332	0.288319	0.606633	1.08947
V2547	1-Linoleoyl glycerol_(needs confirmation)	9	R	19.4163	0.207583	0.288319	0.606633	1.08947
V2547	1-Linoleoyl glycerol_(needs confirmation)	10	C	19.3026	0.401359	0.699518	0.824149	-0.392888
V2547	1-Linoleoyl glycerol_(needs confirmation)	10	R	19.4958	0.284421	0.699518	0.824149	-0.392888
V2547	1-Linoleoyl glycerol_(needs confirmation)	11	C	19.3551	0.235691	0.208218	0.606633	1.30251
V2547	1-Linoleoyl glycerol_(needs confirmation)	11	R	18.8377	0.319727	0.208218	0.606633	1.30251
V2547	1-Linoleoyl glycerol_(needs confirmation)	12	C	19.648	0.307113	0.546407	0.801397	0.612703
V2547	1-Linoleoyl glycerol_(needs confirmation)	12	R	19.3688	0.336538	0.546407	0.801397	0.612703
V2547	1-Linoleoyl glycerol_(needs confirmation)	13	C	19.9058	0.339803	0.217703	0.606633	1.28763
V2547	1-Linoleoyl glycerol_(needs confirmation)	13	R	19.3684	0.242326	0.217703	0.606633	1.28763
V2547	1-Linoleoyl glycerol_(needs confirmation)	14	C	19.7483	0.260004	0.39145	0.680933	0.873878
V2547	1-Linoleoyl glycerol_(needs confirmation)	14	R	19.4935	0.132024	0.39145	0.680933	0.873878
V2547	1-Linoleoyl glycerol_(needs confirmation)	15	C	20.4969	0.284434	0.402369	0.680933	0.854903
V2547	1-Linoleoyl glycerol_(needs confirmation)	15	R	20.1222	0.333476	0.402369	0.680933	0.854903
V2547	1-Linoleoyl glycerol_(needs confirmation)	16	C	20.3729	0.31154	0.0468159	0.343317	2.10971
V2547	1-Linoleoyl glycerol_(needs confirmation)	16	R	19.407	0.335517	0.0468159	0.343317	2.10971
V2547	1-Linoleoyl glycerol_(needs confirmation)	17	C	20.7747	0.357203	0.0219057	0.240962	2.47643
V2547	1-Linoleoyl glycerol_(needs confirmation)	17	R	19.6857	0.256481	0.0219057	0.240962	2.47643
V2547	1-Linoleoyl glycerol_(needs confirmation)	18	C	21.2165	0.250245	0.183725	0.606633	1.44531
V2547	1-Linoleoyl glycerol_(needs confirmation)	18	R	20.3569	0.539525	0.183725	0.606633	1.44531
V2547	1-Linoleoyl glycerol_(needs confirmation)	19	C	21.4794	0.435455	0.0799311	0.439621	1.82618
V2547	1-Linoleoyl glycerol_(needs confirmation)	19	R	20.5307	0.283251	0.0799311	0.439621	1.82618
V2547	1-Linoleoyl glycerol_(needs confirmation)	20	C	21.117	0.310252	0.303316	0.606633	1.06235
V2547	1-Linoleoyl glycerol_(needs confirmation)	20	R	20.5376	0.448557	0.303316	0.606633	1.06235
V2547	1-Linoleoyl glycerol_(needs confirmation)	21	C	21.1333	0.33782	0.240168	0.606633	1.21529
V2547	1-Linoleoyl glycerol_(needs confirmation)	21	R	20.4726	0.425978	0.240168	0.606633	1.21529
V2547	1-Linoleoyl glycerol_(needs confirmation)	22	C	21.102	0.287905	0.996762	0.996762	0.00409121
V2547	1-Linoleoyl glycerol_(needs confirmation)	22	R	21.1002	0.338411	0.996762	0.996762	0.00409121
V2547	1-Linoleoyl glycerol_(needs confirmation)	23	C	20.7597	0.393467	0.658252	0.824149	0.44901
V2547	1-Linoleoyl glycerol_(needs confirmation)	23	R	20.4809	0.480417	0.658252	0.824149	0.44901
V2547	1-Linoleoyl glycerol_(needs confirmation)	24	C	20.792	0.393547	0.713323	0.824149	0.372639
V2547	1-Linoleoyl glycerol_(needs confirmation)	24	R	20.577	0.422125	0.713323	0.824149	0.372639
V2547	1-Linoleoyl glycerol_(needs confirmation)	25	C	21.9667	0.359738	0.00684716	0.150638	3.02052
V2547	1-Linoleoyl glycerol_(needs confirmation)	25	R	20.5188	0.316861	0.00684716	0.150638	3.02052
V2547	1-Linoleoyl glycerol_(needs confirmation)	26	C	20.8377	0.369264	0.615512	0.824149	-0.512855
V2547	1-Linoleoyl glycerol_(needs confirmation)	26	R	21.1336	0.443346	0.615512	0.824149	-0.512855
V2547	1-Linoleoyl glycerol_(needs confirmation)	27	C	20.945	0.38734	0.749226	0.824149	0.325944
V2547	1-Linoleoyl glycerol_(needs confirmation)	27	R	20.7682	0.379549	0.749226	0.824149	0.325944
V2547	1-Linoleoyl glycerol_(needs confirmation)	28	C	21.4802	0.555239	0.484295	0.761035	0.741014
V2547	1-Linoleoyl glycerol_(needs confirmation)	28	R	21.0039	0.323936	0.484295	0.761035	0.741014
V2547	1-Linoleoyl glycerol_(needs confirmation)	29	C	21.3865	0.799308	0.285833	0.606633	1.3245
V2547	1-Linoleoyl glycerol_(needs confirmation)	29	R	20.2415	0.32918	0.285833	0.606633	1.3245
V2547	1-Linoleoyl glycerol_(needs confirmation)	30	C	23.8147	NA	NA	NA	NA
V2547	1-Linoleoyl glycerol_(needs confirmation)	30	R	21.1927	NA	NA	NA	NA
V2547	1-Linoleoyl glycerol_(needs confirmation)	31	C	23.5821	NA	NA	NA	NA
V2547	1-Linoleoyl glycerol_(needs confirmation)	31	R	21.5867	0.492782	NA	NA	NA
V2547	1-Linoleoyl glycerol_(needs confirmation)	33	C	22.0996	NA	NA	NA	NA
V2547	1-Linoleoyl glycerol_(needs confirmation)	33	R	21.1461	1.20256	NA	NA	NA
V2565	Docosahexaenoic acid ethyl ester_peaksplit_avg	7	C	20.7558	1.03788	0.182739	0.309251	2.99837
V2565	Docosahexaenoic acid ethyl ester_peaksplit_avg	7	R	17.5506	0.256019	0.182739	0.309251	2.99837
V2565	Docosahexaenoic acid ethyl ester_peaksplit_avg	8	C	19.1778	NA	NA	NA	NA
V2565	Docosahexaenoic acid ethyl ester_peaksplit_avg	8	R	20.977	0.733065	NA	NA	NA
V2565	Docosahexaenoic acid ethyl ester_peaksplit_avg	9	C	20.3286	0.429493	0.100196	0.200392	1.7244
V2565	Docosahexaenoic acid ethyl ester_peaksplit_avg	9	R	19.4068	0.318274	0.100196	0.200392	1.7244
V2565	Docosahexaenoic acid ethyl ester_peaksplit_avg	10	C	19.8331	0.382449	0.788807	0.788807	-0.272243
V2565	Docosahexaenoic acid ethyl ester_peaksplit_avg	10	R	20.0088	0.520187	0.788807	0.788807	-0.272243
V2565	Docosahexaenoic acid ethyl ester_peaksplit_avg	11	C	20.355	0.257741	0.651084	0.682088	0.458708
V2565	Docosahexaenoic acid ethyl ester_peaksplit_avg	11	R	20.1801	0.28095	0.651084	0.682088	0.458708
V2565	Docosahexaenoic acid ethyl ester_peaksplit_avg	12	C	20.6521	0.384576	0.063526	0.200392	1.95412
V2565	Docosahexaenoic acid ethyl ester_peaksplit_avg	12	R	19.5738	0.395741	0.063526	0.200392	1.95412
V2565	Docosahexaenoic acid ethyl ester_peaksplit_avg	13	C	20.5659	0.344342	0.477083	0.524791	0.736204
V2565	Docosahexaenoic acid ethyl ester_peaksplit_avg	13	R	20.1047	0.523424	0.477083	0.524791	0.736204
V2565	Docosahexaenoic acid ethyl ester_peaksplit_avg	14	C	20.0238	0.183737	0.160677	0.294574	1.43834
V2565	Docosahexaenoic acid ethyl ester_peaksplit_avg	14	R	19.5713	0.255353	0.160677	0.294574	1.43834
V2565	Docosahexaenoic acid ethyl ester_peaksplit_avg	15	C	20.2595	0.477826	0.393908	0.456104	0.872007
V2565	Docosahexaenoic acid ethyl ester_peaksplit_avg	15	R	19.7316	0.371676	0.393908	0.456104	0.872007
V2565	Docosahexaenoic acid ethyl ester_peaksplit_avg	16	C	19.8318	0.217914	0.263272	0.361998	-1.15852
V2565	Docosahexaenoic acid ethyl ester_peaksplit_avg	16	R	20.3332	0.373942	0.263272	0.361998	-1.15852
V2565	Docosahexaenoic acid ethyl ester_peaksplit_avg	17	C	20.5914	0.310097	0.0867629	0.200392	1.78498
V2565	Docosahexaenoic acid ethyl ester_peaksplit_avg	17	R	19.8276	0.294832	0.0867629	0.200392	1.78498
V2565	Docosahexaenoic acid ethyl ester_peaksplit_avg	18	C	20.62	0.47956	0.0230657	0.126861	2.51313
V2565	Docosahexaenoic acid ethyl ester_peaksplit_avg	18	R	19.0791	0.382001	0.0230657	0.126861	2.51313
V2565	Docosahexaenoic acid ethyl ester_peaksplit_avg	19	C	20.4618	0.263545	0.0615652	0.200392	1.94279
V2565	Docosahexaenoic acid ethyl ester_peaksplit_avg	19	R	19.5947	0.360183	0.0615652	0.200392	1.94279
V2565	Docosahexaenoic acid ethyl ester_peaksplit_avg	20	C	20.4866	0.336864	0.00217934	0.0479455	3.55416
V2565	Docosahexaenoic acid ethyl ester_peaksplit_avg	20	R	18.6213	0.402449	0.00217934	0.0479455	3.55416
V2565	Docosahexaenoic acid ethyl ester_peaksplit_avg	21	C	20.493	0.588042	0.1995	0.313499	1.333
V2565	Docosahexaenoic acid ethyl ester_peaksplit_avg	21	R	19.402	0.569285	0.1995	0.313499	1.333
V2565	Docosahexaenoic acid ethyl ester_peaksplit_avg	22	C	20.163	0.373022	0.098665	0.200392	1.70205
V2565	Docosahexaenoic acid ethyl ester_peaksplit_avg	22	R	19.2226	0.407636	0.098665	0.200392	1.70205
V2565	Docosahexaenoic acid ethyl ester_peaksplit_avg	23	C	20.594	0.630232	0.075408	0.200392	1.89836
V2565	Docosahexaenoic acid ethyl ester_peaksplit_avg	23	R	19.0868	0.482852	0.075408	0.200392	1.89836
V2565	Docosahexaenoic acid ethyl ester_peaksplit_avg	24	C	20.8326	0.375958	0.019648	0.126861	2.5614
V2565	Docosahexaenoic acid ethyl ester_peaksplit_avg	24	R	19.2449	0.492823	0.019648	0.126861	2.5614
V2565	Docosahexaenoic acid ethyl ester_peaksplit_avg	25	C	20.487	0.354415	0.066251	0.200392	1.94477
V2565	Docosahexaenoic acid ethyl ester_peaksplit_avg	25	R	19.5686	0.312106	0.066251	0.200392	1.94477
V2565	Docosahexaenoic acid ethyl ester_peaksplit_avg	26	C	21.0047	0.422316	0.0142692	0.126861	2.74654
V2565	Docosahexaenoic acid ethyl ester_peaksplit_avg	26	R	19.6222	0.273903	0.0142692	0.126861	2.74654
V2565	Docosahexaenoic acid ethyl ester_peaksplit_avg	27	C	21.2562	0.484632	0.314385	0.389968	1.05901
V2565	Docosahexaenoic acid ethyl ester_peaksplit_avg	27	R	20.632	0.335414	0.314385	0.389968	1.05901
V2565	Docosahexaenoic acid ethyl ester_peaksplit_avg	28	C	20.721	0.483006	0.319065	0.389968	1.06486
V2565	Docosahexaenoic acid ethyl ester_peaksplit_avg	28	R	19.6778	0.852364	0.319065	0.389968	1.06486
V2565	Docosahexaenoic acid ethyl ester_peaksplit_avg	29	C	20.6851	0.721608	0.216987	0.318248	1.38868
V2565	Docosahexaenoic acid ethyl ester_peaksplit_avg	29	R	19.3222	0.665281	0.216987	0.318248	1.38868
V2565	Docosahexaenoic acid ethyl ester_peaksplit_avg	30	C	21.8326	NA	NA	NA	NA
V2565	Docosahexaenoic acid ethyl ester_peaksplit_avg	30	R	19.4086	NA	NA	NA	NA
V2565	Docosahexaenoic acid ethyl ester_peaksplit_avg	31	C	20.972	NA	NA	NA	NA
V2565	Docosahexaenoic acid ethyl ester_peaksplit_avg	31	R	20.3203	0.192836	NA	NA	NA
V2565	Docosahexaenoic acid ethyl ester_peaksplit_avg	33	C	22.3706	NA	NA	NA	NA
V2565	Docosahexaenoic acid ethyl ester_peaksplit_avg	33	R	20.4559	1.74884	NA	NA	NA
V2570	Monoolein	7	C	19.1941	0.214349	0.509588	0.659467	-0.942785
V2570	Monoolein	7	R	20.2451	1.09399	0.509588	0.659467	-0.942785
V2570	Monoolein	8	C	19.5854	NA	NA	NA	NA
V2570	Monoolein	8	R	19.1575	0.240654	NA	NA	NA
V2570	Monoolein	9	C	20.5388	0.211366	0.0134165	0.106301	2.70069
V2570	Monoolein	9	R	19.772	0.189602	0.0134165	0.106301	2.70069
V2570	Monoolein	10	C	20.2319	0.404565	0.916927	0.916927	0.105922
V2570	Monoolein	10	R	20.179	0.293696	0.916927	0.916927	0.105922
V2570	Monoolein	11	C	20.4775	0.237097	0.084169	0.185172	1.81626
V2570	Monoolein	11	R	19.7956	0.291084	0.084169	0.185172	1.81626
V2570	Monoolein	12	C	20.8168	0.268385	0.0521581	0.143435	2.053
V2570	Monoolein	12	R	20.0292	0.274086	0.0521581	0.143435	2.053
V2570	Monoolein	13	C	20.6922	0.280524	0.0289911	0.106301	2.41813
V2570	Monoolein	13	R	19.7703	0.258212	0.0289911	0.106301	2.41813
V2570	Monoolein	14	C	20.1371	0.257419	0.283051	0.476856	1.09769
V2570	Monoolein	14	R	19.8102	0.149752	0.283051	0.476856	1.09769
V2570	Monoolein	15	C	20.6744	0.292134	0.439571	0.60441	0.787891
V2570	Monoolein	15	R	20.3358	0.315204	0.439571	0.60441	0.787891
V2570	Monoolein	16	C	20.7619	0.358702	0.0266665	0.106301	2.39781
V2570	Monoolein	16	R	19.7521	0.220609	0.0266665	0.106301	2.39781
V2570	Monoolein	17	C	20.7622	0.399822	0.0200393	0.106301	2.55188
V2570	Monoolein	17	R	19.5844	0.230506	0.0200393	0.106301	2.55188
V2570	Monoolein	18	C	21.1177	0.338875	0.0668531	0.163419	2.03167
V2570	Monoolein	18	R	19.8666	0.514161	0.0668531	0.163419	2.03167
V2570	Monoolein	19	C	21.319	0.439634	0.0206633	0.106301	2.49671
V2570	Monoolein	19	R	20.0756	0.233996	0.0206633	0.106301	2.49671
V2570	Monoolein	20	C	20.8901	0.355038	0.218085	0.399823	1.2813
V2570	Monoolein	20	R	20.0737	0.529064	0.218085	0.399823	1.2813
V2570	Monoolein	21	C	20.9734	0.279737	0.0495698	0.143435	2.11213
V2570	Monoolein	21	R	19.9591	0.390334	0.0495698	0.143435	2.11213
V2570	Monoolein	22	C	20.7629	0.306284	0.632636	0.732526	0.482752
V2570	Monoolein	22	R	20.5435	0.335685	0.632636	0.732526	0.482752
V2570	Monoolein	23	C	20.8039	0.362858	0.142491	0.284983	1.52749
V2570	Monoolein	23	R	19.8609	0.499423	0.142491	0.284983	1.52749
V2570	Monoolein	24	C	20.276	0.438661	0.727723	0.800495	0.352999
V2570	Monoolein	24	R	20.0529	0.454946	0.727723	0.800495	0.352999
V2570	Monoolein	25	C	21.6235	0.334674	0.00271201	0.0596643	3.38629
V2570	Monoolein	25	R	20.0308	0.330442	0.00271201	0.0596643	3.38629
V2570	Monoolein	26	C	20.4547	0.441571	0.89123	0.916927	-0.138999
V2570	Monoolein	26	R	20.5471	0.497393	0.89123	0.916927	-0.138999
V2570	Monoolein	27	C	20.5384	0.456456	0.62409	0.732526	0.500495
V2570	Monoolein	27	R	20.2108	0.469129	0.62409	0.732526	0.500495
V2570	Monoolein	28	C	21.0686	0.562362	0.377217	0.553251	0.934994
V2570	Monoolein	28	R	20.4019	0.438317	0.377217	0.553251	0.934994
V2570	Monoolein	29	C	21.3316	1.08912	0.303454	0.476856	1.30996
V2570	Monoolein	29	R	19.845	0.318872	0.303454	0.476856	1.30996
V2570	Monoolein	30	C	23.9312	NA	NA	NA	NA
V2570	Monoolein	30	R	20.3596	NA	NA	NA	NA
V2570	Monoolein	31	C	23.7612	NA	NA	NA	NA
V2570	Monoolein	31	R	20.9647	0.440128	NA	NA	NA
V2570	Monoolein	33	C	23.1855	NA	NA	NA	NA
V2570	Monoolein	33	R	20.8867	1.01555	NA	NA	NA
V2933	Deoxycholic acid isomer_(needs confirmation)	7	C	20.1544	0.741214	0.113117	0.214027	5.27018
V2933	Deoxycholic acid isomer_(needs confirmation)	7	R	16.2128	0.0999208	0.113117	0.214027	5.27018
V2933	Deoxycholic acid isomer_(needs confirmation)	8	C	19.1809	NA	NA	NA	NA
V2933	Deoxycholic acid isomer_(needs confirmation)	8	R	19.9329	0.640245	NA	NA	NA
V2933	Deoxycholic acid isomer_(needs confirmation)	9	C	19.1395	0.43014	0.299458	0.411754	1.06401
V2933	Deoxycholic acid isomer_(needs confirmation)	9	R	18.4865	0.437794	0.299458	0.411754	1.06401
V2933	Deoxycholic acid isomer_(needs confirmation)	10	C	18.5192	0.466253	0.644087	0.708496	-0.470937
V2933	Deoxycholic acid isomer_(needs confirmation)	10	R	18.785	0.318146	0.644087	0.708496	-0.470937
V2933	Deoxycholic acid isomer_(needs confirmation)	11	C	19.1411	0.32658	0.582111	0.674024	0.558576
V2933	Deoxycholic acid isomer_(needs confirmation)	11	R	18.8872	0.316008	0.582111	0.674024	0.558576
V2933	Deoxycholic acid isomer_(needs confirmation)	12	C	19.3107	0.40908	0.116742	0.214027	1.63587
V2933	Deoxycholic acid isomer_(needs confirmation)	12	R	18.4518	0.329141	0.116742	0.214027	1.63587
V2933	Deoxycholic acid isomer_(needs confirmation)	13	C	19.5414	0.348703	0.390666	0.477481	0.891148
V2933	Deoxycholic acid isomer_(needs confirmation)	13	R	19.0121	0.480863	0.390666	0.477481	0.891148
V2933	Deoxycholic acid isomer_(needs confirmation)	14	C	19.1507	0.174037	0.0511122	0.199701	2.0296
V2933	Deoxycholic acid isomer_(needs confirmation)	14	R	18.5702	0.22693	0.0511122	0.199701	2.0296
V2933	Deoxycholic acid isomer_(needs confirmation)	15	C	19.4658	0.39485	0.0923333	0.214027	1.76527
V2933	Deoxycholic acid isomer_(needs confirmation)	15	R	18.5216	0.360765	0.0923333	0.214027	1.76527
V2933	Deoxycholic acid isomer_(needs confirmation)	16	C	19.0731	0.246422	0.779554	0.816676	-0.284453
V2933	Deoxycholic acid isomer_(needs confirmation)	16	R	19.209	0.409332	0.779554	0.816676	-0.284453
V2933	Deoxycholic acid isomer_(needs confirmation)	17	C	19.3575	0.334134	0.363029	0.469802	0.927595
V2933	Deoxycholic acid isomer_(needs confirmation)	17	R	18.9445	0.294193	0.363029	0.469802	0.927595
V2933	Deoxycholic acid isomer_(needs confirmation)	18	C	19.252	0.422109	0.109036	0.214027	1.69884
V2933	Deoxycholic acid isomer_(needs confirmation)	18	R	18.3876	0.284028	0.109036	0.214027	1.69884
V2933	Deoxycholic acid isomer_(needs confirmation)	19	C	19.3562	0.195567	0.0726185	0.199701	1.87391
V2933	Deoxycholic acid isomer_(needs confirmation)	19	R	18.5583	0.378224	0.0726185	0.199701	1.87391
V2933	Deoxycholic acid isomer_(needs confirmation)	20	C	19.5855	0.339213	0.00257568	0.0566649	3.48294
V2933	Deoxycholic acid isomer_(needs confirmation)	20	R	17.7324	0.409874	0.00257568	0.0566649	3.48294
V2933	Deoxycholic acid isomer_(needs confirmation)	21	C	19.3655	0.547723	0.192035	0.289008	1.35555
V2933	Deoxycholic acid isomer_(needs confirmation)	21	R	18.2754	0.588822	0.192035	0.289008	1.35555
V2933	Deoxycholic acid isomer_(needs confirmation)	22	C	19.2183	0.344147	0.058964	0.199701	1.96166
V2933	Deoxycholic acid isomer_(needs confirmation)	22	R	18.1806	0.401747	0.058964	0.199701	1.96166
V2933	Deoxycholic acid isomer_(needs confirmation)	23	C	19.4206	0.545798	0.130268	0.220453	1.60508
V2933	Deoxycholic acid isomer_(needs confirmation)	23	R	18.3793	0.350671	0.130268	0.220453	1.60508
V2933	Deoxycholic acid isomer_(needs confirmation)	24	C	19.6673	0.415244	0.0691495	0.199701	1.9397
V2933	Deoxycholic acid isomer_(needs confirmation)	24	R	18.2715	0.587645	0.0691495	0.199701	1.9397
V2933	Deoxycholic acid isomer_(needs confirmation)	25	C	19.6	0.355518	0.0244224	0.179098	2.39825
V2933	Deoxycholic acid isomer_(needs confirmation)	25	R	18.2267	0.44892	0.0244224	0.179098	2.39825
V2933	Deoxycholic acid isomer_(needs confirmation)	26	C	19.7679	0.277037	0.0408396	0.199701	2.22224
V2933	Deoxycholic acid isomer_(needs confirmation)	26	R	19.0306	0.182554	0.0408396	0.199701	2.22224
V2933	Deoxycholic acid isomer_(needs confirmation)	27	C	19.3202	0.58394	0.936838	0.936838	0.0818175
V2933	Deoxycholic acid isomer_(needs confirmation)	27	R	19.2663	0.303904	0.936838	0.936838	0.0818175
V2933	Deoxycholic acid isomer_(needs confirmation)	28	C	19.9629	0.490643	0.197051	0.289008	1.39965
V2933	Deoxycholic acid isomer_(needs confirmation)	28	R	18.7557	0.709363	0.197051	0.289008	1.39965
V2933	Deoxycholic acid isomer_(needs confirmation)	29	C	20.3	0.383532	0.0220644	0.179098	2.76481
V2933	Deoxycholic acid isomer_(needs confirmation)	29	R	18.2003	0.655442	0.0220644	0.179098	2.76481
V2933	Deoxycholic acid isomer_(needs confirmation)	30	C	20.1289	NA	NA	NA	NA
V2933	Deoxycholic acid isomer_(needs confirmation)	30	R	19.0289	NA	NA	NA	NA
V2933	Deoxycholic acid isomer_(needs confirmation)	31	C	19.7148	NA	NA	NA	NA
V2933	Deoxycholic acid isomer_(needs confirmation)	31	R	19.308	0.135073	NA	NA	NA
V2933	Deoxycholic acid isomer_(needs confirmation)	33	C	21.0833	NA	NA	NA	NA
V2933	Deoxycholic acid isomer_(needs confirmation)	33	R	19.0736	1.20657	NA	NA	NA
V3003	AC 16:0	7	C	20.1681	0.463565	0.487178	0.66987	-0.873671
V3003	AC 16:0	7	R	20.9113	0.713234	0.487178	0.66987	-0.873671
V3003	AC 16:0	8	C	18.8147	NA	NA	NA	NA
V3003	AC 16:0	8	R	20.1573	0.185195	NA	NA	NA
V3003	AC 16:0	9	C	20.5742	0.208667	0.527276	0.682358	-0.64331
V3003	AC 16:0	9	R	20.781	0.244527	0.527276	0.682358	-0.64331
V3003	AC 16:0	10	C	20.6072	0.202257	0.0584512	0.160741	2.03328
V3003	AC 16:0	10	R	20.0978	0.147876	0.0584512	0.160741	2.03328
V3003	AC 16:0	11	C	20.3026	0.156761	0.908807	0.908807	0.115872
V3003	AC 16:0	11	R	20.2785	0.136762	0.908807	0.908807	0.115872
V3003	AC 16:0	12	C	20.6246	0.350466	0.284459	0.48508	1.10465
V3003	AC 16:0	12	R	20.1809	0.19614	0.284459	0.48508	1.10465
V3003	AC 16:0	13	C	20.4357	0.114403	0.645343	0.775861	0.479666
V3003	AC 16:0	13	R	20.2644	0.338266	0.645343	0.775861	0.479666
V3003	AC 16:0	14	C	20.0375	0.144072	0.424491	0.622587	0.809332
V3003	AC 16:0	14	R	19.8814	0.128224	0.424491	0.622587	0.809332
V3003	AC 16:0	15	C	20.5986	0.201523	0.144338	0.352826	1.52187
V3003	AC 16:0	15	R	20.2118	0.154804	0.144338	0.352826	1.52187
V3003	AC 16:0	16	C	20.4738	0.144733	0.0214101	0.156516	2.47837
V3003	AC 16:0	16	R	19.9688	0.143413	0.0214101	0.156516	2.47837
V3003	AC 16:0	17	C	20.4586	0.121939	0.0426862	0.156516	2.13621
V3003	AC 16:0	17	R	20.0497	0.147538	0.0426862	0.156516	2.13621
V3003	AC 16:0	18	C	20.7284	0.164356	0.0422108	0.156516	2.21825
V3003	AC 16:0	18	R	20.2186	0.16065	0.0422108	0.156516	2.21825
V3003	AC 16:0	19	C	20.5544	0.14112	0.0183139	0.156516	2.53444
V3003	AC 16:0	19	R	20.1356	0.0859853	0.0183139	0.156516	2.53444
V3003	AC 16:0	20	C	20.3754	0.16842	0.746252	0.820877	0.328142
V3003	AC 16:0	20	R	20.3041	0.136934	0.746252	0.820877	0.328142
V3003	AC 16:0	21	C	20.6616	0.148189	0.0397312	0.156516	2.2666
V3003	AC 16:0	21	R	20.2624	0.0951453	0.0397312	0.156516	2.2666
V3003	AC 16:0	22	C	20.6685	0.129247	0.0305882	0.156516	2.27477
V3003	AC 16:0	22	R	20.3175	0.0843028	0.0305882	0.156516	2.27477
V3003	AC 16:0	23	C	20.7171	0.126744	0.184496	0.405892	1.3751
V3003	AC 16:0	23	R	20.4207	0.174386	0.184496	0.405892	1.3751
V3003	AC 16:0	24	C	20.3931	0.184239	0.213963	0.427926	1.28778
V3003	AC 16:0	24	R	20.122	0.10188	0.213963	0.427926	1.28778
V3003	AC 16:0	25	C	20.7793	0.137738	0.0550222	0.160741	2.10115
V3003	AC 16:0	25	R	20.4458	0.0789432	0.0550222	0.160741	2.10115
V3003	AC 16:0	26	C	20.6675	0.139256	0.286638	0.48508	1.10011
V3003	AC 16:0	26	R	20.4647	0.120789	0.286638	0.48508	1.10011
V3003	AC 16:0	27	C	20.6091	0.185479	0.793444	0.831227	0.269311
V3003	AC 16:0	27	R	20.5494	0.121124	0.793444	0.831227	0.269311
V3003	AC 16:0	28	C	20.4412	0.198548	0.422648	0.622587	-0.848931
V3003	AC 16:0	28	R	20.6458	0.136681	0.422648	0.622587	-0.848931
V3003	AC 16:0	29	C	20.771	0.465266	0.670061	0.775861	0.476989
V3003	AC 16:0	29	R	20.5328	0.181475	0.670061	0.775861	0.476989
V3003	AC 16:0	30	C	20.8288	NA	NA	NA	NA
V3003	AC 16:0	30	R	20.3775	NA	NA	NA	NA
V3003	AC 16:0	31	C	21.324	NA	NA	NA	NA
V3003	AC 16:0	31	R	20.5342	0.128898	NA	NA	NA
V3003	AC 16:0	33	C	21.3858	NA	NA	NA	NA
V3003	AC 16:0	33	R	20.0495	0.154467	NA	NA	NA
V3211	DL-Tocopherol	7	C	19.0919	0.100775	0.65912	0.715388	-0.585126
V3211	DL-Tocopherol	7	R	19.4668	0.6326	0.65912	0.715388	-0.585126
V3211	DL-Tocopherol	8	C	19.3957	NA	NA	NA	NA
V3211	DL-Tocopherol	8	R	19.3263	0.153563	NA	NA	NA
V3211	DL-Tocopherol	9	C	19.8502	0.141298	0.00384594	0.0344672	3.27076
V3211	DL-Tocopherol	9	R	19.1244	0.171082	0.00384594	0.0344672	3.27076
V3211	DL-Tocopherol	10	C	19.6662	0.185343	0.682871	0.715388	0.41529
V3211	DL-Tocopherol	10	R	19.5615	0.170723	0.682871	0.715388	0.41529
V3211	DL-Tocopherol	11	C	19.8061	0.150474	0.000390949	0.00860087	4.17786
V3211	DL-Tocopherol	11	R	18.9486	0.139596	0.000390949	0.00860087	4.17786
V3211	DL-Tocopherol	12	C	19.5879	0.218245	0.49219	0.601565	0.699394
V3211	DL-Tocopherol	12	R	19.3968	0.164323	0.49219	0.601565	0.699394
V3211	DL-Tocopherol	13	C	19.8634	0.180424	0.0427344	0.235039	2.34808
V3211	DL-Tocopherol	13	R	18.9464	0.346384	0.0427344	0.235039	2.34808
V3211	DL-Tocopherol	14	C	19.6387	0.202334	0.178262	0.356524	1.38692
V3211	DL-Tocopherol	14	R	19.3166	0.113983	0.178262	0.356524	1.38692
V3211	DL-Tocopherol	15	C	19.518	0.1889	0.148224	0.356524	1.50107
V3211	DL-Tocopherol	15	R	19.1057	0.199379	0.148224	0.356524	1.50107
V3211	DL-Tocopherol	16	C	19.792	0.143431	0.239469	0.436643	1.21223
V3211	DL-Tocopherol	16	R	19.5147	0.178211	0.239469	0.436643	1.21223
V3211	DL-Tocopherol	17	C	19.6293	0.235243	0.425565	0.58015	0.814365
V3211	DL-Tocopherol	17	R	19.4038	0.14626	0.425565	0.58015	0.814365
V3211	DL-Tocopherol	18	C	19.5241	0.144351	0.00470007	0.0344672	3.2873
V3211	DL-Tocopherol	18	R	18.8974	0.124547	0.00470007	0.0344672	3.2873
V3211	DL-Tocopherol	19	C	19.688	0.195293	0.17006	0.356524	1.41302
V3211	DL-Tocopherol	19	R	19.358	0.127973	0.17006	0.356524	1.41302
V3211	DL-Tocopherol	20	C	19.4364	0.177524	0.120498	0.33137	1.62747
V3211	DL-Tocopherol	20	R	18.9859	0.212409	0.120498	0.33137	1.62747
V3211	DL-Tocopherol	21	C	19.6545	0.150521	0.0867742	0.279135	1.81201
V3211	DL-Tocopherol	21	R	19.2294	0.179935	0.0867742	0.279135	1.81201
V3211	DL-Tocopherol	22	C	19.3891	0.166265	0.315979	0.490277	1.01999
V3211	DL-Tocopherol	22	R	19.118	0.207283	0.315979	0.490277	1.01999
V3211	DL-Tocopherol	23	C	19.6324	0.108835	0.0796898	0.279135	1.86407
V3211	DL-Tocopherol	23	R	19.1713	0.222093	0.0796898	0.279135	1.86407
V3211	DL-Tocopherol	24	C	19.1264	0.174286	0.258016	0.436643	1.16277
V3211	DL-Tocopherol	24	R	18.8507	0.16081	0.258016	0.436643	1.16277
V3211	DL-Tocopherol	25	C	19.6207	0.146277	0.0888157	0.279135	1.79057
V3211	DL-Tocopherol	25	R	19.2722	0.128452	0.0888157	0.279135	1.79057
V3211	DL-Tocopherol	26	C	19.2611	0.168605	0.536729	0.621476	0.631578
V3211	DL-Tocopherol	26	R	19.1022	0.186828	0.536729	0.621476	0.631578
V3211	DL-Tocopherol	27	C	19.2045	0.351273	0.764461	0.764461	-0.313176
V3211	DL-Tocopherol	27	R	19.3206	0.118496	0.764461	0.764461	-0.313176
V3211	DL-Tocopherol	28	C	18.8079	0.315745	0.334279	0.490277	-1.0241
V3211	DL-Tocopherol	28	R	19.2348	0.272153	0.334279	0.490277	-1.0241
V3211	DL-Tocopherol	29	C	19.1602	0.434665	0.448298	0.58015	-0.923454
V3211	DL-Tocopherol	29	R	19.5678	0.076376	0.448298	0.58015	-0.923454
V3211	DL-Tocopherol	30	C	19.8385	NA	NA	NA	NA
V3211	DL-Tocopherol	30	R	18.9458	NA	NA	NA	NA
V3211	DL-Tocopherol	31	C	20.319	NA	NA	NA	NA
V3211	DL-Tocopherol	31	R	19.4477	0.152051	NA	NA	NA
V3211	DL-Tocopherol	33	C	19.1707	NA	NA	NA	NA
V3211	DL-Tocopherol	33	R	18.6661	0.200156	NA	NA	NA
V3313	LysoPE 16:0	7	C	23.3667	0.167428	0.236586	0.408812	1.67182
V3313	LysoPE 16:0	7	R	22.9664	0.171214	0.236586	0.408812	1.67182
V3313	LysoPE 16:0	8	C	22.9712	NA	NA	NA	NA
V3313	LysoPE 16:0	8	R	23.3044	0.284821	NA	NA	NA
V3313	LysoPE 16:0	9	C	23.2438	0.0900215	0.00859752	0.126099	3.00455
V3313	LysoPE 16:0	9	R	22.6787	0.165114	0.00859752	0.126099	3.00455
V3313	LysoPE 16:0	10	C	23.1795	0.170495	0.81536	0.845838	0.237214
V3313	LysoPE 16:0	10	R	23.1126	0.22431	0.81536	0.845838	0.237214
V3313	LysoPE 16:0	11	C	23.3439	0.136992	0.0659266	0.181298	2.00848
V3313	LysoPE 16:0	11	R	22.5777	0.356013	0.0659266	0.181298	2.00848
V3313	LysoPE 16:0	12	C	23.1596	0.1654	0.0201405	0.147697	2.52324
V3313	LysoPE 16:0	12	R	22.452	0.226458	0.0201405	0.147697	2.52324
V3313	LysoPE 16:0	13	C	23.0831	0.176793	0.0641067	0.181298	2.08475
V3313	LysoPE 16:0	13	R	22.3397	0.309719	0.0641067	0.181298	2.08475
V3313	LysoPE 16:0	14	C	22.831	0.217119	0.630039	0.729519	0.486639
V3313	LysoPE 16:0	14	R	22.694	0.17945	0.630039	0.729519	0.486639
V3313	LysoPE 16:0	15	C	22.4803	0.221009	0.506154	0.695962	0.676976
V3313	LysoPE 16:0	15	R	22.2336	0.289657	0.506154	0.695962	0.676976
V3313	LysoPE 16:0	16	C	22.8612	0.22726	0.15604	0.343289	1.46894
V3313	LysoPE 16:0	16	R	22.3982	0.218459	0.15604	0.343289	1.46894
V3313	LysoPE 16:0	17	C	22.3887	0.199543	0.0287612	0.148505	2.34527
V3313	LysoPE 16:0	17	R	21.8066	0.147573	0.0287612	0.148505	2.34527
V3313	LysoPE 16:0	18	C	22.07	0.173868	0.178098	0.356195	1.4337
V3313	LysoPE 16:0	18	R	21.6334	0.249979	0.178098	0.356195	1.4337
V3313	LysoPE 16:0	19	C	22.3667	0.170782	0.0114635	0.126099	2.70655
V3313	LysoPE 16:0	19	R	21.7782	0.134599	0.0114635	0.126099	2.70655
V3313	LysoPE 16:0	20	C	21.9262	0.158611	0.0370329	0.148505	2.25521
V3313	LysoPE 16:0	20	R	21.3387	0.20666	0.0370329	0.148505	2.25521
V3313	LysoPE 16:0	21	C	21.8988	0.0919525	0.0405014	0.148505	2.27598
V3313	LysoPE 16:0	21	R	21.3268	0.233933	0.0405014	0.148505	2.27598
V3313	LysoPE 16:0	22	C	21.7267	0.159951	0.54609	0.706704	0.610279
V3313	LysoPE 16:0	22	R	21.5818	0.175431	0.54609	0.706704	0.610279
V3313	LysoPE 16:0	23	C	21.5657	0.0831992	0.289151	0.45438	1.09854
V3313	LysoPE 16:0	23	R	21.3038	0.223406	0.289151	0.45438	1.09854
V3313	LysoPE 16:0	24	C	21.3656	0.111707	0.845838	0.845838	0.196857
V3313	LysoPE 16:0	24	R	21.3371	0.09172	0.845838	0.845838	0.196857
V3313	LysoPE 16:0	25	C	21.3123	0.138974	0.0828552	0.202535	1.82406
V3313	LysoPE 16:0	25	R	20.9682	0.127595	0.0828552	0.202535	1.82406
V3313	LysoPE 16:0	26	C	21.3093	0.125123	0.241571	0.408812	1.22456
V3313	LysoPE 16:0	26	R	21.0469	0.173983	0.241571	0.408812	1.22456
V3313	LysoPE 16:0	27	C	21.4007	0.239855	0.626137	0.729519	0.505233
V3313	LysoPE 16:0	27	R	21.2606	0.139285	0.626137	0.729519	0.505233
V3313	LysoPE 16:0	28	C	21.0362	0.185019	0.692624	0.761886	-0.408443
V3313	LysoPE 16:0	28	R	21.1428	0.184007	0.692624	0.761886	-0.408443
V3313	LysoPE 16:0	29	C	21.753	0.493828	0.412871	0.605544	0.949729
V3313	LysoPE 16:0	29	R	21.2332	0.236049	0.412871	0.605544	0.949729
V3313	LysoPE 16:0	30	C	21.5431	NA	NA	NA	NA
V3313	LysoPE 16:0	30	R	20.0744	NA	NA	NA	NA
V3313	LysoPE 16:0	31	C	21.4559	NA	NA	NA	NA
V3313	LysoPE 16:0	31	R	20.8787	0.225031	NA	NA	NA
V3313	LysoPE 16:0	33	C	21.2593	NA	NA	NA	NA
V3313	LysoPE 16:0	33	R	20.9124	0.368334	NA	NA	NA
V3453	LysoPE 18:1	7	C	22.281	0.165374	0.413894	0.758805	1.14884
V3453	LysoPE 18:1	7	R	21.7995	0.385107	0.413894	0.758805	1.14884
V3453	LysoPE 18:1	8	C	21.9001	NA	NA	NA	NA
V3453	LysoPE 18:1	8	R	22.3545	0.180416	NA	NA	NA
V3453	LysoPE 18:1	9	C	22.7301	0.136116	0.063279	0.232023	1.96244
V3453	LysoPE 18:1	9	R	22.3798	0.115457	0.063279	0.232023	1.96244
V3453	LysoPE 18:1	10	C	22.4559	0.15792	0.986978	0.986978	0.0165523
V3453	LysoPE 18:1	10	R	22.452	0.176617	0.986978	0.986978	0.0165523
V3453	LysoPE 18:1	11	C	22.9191	0.166803	0.296139	0.601482	1.08124
V3453	LysoPE 18:1	11	R	22.5367	0.311773	0.296139	0.601482	1.08124
V3453	LysoPE 18:1	12	C	22.9021	0.162682	0.00463112	0.101885	3.15832
V3453	LysoPE 18:1	12	R	22.119	0.187096	0.00463112	0.101885	3.15832
V3453	LysoPE 18:1	13	C	22.6634	0.112031	0.0386996	0.217794	2.46841
V3453	LysoPE 18:1	13	R	21.9336	0.273603	0.0386996	0.217794	2.46841
V3453	LysoPE 18:1	14	C	22.3963	0.198272	0.866779	0.986978	0.169422
V3453	LysoPE 18:1	14	R	22.3564	0.126788	0.866779	0.986978	0.169422
V3453	LysoPE 18:1	15	C	22.0322	0.173994	0.909305	0.986978	0.115473
V3453	LysoPE 18:1	15	R	21.9954	0.266606	0.909305	0.986978	0.115473
V3453	LysoPE 18:1	16	C	22.4376	0.191206	0.723028	0.980684	0.359487
V3453	LysoPE 18:1	16	R	22.3263	0.243485	0.723028	0.980684	0.359487
V3453	LysoPE 18:1	17	C	22.172	0.17563	0.300741	0.601482	1.05711
V3453	LysoPE 18:1	17	R	21.9108	0.173833	0.300741	0.601482	1.05711
V3453	LysoPE 18:1	18	C	21.8562	0.174018	0.278522	0.601482	1.13107
V3453	LysoPE 18:1	18	R	21.5413	0.217371	0.278522	0.601482	1.13107
V3453	LysoPE 18:1	19	C	22.1884	0.183082	0.0154325	0.169758	2.62127
V3453	LysoPE 18:1	19	R	21.6372	0.103419	0.0154325	0.169758	2.62127
V3453	LysoPE 18:1	20	C	21.7932	0.119996	0.0395989	0.217794	2.24578
V3453	LysoPE 18:1	20	R	21.2887	0.189932	0.0395989	0.217794	2.24578
V3453	LysoPE 18:1	21	C	21.9081	0.197283	0.0520448	0.228997	2.08101
V3453	LysoPE 18:1	21	R	21.2695	0.235053	0.0520448	0.228997	2.08101
V3453	LysoPE 18:1	22	C	21.5875	0.157707	0.986084	0.986978	-0.0175847
V3453	LysoPE 18:1	22	R	21.5917	0.182369	0.986084	0.986978	-0.0175847
V3453	LysoPE 18:1	23	C	21.3786	0.119256	0.774364	0.980684	0.290919
V3453	LysoPE 18:1	23	R	21.3101	0.203107	0.774364	0.980684	0.290919
V3453	LysoPE 18:1	24	C	21.313	0.164757	0.61558	0.97059	-0.510086
V3453	LysoPE 18:1	24	R	21.437	0.178698	0.61558	0.97059	-0.510086
V3453	LysoPE 18:1	25	C	21.3915	0.197171	0.25224	0.601482	1.18593
V3453	LysoPE 18:1	25	R	21.1011	0.14516	0.25224	0.601482	1.18593
V3453	LysoPE 18:1	26	C	21.455	0.177034	0.138868	0.436442	1.5645
V3453	LysoPE 18:1	26	R	21.0155	0.218139	0.138868	0.436442	1.5645
V3453	LysoPE 18:1	27	C	21.4369	0.164406	0.67561	0.980684	0.426776
V3453	LysoPE 18:1	27	R	21.3355	0.171604	0.67561	0.980684	0.426776
V3453	LysoPE 18:1	28	C	21.0969	0.32187	0.802378	0.980684	-0.257992
V3453	LysoPE 18:1	28	R	21.2111	0.30418	0.802378	0.980684	-0.257992
V3453	LysoPE 18:1	29	C	21.3732	0.438171	0.617648	0.97059	0.557792
V3453	LysoPE 18:1	29	R	21.1052	0.197411	0.617648	0.97059	0.557792
V3453	LysoPE 18:1	30	C	22.5454	NA	NA	NA	NA
V3453	LysoPE 18:1	30	R	19.7092	NA	NA	NA	NA
V3453	LysoPE 18:1	31	C	22.1413	NA	NA	NA	NA
V3453	LysoPE 18:1	31	R	21.0863	0.224662	NA	NA	NA
V3453	LysoPE 18:1	33	C	23.3105	NA	NA	NA	NA
V3453	LysoPE 18:1	33	R	22.0311	0.0485315	NA	NA	NA
V3550	LysoPC 16:1	7	C	25.3723	0.119	0.788793	0.826355	-0.339301
V3550	LysoPC 16:1	7	R	25.5899	0.629993	0.788793	0.826355	-0.339301
V3550	LysoPC 16:1	8	C	25.2259	NA	NA	NA	NA
V3550	LysoPC 16:1	8	R	25.6274	0.124713	NA	NA	NA
V3550	LysoPC 16:1	9	C	26.2287	0.138884	0.453218	0.553934	0.764899
V3550	LysoPC 16:1	9	R	26.0644	0.163799	0.453218	0.553934	0.764899
V3550	LysoPC 16:1	10	C	26.0898	0.197644	0.221031	0.347334	1.27551
V3550	LysoPC 16:1	10	R	25.7896	0.12774	0.221031	0.347334	1.27551
V3550	LysoPC 16:1	11	C	26.3139	0.209061	0.521227	0.603526	0.651888
V3550	LysoPC 16:1	11	R	26.1287	0.192232	0.521227	0.603526	0.651888
V3550	LysoPC 16:1	12	C	26.3301	0.307586	0.0735553	0.184096	1.89205
V3550	LysoPC 16:1	12	R	25.6272	0.208327	0.0735553	0.184096	1.89205
V3550	LysoPC 16:1	13	C	25.9614	0.17077	0.0315478	0.161645	2.40479
V3550	LysoPC 16:1	13	R	25.3268	0.201191	0.0315478	0.161645	2.40479
V3550	LysoPC 16:1	14	C	25.8266	0.137061	0.131569	0.24121	1.54957
V3550	LysoPC 16:1	14	R	25.5478	0.116565	0.131569	0.24121	1.54957
V3550	LysoPC 16:1	15	C	25.428	0.191735	0.411474	0.532496	0.83809
V3550	LysoPC 16:1	15	R	25.204	0.186064	0.411474	0.532496	0.83809
V3550	LysoPC 16:1	16	C	25.9529	0.193417	0.0781042	0.184096	1.8555
V3550	LysoPC 16:1	16	R	25.3864	0.236219	0.0781042	0.184096	1.8555
V3550	LysoPC 16:1	17	C	25.3813	0.187027	0.0514324	0.161645	2.05495
V3550	LysoPC 16:1	17	R	24.8801	0.156607	0.0514324	0.161645	2.05495
V3550	LysoPC 16:1	18	C	25.2455	0.189756	0.092048	0.184096	1.82452
V3550	LysoPC 16:1	18	R	24.6756	0.248138	0.092048	0.184096	1.82452
V3550	LysoPC 16:1	19	C	25.5068	0.131798	0.00190104	0.0418228	3.42184
V3550	LysoPC 16:1	19	R	24.9244	0.107715	0.00190104	0.0418228	3.42184
V3550	LysoPC 16:1	20	C	25.2248	0.182097	0.0312915	0.161645	2.31605
V3550	LysoPC 16:1	20	R	24.6514	0.167737	0.0312915	0.161645	2.31605
V3550	LysoPC 16:1	21	C	25.2984	0.162881	0.0455076	0.161645	2.14914
V3550	LysoPC 16:1	21	R	24.7585	0.191257	0.0455076	0.161645	2.14914
V3550	LysoPC 16:1	22	C	24.9473	0.139791	0.998148	0.998148	-0.00234014
V3550	LysoPC 16:1	22	R	24.9478	0.154422	0.998148	0.998148	-0.00234014
V3550	LysoPC 16:1	23	C	25.3001	0.112144	0.00399459	0.0439405	3.25197
V3550	LysoPC 16:1	23	R	24.7151	0.140628	0.00399459	0.0439405	3.25197
V3550	LysoPC 16:1	24	C	24.8274	0.129671	0.272342	0.399434	1.12743
V3550	LysoPC 16:1	24	R	24.6278	0.120588	0.272342	0.399434	1.12743
V3550	LysoPC 16:1	25	C	25.1316	0.176181	0.048414	0.161645	2.1335
V3550	LysoPC 16:1	25	R	24.6693	0.126213	0.048414	0.161645	2.1335
V3550	LysoPC 16:1	26	C	25.0545	0.174537	0.0887127	0.184096	1.81538
V3550	LysoPC 16:1	26	R	24.5778	0.196144	0.0887127	0.184096	1.81538
V3550	LysoPC 16:1	27	C	25.025	0.378057	0.3747	0.515212	0.943689
V3550	LysoPC 16:1	27	R	24.628	0.184723	0.3747	0.515212	0.943689
V3550	LysoPC 16:1	28	C	24.8157	0.248719	0.673789	0.741167	0.439915
V3550	LysoPC 16:1	28	R	24.688	0.149935	0.673789	0.741167	0.439915
V3550	LysoPC 16:1	29	C	25.4914	0.507528	0.179818	0.304307	1.7662
V3550	LysoPC 16:1	29	R	24.5077	0.229304	0.179818	0.304307	1.7662
V3550	LysoPC 16:1	30	C	25.5477	NA	NA	NA	NA
V3550	LysoPC 16:1	30	R	23.4988	NA	NA	NA	NA
V3550	LysoPC 16:1	31	C	26.467	NA	NA	NA	NA
V3550	LysoPC 16:1	31	R	24.9051	0.29092	NA	NA	NA
V3550	LysoPC 16:1	33	C	26.5466	NA	NA	NA	NA
V3550	LysoPC 16:1	33	R	25.0259	0.14869	NA	NA	NA
V3589	LysoPE 20:4	7	C	20.1855	0.295545	0.621776	0.719951	-0.584447
V3589	LysoPE 20:4	7	R	20.4713	0.389381	0.621776	0.719951	-0.584447
V3589	LysoPE 20:4	8	C	19.9256	NA	NA	NA	NA
V3589	LysoPE 20:4	8	R	20.7461	0.13521	NA	NA	NA
V3589	LysoPE 20:4	9	C	20.6578	0.146604	0.833131	0.846398	0.213987
V3589	LysoPE 20:4	9	R	20.5979	0.238209	0.833131	0.846398	0.213987
V3589	LysoPE 20:4	10	C	20.3478	0.182731	0.516962	0.705245	0.661668
V3589	LysoPE 20:4	10	R	20.1543	0.228232	0.516962	0.705245	0.661668
V3589	LysoPE 20:4	11	C	20.5801	0.148421	0.0426332	0.166819	2.19487
V3589	LysoPE 20:4	11	R	19.9464	0.247659	0.0426332	0.166819	2.19487
V3589	LysoPE 20:4	12	C	20.7544	0.241973	0.221526	0.406132	1.25853
V3589	LysoPE 20:4	12	R	20.3003	0.267736	0.221526	0.406132	1.25853
V3589	LysoPE 20:4	13	C	20.7767	0.158931	0.538019	0.705245	0.644437
V3589	LysoPE 20:4	13	R	20.4845	0.424767	0.538019	0.705245	0.644437
V3589	LysoPE 20:4	14	C	20.6312	0.187957	0.577018	0.705245	0.565436
V3589	LysoPE 20:4	14	R	20.509	0.106756	0.577018	0.705245	0.565436
V3589	LysoPE 20:4	15	C	21.113	0.151547	0.0530787	0.166819	2.07733
V3589	LysoPE 20:4	15	R	20.4711	0.269277	0.0530787	0.166819	2.07733
V3589	LysoPE 20:4	16	C	21.0185	0.222294	0.846398	0.846398	0.196365
V3589	LysoPE 20:4	16	R	20.9678	0.132007	0.846398	0.846398	0.196365
V3589	LysoPE 20:4	17	C	21.3491	0.108093	0.00366709	0.040338	3.23117
V3589	LysoPE 20:4	17	R	20.7127	0.164641	0.00366709	0.040338	3.23117
V3589	LysoPE 20:4	18	C	21.5998	0.109328	0.0275148	0.166819	2.68964
V3589	LysoPE 20:4	18	R	20.8163	0.270046	0.0275148	0.166819	2.68964
V3589	LysoPE 20:4	19	C	21.3163	0.15405	0.0859034	0.192473	1.79718
V3589	LysoPE 20:4	19	R	20.9996	0.0856182	0.0859034	0.192473	1.79718
V3589	LysoPE 20:4	20	C	21.3844	0.114096	0.0649708	0.17867	1.97646
V3589	LysoPE 20:4	20	R	20.9885	0.164635	0.0649708	0.17867	1.97646
V3589	LysoPE 20:4	21	C	21.5426	0.117943	0.0345253	0.166819	2.30925
V3589	LysoPE 20:4	21	R	21.0218	0.192262	0.0345253	0.166819	2.30925
V3589	LysoPE 20:4	22	C	21.4485	0.140173	0.046941	0.166819	2.06886
V3589	LysoPE 20:4	22	R	21.0782	0.11133	0.046941	0.166819	2.06886
V3589	LysoPE 20:4	23	C	21.5836	0.112055	0.0874877	0.192473	1.80392
V3589	LysoPE 20:4	23	R	21.1904	0.186968	0.0874877	0.192473	1.80392
V3589	LysoPE 20:4	24	C	21.3947	0.123819	0.176647	0.353294	1.39901
V3589	LysoPE 20:4	24	R	21.1515	0.122001	0.176647	0.353294	1.39901
V3589	LysoPE 20:4	25	C	21.5634	0.111561	0.00326959	0.040338	3.27382
V3589	LysoPE 20:4	25	R	21.0112	0.126481	0.00326959	0.040338	3.27382
V3589	LysoPE 20:4	26	C	21.4368	0.161266	0.543126	0.705245	0.620598
V3589	LysoPE 20:4	26	R	21.3029	0.143467	0.543126	0.705245	0.620598
V3589	LysoPE 20:4	27	C	21.5707	0.224845	0.260585	0.44099	1.20536
V3589	LysoPE 20:4	27	R	21.2581	0.129173	0.260585	0.44099	1.20536
V3589	LysoPE 20:4	28	C	21.442	0.196452	0.674878	0.742366	0.433713
V3589	LysoPE 20:4	28	R	21.3227	0.192808	0.674878	0.742366	0.433713
V3589	LysoPE 20:4	29	C	21.5197	0.43767	0.560399	0.705245	0.679938
V3589	LysoPE 20:4	29	R	21.2139	0.102995	0.560399	0.705245	0.679938
V3589	LysoPE 20:4	30	C	22.1591	NA	NA	NA	NA
V3589	LysoPE 20:4	30	R	21.1638	NA	NA	NA	NA
V3589	LysoPE 20:4	31	C	22.0976	NA	NA	NA	NA
V3589	LysoPE 20:4	31	R	21.443	0.194533	NA	NA	NA
V3589	LysoPE 20:4	33	C	22.2841	NA	NA	NA	NA
V3589	LysoPE 20:4	33	R	21.4126	0.41004	NA	NA	NA
V3705	LysoPC 18:3	7	C	21.8803	0.316992	0.970444	0.992468	0.0444952
V3705	LysoPC 18:3	7	R	21.84	0.847931	0.970444	0.992468	0.0444952
V3705	LysoPC 18:3	8	C	21.4997	NA	NA	NA	NA
V3705	LysoPC 18:3	8	R	22.2047	0.29925	NA	NA	NA
V3705	LysoPC 18:3	9	C	21.8736	0.50635	0.828442	0.911286	-0.221166
V3705	LysoPC 18:3	9	R	21.9903	0.147222	0.828442	0.911286	-0.221166
V3705	LysoPC 18:3	10	C	22.0791	0.194473	0.326173	0.565212	-1.01933
V3705	LysoPC 18:3	10	R	22.3014	0.0986266	0.326173	0.565212	-1.01933
V3705	LysoPC 18:3	11	C	22.1908	0.164347	0.245246	0.539541	1.20047
V3705	LysoPC 18:3	11	R	21.8434	0.238228	0.245246	0.539541	1.20047
V3705	LysoPC 18:3	12	C	22.2766	0.256727	0.0846621	0.310428	1.85385
V3705	LysoPC 18:3	12	R	21.7666	0.0988413	0.0846621	0.310428	1.85385
V3705	LysoPC 18:3	13	C	22.2332	0.17525	0.581826	0.711121	0.569253
V3705	LysoPC 18:3	13	R	22.0338	0.303429	0.581826	0.711121	0.569253
V3705	LysoPC 18:3	14	C	22.387	0.114432	0.00581987	0.0640186	2.97996
V3705	LysoPC 18:3	14	R	21.9604	0.0860463	0.00581987	0.0640186	2.97996
V3705	LysoPC 18:3	15	C	21.9728	0.183491	0.565014	0.711121	0.585143
V3705	LysoPC 18:3	15	R	21.7942	0.243986	0.565014	0.711121	0.585143
V3705	LysoPC 18:3	16	C	22.4987	0.161485	0.0319276	0.181665	2.29534
V3705	LysoPC 18:3	16	R	22.0322	0.123403	0.0319276	0.181665	2.29534
V3705	LysoPC 18:3	17	C	21.9111	0.136242	0.222823	0.539541	1.25047
V3705	LysoPC 18:3	17	R	21.6677	0.139	0.222823	0.539541	1.25047
V3705	LysoPC 18:3	18	C	22.2015	0.166349	0.1473	0.462942	1.58933
V3705	LysoPC 18:3	18	R	21.5883	0.348129	0.1473	0.462942	1.58933
V3705	LysoPC 18:3	19	C	22.5348	0.147508	0.03303	0.181665	2.25525
V3705	LysoPC 18:3	19	R	22.1341	0.0990561	0.03303	0.181665	2.25525
V3705	LysoPC 18:3	20	C	22.0987	0.208427	0.284186	0.565212	1.10054
V3705	LysoPC 18:3	20	R	21.7836	0.196294	0.284186	0.565212	1.10054
V3705	LysoPC 18:3	21	C	22.6277	0.154817	0.00264114	0.058105	3.49206
V3705	LysoPC 18:3	21	R	21.7613	0.193863	0.00264114	0.058105	3.49206
V3705	LysoPC 18:3	22	C	21.954	0.165511	0.653653	0.756861	0.452933
V3705	LysoPC 18:3	22	R	21.851	0.155998	0.653653	0.756861	0.452933
V3705	LysoPC 18:3	23	C	22.1093	0.154224	0.0738237	0.310428	1.88832
V3705	LysoPC 18:3	23	R	21.6816	0.165888	0.0738237	0.310428	1.88832
V3705	LysoPC 18:3	24	C	21.7521	0.202714	0.465624	0.640232	0.744175
V3705	LysoPC 18:3	24	R	21.5726	0.130705	0.465624	0.640232	0.744175
V3705	LysoPC 18:3	25	C	21.9042	0.230522	0.180307	0.495843	1.40831
V3705	LysoPC 18:3	25	R	21.5219	0.143322	0.180307	0.495843	1.40831
V3705	LysoPC 18:3	26	C	21.9133	0.189495	0.458541	0.640232	0.760252
V3705	LysoPC 18:3	26	R	21.6943	0.216866	0.458541	0.640232	0.760252
V3705	LysoPC 18:3	27	C	21.9323	0.282834	0.356913	0.565212	0.978426
V3705	LysoPC 18:3	27	R	21.6199	0.148065	0.356913	0.565212	0.978426
V3705	LysoPC 18:3	28	C	21.6201	0.281254	0.992468	0.992468	-0.00972902
V3705	LysoPC 18:3	28	R	21.6237	0.233835	0.992468	0.992468	-0.00972902
V3705	LysoPC 18:3	29	C	22.3774	0.570533	0.35968	0.565212	1.11646
V3705	LysoPC 18:3	29	R	21.7026	0.199459	0.35968	0.565212	1.11646
V3705	LysoPC 18:3	30	C	22.077	NA	NA	NA	NA
V3705	LysoPC 18:3	30	R	20.8191	NA	NA	NA	NA
V3705	LysoPC 18:3	31	C	22.617	NA	NA	NA	NA
V3705	LysoPC 18:3	31	R	21.7528	0.211521	NA	NA	NA
V3705	LysoPC 18:3	33	C	23.528	NA	NA	NA	NA
V3705	LysoPC 18:3	33	R	22.4473	0.109387	NA	NA	NA
V3839	LysoPC 16:1	7	C	22.817	0.258735	0.869316	0.869316	-0.192368
V3839	LysoPC 16:1	7	R	22.9186	0.460293	0.869316	0.869316	-0.192368
V3839	LysoPC 16:1	8	C	22.6468	NA	NA	NA	NA
V3839	LysoPC 16:1	8	R	23.0645	0.0841915	NA	NA	NA
V3839	LysoPC 16:1	9	C	23.4658	0.116273	0.107696	0.171522	1.68172
V3839	LysoPC 16:1	9	R	23.1767	0.126621	0.107696	0.171522	1.68172
V3839	LysoPC 16:1	10	C	23.2765	0.168197	0.174849	0.240418	1.43901
V3839	LysoPC 16:1	10	R	23.0116	0.0748602	0.174849	0.240418	1.43901
V3839	LysoPC 16:1	11	C	23.458	0.128425	0.116947	0.171522	1.64412
V3839	LysoPC 16:1	11	R	23.0919	0.181915	0.116947	0.171522	1.64412
V3839	LysoPC 16:1	12	C	23.4063	0.234752	0.0707021	0.171522	1.91809
V3839	LysoPC 16:1	12	R	22.8752	0.146778	0.0707021	0.171522	1.91809
V3839	LysoPC 16:1	13	C	23.3117	0.159384	0.00701677	0.0771844	3.23761
V3839	LysoPC 16:1	13	R	22.4547	0.211352	0.00701677	0.0771844	3.23761
V3839	LysoPC 16:1	14	C	23.0958	0.126317	0.097274	0.171522	1.71011
V3839	LysoPC 16:1	14	R	22.808	0.111204	0.097274	0.171522	1.71011
V3839	LysoPC 16:1	15	C	22.7441	0.208242	0.231365	0.285668	1.23637
V3839	LysoPC 16:1	15	R	22.4216	0.1572	0.231365	0.285668	1.23637
V3839	LysoPC 16:1	16	C	23.2518	0.184734	0.0401855	0.131177	2.18863
V3839	LysoPC 16:1	16	R	22.6318	0.214739	0.0401855	0.131177	2.18863
V3839	LysoPC 16:1	17	C	22.6914	0.18602	0.033989	0.131177	2.25116
V3839	LysoPC 16:1	17	R	22.1332	0.163952	0.033989	0.131177	2.25116
V3839	LysoPC 16:1	18	C	22.614	0.219312	0.104705	0.171522	1.74341
V3839	LysoPC 16:1	18	R	22.0066	0.270726	0.104705	0.171522	1.74341
V3839	LysoPC 16:1	19	C	22.8708	0.127522	0.000940685	0.0206951	3.68121
V3839	LysoPC 16:1	19	R	22.2541	0.108642	0.000940685	0.0206951	3.68121
V3839	LysoPC 16:1	20	C	22.5775	0.166697	0.0258248	0.131177	2.41244
V3839	LysoPC 16:1	20	R	21.9922	0.176245	0.0258248	0.131177	2.41244
V3839	LysoPC 16:1	21	C	22.6273	0.216046	0.0417383	0.131177	2.19378
V3839	LysoPC 16:1	21	R	21.9502	0.220414	0.0417383	0.131177	2.19378
V3839	LysoPC 16:1	22	C	22.357	0.152238	0.701396	0.734796	0.387019
V3839	LysoPC 16:1	22	R	22.2678	0.172981	0.701396	0.734796	0.387019
V3839	LysoPC 16:1	23	C	22.5408	0.11731	0.0290565	0.131177	2.35575
V3839	LysoPC 16:1	23	R	22.0563	0.168897	0.0290565	0.131177	2.35575
V3839	LysoPC 16:1	24	C	22.2498	0.148168	0.085261	0.171522	1.80705
V3839	LysoPC 16:1	24	R	21.9106	0.115267	0.085261	0.171522	1.80705
V3839	LysoPC 16:1	25	C	22.4101	0.194205	0.058154	0.159923	2.03514
V3839	LysoPC 16:1	25	R	21.9208	0.141692	0.058154	0.159923	2.03514
V3839	LysoPC 16:1	26	C	22.3606	0.174522	0.113243	0.171522	1.68553
V3839	LysoPC 16:1	26	R	21.8865	0.22057	0.113243	0.171522	1.68553
V3839	LysoPC 16:1	27	C	22.2734	0.399916	0.498707	0.548958	0.711996
V3839	LysoPC 16:1	27	R	21.9595	0.185687	0.498707	0.548958	0.711996
V3839	LysoPC 16:1	28	C	22.1829	0.27677	0.499053	0.548958	0.717425
V3839	LysoPC 16:1	28	R	21.9573	0.14939	0.499053	0.548958	0.717425
V3839	LysoPC 16:1	29	C	22.7838	0.606281	0.233728	0.285668	1.53605
V3839	LysoPC 16:1	29	R	21.783	0.238515	0.233728	0.285668	1.53605
V3839	LysoPC 16:1	30	C	22.9647	NA	NA	NA	NA
V3839	LysoPC 16:1	30	R	20.6264	NA	NA	NA	NA
V3839	LysoPC 16:1	31	C	23.7527	NA	NA	NA	NA
V3839	LysoPC 16:1	31	R	22.1626	0.350452	NA	NA	NA
V3839	LysoPC 16:1	33	C	23.9785	NA	NA	NA	NA
V3839	LysoPC 16:1	33	R	22.2234	0.247946	NA	NA	NA
V3918	LysoPC 20:3	7	C	24.6629	0.815068	0.986778	0.99027	0.0190496
V3918	LysoPC 20:3	7	R	24.6345	1.25363	0.986778	0.99027	0.0190496
V3918	LysoPC 20:3	8	C	24.7245	NA	NA	NA	NA
V3918	LysoPC 20:3	8	R	25.0167	0.125866	NA	NA	NA
V3918	LysoPC 20:3	9	C	25.8934	0.171818	0.126722	0.174243	1.59233
V3918	LysoPC 20:3	9	R	25.5439	0.136605	0.126722	0.174243	1.59233
V3918	LysoPC 20:3	10	C	25.5033	0.230779	0.99027	0.99027	-0.0124136
V3918	LysoPC 20:3	10	R	25.5066	0.127827	0.99027	0.99027	-0.0124136
V3918	LysoPC 20:3	11	C	25.762	0.14989	0.00275617	0.0151589	3.37528
V3918	LysoPC 20:3	11	R	25.0425	0.151554	0.00275617	0.0151589	3.37528
V3918	LysoPC 20:3	12	C	25.9976	0.122554	0.00137322	0.0100703	3.70878
V3918	LysoPC 20:3	12	R	25.2284	0.167323	0.00137322	0.0100703	3.70878
V3918	LysoPC 20:3	13	C	25.811	0.221172	0.125141	0.174243	1.62655
V3918	LysoPC 20:3	13	R	25.3142	0.210601	0.125141	0.174243	1.62655
V3918	LysoPC 20:3	14	C	25.7333	0.14493	0.0256863	0.0627888	2.34469
V3918	LysoPC 20:3	14	R	25.2834	0.12578	0.0256863	0.0627888	2.34469
V3918	LysoPC 20:3	15	C	25.7467	0.202545	0.0663627	0.132725	1.9402
V3918	LysoPC 20:3	15	R	25.113	0.256223	0.0663627	0.132725	1.9402
V3918	LysoPC 20:3	16	C	26.1794	0.161302	0.00762184	0.0335361	2.93773
V3918	LysoPC 20:3	16	R	25.5269	0.15266	0.00762184	0.0335361	2.93773
V3918	LysoPC 20:3	17	C	25.6676	0.175278	0.0254364	0.0627888	2.44241
V3918	LysoPC 20:3	17	R	25.1778	0.0974669	0.0254364	0.0627888	2.44241
V3918	LysoPC 20:3	18	C	25.9679	0.143658	0.0287684	0.0632906	2.61816
V3918	LysoPC 20:3	18	R	25.0802	0.307112	0.0287684	0.0632906	2.61816
V3918	LysoPC 20:3	19	C	26.0616	0.160003	0.000998024	0.0100703	3.72984
V3918	LysoPC 20:3	19	R	25.3485	0.104633	0.000998024	0.0100703	3.72984
V3918	LysoPC 20:3	20	C	25.7008	0.206507	0.0905026	0.153158	1.78042
V3918	LysoPC 20:3	20	R	25.1703	0.21478	0.0905026	0.153158	1.78042
V3918	LysoPC 20:3	21	C	26.1785	0.133539	0.000266235	0.00585717	4.52214
V3918	LysoPC 20:3	21	R	25.2389	0.159193	0.000266235	0.00585717	4.52214
V3918	LysoPC 20:3	22	C	25.6335	0.1904	0.101053	0.158798	1.68844
V3918	LysoPC 20:3	22	R	25.1953	0.176358	0.101053	0.158798	1.68844
V3918	LysoPC 20:3	23	C	25.7154	0.159489	0.0222951	0.0627888	2.47725
V3918	LysoPC 20:3	23	R	25.1002	0.190365	0.0222951	0.0627888	2.47725
V3918	LysoPC 20:3	24	C	25.5114	0.161436	0.0861834	0.153158	1.80216
V3918	LysoPC 20:3	24	R	25.1005	0.16106	0.0861834	0.153158	1.80216
V3918	LysoPC 20:3	25	C	25.766	0.205829	0.0182373	0.0627888	2.61024
V3918	LysoPC 20:3	25	R	25.0931	0.155196	0.0182373	0.0627888	2.61024
V3918	LysoPC 20:3	26	C	25.4649	0.199304	0.604922	0.700436	0.530532
V3918	LysoPC 20:3	26	R	25.2719	0.304264	0.604922	0.700436	0.530532
V3918	LysoPC 20:3	27	C	25.5685	0.369125	0.517303	0.669451	0.681753
V3918	LysoPC 20:3	27	R	25.2938	0.161621	0.517303	0.669451	0.681753
V3918	LysoPC 20:3	28	C	25.4549	0.326404	0.731872	0.805059	0.35381
V3918	LysoPC 20:3	28	R	25.2965	0.306686	0.731872	0.805059	0.35381
V3918	LysoPC 20:3	29	C	26.0454	0.887539	0.57552	0.700436	0.653381
V3918	LysoPC 20:3	29	R	25.4523	0.1904	0.57552	0.700436	0.653381
V3918	LysoPC 20:3	30	C	26.563	NA	NA	NA	NA
V3918	LysoPC 20:3	30	R	24.717	NA	NA	NA	NA
V3918	LysoPC 20:3	31	C	27.2838	NA	NA	NA	NA
V3918	LysoPC 20:3	31	R	25.6326	0.217674	NA	NA	NA
V3918	LysoPC 20:3	33	C	27.7113	NA	NA	NA	NA
V3918	LysoPC 20:3	33	R	25.6151	0.140126	NA	NA	NA
V4024	LysoPC 18:3	7	C	18.9781	0.433974	0.871536	0.871536	0.188521
V4024	LysoPC 18:3	7	R	18.8151	0.747905	0.871536	0.871536	0.188521
V4024	LysoPC 18:3	8	C	18.8268	NA	NA	NA	NA
V4024	LysoPC 18:3	8	R	18.9218	0.204965	NA	NA	NA
V4024	LysoPC 18:3	9	C	19.3062	0.149043	0.105472	0.363316	1.69411
V4024	LysoPC 18:3	9	R	18.9241	0.169259	0.105472	0.363316	1.69411
V4024	LysoPC 18:3	10	C	18.8446	0.209966	0.322919	0.572853	-1.02094
V4024	LysoPC 18:3	10	R	19.101	0.137741	0.322919	0.572853	-1.02094
V4024	LysoPC 18:3	11	C	19.1712	0.135772	0.0819856	0.363316	1.83192
V4024	LysoPC 18:3	11	R	18.7694	0.172314	0.0819856	0.363316	1.83192
V4024	LysoPC 18:3	12	C	19.1143	0.227589	0.133981	0.363316	1.56917
V4024	LysoPC 18:3	12	R	18.6975	0.136936	0.133981	0.363316	1.56917
V4024	LysoPC 18:3	13	C	19.2302	0.17385	0.399386	0.572853	0.882058
V4024	LysoPC 18:3	13	R	18.9106	0.317813	0.399386	0.572853	0.882058
V4024	LysoPC 18:3	14	C	19.2499	0.128316	0.0956758	0.363316	1.73048
V4024	LysoPC 18:3	14	R	18.9888	0.079428	0.0956758	0.363316	1.73048
V4024	LysoPC 18:3	15	C	19.0747	0.189286	0.487944	0.596376	0.70639
V4024	LysoPC 18:3	15	R	18.8604	0.237204	0.487944	0.596376	0.70639
V4024	LysoPC 18:3	16	C	19.4508	0.161962	0.0214602	0.157375	2.47789
V4024	LysoPC 18:3	16	R	18.9305	0.133635	0.0214602	0.157375	2.47789
V4024	LysoPC 18:3	17	C	18.8986	0.13723	0.572927	0.663389	0.571402
V4024	LysoPC 18:3	17	R	18.7887	0.134731	0.572927	0.663389	0.571402
V4024	LysoPC 18:3	18	C	19.187	0.196304	0.165143	0.363316	1.47286
V4024	LysoPC 18:3	18	R	18.7167	0.251802	0.165143	0.363316	1.47286
V4024	LysoPC 18:3	19	C	19.4836	0.128489	0.00933288	0.102662	2.82544
V4024	LysoPC 18:3	19	R	19.0551	0.0806256	0.00933288	0.102662	2.82544
V4024	LysoPC 18:3	20	C	19.1455	0.181476	0.15792	0.363316	1.46763
V4024	LysoPC 18:3	20	R	18.7683	0.181974	0.15792	0.363316	1.46763
V4024	LysoPC 18:3	21	C	19.655	0.164088	0.00166168	0.036557	3.69446
V4024	LysoPC 18:3	21	R	18.7624	0.177339	0.00166168	0.036557	3.69446
V4024	LysoPC 18:3	22	C	18.9919	0.139043	0.353696	0.572853	0.941289
V4024	LysoPC 18:3	22	R	18.8022	0.145964	0.353696	0.572853	0.941289
V4024	LysoPC 18:3	23	C	19.0942	0.136427	0.12174	0.363316	1.61613
V4024	LysoPC 18:3	23	R	18.7404	0.171173	0.12174	0.363316	1.61613
V4024	LysoPC 18:3	24	C	18.8653	0.138381	0.293702	0.572853	1.077
V4024	LysoPC 18:3	24	R	18.6697	0.117674	0.293702	0.572853	1.077
V4024	LysoPC 18:3	25	C	18.7445	0.217169	0.41662	0.572853	0.836099
V4024	LysoPC 18:3	25	R	18.5299	0.136986	0.41662	0.572853	0.836099
V4024	LysoPC 18:3	26	C	18.8664	0.184036	0.474261	0.596376	0.733757
V4024	LysoPC 18:3	26	R	18.6578	0.216675	0.474261	0.596376	0.733757
V4024	LysoPC 18:3	27	C	18.7223	0.239564	0.846153	0.871536	0.200194
V4024	LysoPC 18:3	27	R	18.6673	0.133698	0.846153	0.871536	0.200194
V4024	LysoPC 18:3	28	C	18.8819	0.354654	0.370178	0.572853	0.965474
V4024	LysoPC 18:3	28	R	18.4928	0.191499	0.370178	0.572853	0.965474
V4024	LysoPC 18:3	29	C	19.1039	0.652016	0.619481	0.681429	0.566229
V4024	LysoPC 18:3	29	R	18.7166	0.206788	0.619481	0.681429	0.566229
V4024	LysoPC 18:3	30	C	19.4561	NA	NA	NA	NA
V4024	LysoPC 18:3	30	R	18.0277	NA	NA	NA	NA
V4024	LysoPC 18:3	31	C	19.4248	NA	NA	NA	NA
V4024	LysoPC 18:3	31	R	18.7099	0.185976	NA	NA	NA
V4024	LysoPC 18:3	33	C	20.7044	NA	NA	NA	NA
V4024	LysoPC 18:3	33	R	19.4464	0.239796	NA	NA	NA
V4264	LysoPC 20:3	7	C	20.844	0.839334	0.956169	0.956169	0.0635218
V4264	LysoPC 20:3	7	R	20.7416	1.37513	0.956169	0.956169	0.0635218
V4264	LysoPC 20:3	8	C	20.7472	NA	NA	NA	NA
V4264	LysoPC 20:3	8	R	20.9583	0.0515561	NA	NA	NA
V4264	LysoPC 20:3	9	C	21.6671	0.165245	0.151011	0.221482	1.49039
V4264	LysoPC 20:3	9	R	21.3328	0.151607	0.151011	0.221482	1.49039
V4264	LysoPC 20:3	10	C	21.4597	0.23368	0.837488	0.877368	0.208901
V4264	LysoPC 20:3	10	R	21.4037	0.132162	0.837488	0.877368	0.208901
V4264	LysoPC 20:3	11	C	21.5083	0.141044	0.00273563	0.0182848	3.40474
V4264	LysoPC 20:3	11	R	20.7595	0.168757	0.00273563	0.0182848	3.40474
V4264	LysoPC 20:3	12	C	21.9474	0.171807	0.00883008	0.0388524	2.87667
V4264	LysoPC 20:3	12	R	21.2062	0.191992	0.00883008	0.0388524	2.87667
V4264	LysoPC 20:3	13	C	21.7181	0.25104	0.171885	0.236342	1.44709
V4264	LysoPC 20:3	13	R	21.1421	0.308885	0.171885	0.236342	1.44709
V4264	LysoPC 20:3	14	C	21.6686	0.143315	0.0300384	0.0660844	2.272
V4264	LysoPC 20:3	14	R	21.2195	0.136151	0.0300384	0.0660844	2.272
V4264	LysoPC 20:3	15	C	21.8148	0.241831	0.0556048	0.0904148	2.02738
V4264	LysoPC 20:3	15	R	21.0691	0.277095	0.0556048	0.0904148	2.02738
V4264	LysoPC 20:3	16	C	22.2059	0.180808	0.0147928	0.0464915	2.65111
V4264	LysoPC 20:3	16	R	21.6011	0.139106	0.0147928	0.0464915	2.65111
V4264	LysoPC 20:3	17	C	21.749	0.147658	0.0033245	0.0182848	3.27194
V4264	LysoPC 20:3	17	R	21.114	0.125971	0.0033245	0.0182848	3.27194
V4264	LysoPC 20:3	18	C	22.1888	0.189442	0.0382546	0.0709162	2.37758
V4264	LysoPC 20:3	18	R	21.3076	0.318568	0.0382546	0.0709162	2.37758
V4264	LysoPC 20:3	19	C	22.1962	0.165849	0.000965636	0.010622	3.81871
V4264	LysoPC 20:3	19	R	21.4797	0.0877369	0.000965636	0.010622	3.81871
V4264	LysoPC 20:3	20	C	21.9079	0.197679	0.0277791	0.0660844	2.37309
V4264	LysoPC 20:3	20	R	21.2805	0.175577	0.0277791	0.0660844	2.37309
V4264	LysoPC 20:3	21	C	22.3708	0.14412	0.000151111	0.00332443	4.77709
V4264	LysoPC 20:3	21	R	21.355	0.156327	0.000151111	0.00332443	4.77709
V4264	LysoPC 20:3	22	C	21.887	0.190963	0.0386816	0.0709162	2.15683
V4264	LysoPC 20:3	22	R	21.3412	0.166061	0.0386816	0.0709162	2.15683
V4264	LysoPC 20:3	23	C	21.9056	0.132255	0.0114898	0.0421293	2.79042
V4264	LysoPC 20:3	23	R	21.2513	0.193633	0.0114898	0.0421293	2.79042
V4264	LysoPC 20:3	24	C	21.7703	0.184676	0.0575367	0.0904148	2.0103
V4264	LysoPC 20:3	24	R	21.2576	0.175877	0.0575367	0.0904148	2.0103
V4264	LysoPC 20:3	25	C	21.9496	0.220426	0.0252556	0.0660844	2.47166
V4264	LysoPC 20:3	25	R	21.2875	0.152184	0.0252556	0.0660844	2.47166
V4264	LysoPC 20:3	26	C	21.6899	0.212178	0.769727	0.846699	0.298724
V4264	LysoPC 20:3	26	R	21.5803	0.299646	0.769727	0.846699	0.298724
V4264	LysoPC 20:3	27	C	21.8765	0.39946	0.419943	0.543455	0.861211
V4264	LysoPC 20:3	27	R	21.5091	0.149909	0.419943	0.543455	0.861211
V4264	LysoPC 20:3	28	C	21.7954	0.339285	0.54033	0.660404	0.638113
V4264	LysoPC 20:3	28	R	21.5094	0.293006	0.54033	0.660404	0.638113
V4264	LysoPC 20:3	29	C	22.1885	0.941652	0.629055	0.728379	0.557872
V4264	LysoPC 20:3	29	R	21.652	0.195047	0.629055	0.728379	0.557872
V4264	LysoPC 20:3	30	C	22.9205	NA	NA	NA	NA
V4264	LysoPC 20:3	30	R	21.2269	NA	NA	NA	NA
V4264	LysoPC 20:3	31	C	23.5181	NA	NA	NA	NA
V4264	LysoPC 20:3	31	R	21.8268	0.283042	NA	NA	NA
V4264	LysoPC 20:3	33	C	24.018	NA	NA	NA	NA
V4264	LysoPC 20:3	33	R	21.9159	0.340289	NA	NA	NA
V4429	DG 34:3	7	C	21.5711	0.605772	0.648221	0.679089	0.533809
V4429	DG 34:3	7	R	21.1484	0.509841	0.648221	0.679089	0.533809
V4429	DG 34:3	8	C	21.7107	NA	NA	NA	NA
V4429	DG 34:3	8	R	21.5554	0.21245	NA	NA	NA
V4429	DG 34:3	9	C	21.5197	0.195472	0.0526844	0.096588	2.05997
V4429	DG 34:3	9	R	20.8905	0.234699	0.0526844	0.096588	2.05997
V4429	DG 34:3	10	C	21.4211	0.266645	0.715623	0.715623	-0.371016
V4429	DG 34:3	10	R	21.5396	0.175758	0.715623	0.715623	-0.371016
V4429	DG 34:3	11	C	21.8665	0.184834	0.00306812	0.0264053	3.43135
V4429	DG 34:3	11	R	20.6977	0.286113	0.00306812	0.0264053	3.43135
V4429	DG 34:3	12	C	22.0337	0.205705	0.0119175	0.0396367	2.74196
V4429	DG 34:3	12	R	21.2556	0.195534	0.0119175	0.0396367	2.74196
V4429	DG 34:3	13	C	22.1727	0.19168	0.0688575	0.112833	2.05154
V4429	DG 34:3	13	R	21.3461	0.354417	0.0688575	0.112833	2.05154
V4429	DG 34:3	14	C	21.6253	0.255038	0.209384	0.264808	1.29199
V4429	DG 34:3	14	R	21.2544	0.131788	0.209384	0.264808	1.29199
V4429	DG 34:3	15	C	22.0905	0.282132	0.216661	0.264808	1.27381
V4429	DG 34:3	15	R	21.5777	0.287227	0.216661	0.264808	1.27381
V4429	DG 34:3	16	C	22.218	0.23871	0.110874	0.162615	1.66187
V4429	DG 34:3	16	R	21.6536	0.241564	0.110874	0.162615	1.66187
V4429	DG 34:3	17	C	22.5829	0.228146	3.18185e-05	0.000700006	5.1232
V4429	DG 34:3	17	R	21.0204	0.202401	3.18185e-05	0.000700006	5.1232
V4429	DG 34:3	18	C	22.4569	0.33238	0.0228392	0.0558291	2.5503
V4429	DG 34:3	18	R	21.2024	0.362606	0.0228392	0.0558291	2.5503
V4429	DG 34:3	19	C	22.5584	0.274973	0.0119989	0.0396367	2.71219
V4429	DG 34:3	19	R	21.6696	0.178264	0.0119989	0.0396367	2.71219
V4429	DG 34:3	20	C	22.516	0.248831	0.0279735	0.0615418	2.38623
V4429	DG 34:3	20	R	21.579	0.303733	0.0279735	0.0615418	2.38623
V4429	DG 34:3	21	C	23.2155	0.372143	0.0126117	0.0396367	2.7775
V4429	DG 34:3	21	R	21.7829	0.357155	0.0126117	0.0396367	2.7775
V4429	DG 34:3	22	C	22.5066	0.264727	0.0718029	0.112833	1.86254
V4429	DG 34:3	22	R	21.8567	0.227317	0.0718029	0.112833	1.86254
V4429	DG 34:3	23	C	23.123	0.286136	0.0179018	0.04923	2.57999
V4429	DG 34:3	23	R	21.9218	0.367326	0.0179018	0.04923	2.57999
V4429	DG 34:3	24	C	22.4162	0.366982	0.166085	0.228366	1.43523
V4429	DG 34:3	24	R	21.6885	0.349845	0.166085	0.228366	1.43523
V4429	DG 34:3	25	C	23.4199	0.270586	0.00360073	0.0264053	3.25545
V4429	DG 34:3	25	R	22.1574	0.27781	0.00360073	0.0264053	3.25545
V4429	DG 34:3	26	C	22.5356	0.401543	0.483299	0.531629	0.716911
V4429	DG 34:3	26	R	22.1401	0.378269	0.483299	0.531629	0.716911
V4429	DG 34:3	27	C	23.014	0.391677	0.0476601	0.0953201	2.24074
V4429	DG 34:3	27	R	21.9295	0.284308	0.0476601	0.0953201	2.24074
V4429	DG 34:3	28	C	22.7446	0.543096	0.471455	0.531629	0.752526
V4429	DG 34:3	28	R	22.1807	0.516241	0.471455	0.531629	0.752526
V4429	DG 34:3	29	C	23.6094	0.345967	0.0107819	0.0396367	4.02466
V4429	DG 34:3	29	R	21.8237	0.277819	0.0107819	0.0396367	4.02466
V4429	DG 34:3	30	C	23.9856	NA	NA	NA	NA
V4429	DG 34:3	30	R	20.8402	NA	NA	NA	NA
V4429	DG 34:3	31	C	24.5804	NA	NA	NA	NA
V4429	DG 34:3	31	R	22.5583	0.30849	NA	NA	NA
V4429	DG 34:3	33	C	24.1461	NA	NA	NA	NA
V4429	DG 34:3	33	R	21.0314	0.40591	NA	NA	NA
V4437	DG 34:2	7	C	24.051	0.512097	0.785515	0.785515	0.315524
V4437	DG 34:2	7	R	23.8546	0.353439	0.785515	0.785515	0.315524
V4437	DG 34:2	8	C	24.1525	NA	NA	NA	NA
V4437	DG 34:2	8	R	23.8337	0.179269	NA	NA	NA
V4437	DG 34:2	9	C	24.169	0.239172	0.0554871	0.087194	2.0302
V4437	DG 34:2	9	R	23.5414	0.19584	0.0554871	0.087194	2.0302
V4437	DG 34:2	10	C	23.9628	0.225615	0.305841	0.373806	-1.05777
V4437	DG 34:2	10	R	24.2532	0.15644	0.305841	0.373806	-1.05777
V4437	DG 34:2	11	C	24.4584	0.198368	0.0455522	0.0835124	2.14882
V4437	DG 34:2	11	R	23.691	0.29697	0.0455522	0.0835124	2.14882
V4437	DG 34:2	12	C	24.6731	0.214309	0.00730133	0.0267715	3.01237
V4437	DG 34:2	12	R	23.91	0.135088	0.00730133	0.0267715	3.01237
V4437	DG 34:2	13	C	24.765	0.123568	0.0129291	0.0391625	3.13688
V4437	DG 34:2	13	R	23.8233	0.273567	0.0129291	0.0391625	3.13688
V4437	DG 34:2	14	C	24.1537	0.236206	0.224459	0.308631	1.25093
V4437	DG 34:2	14	R	23.8273	0.11078	0.224459	0.308631	1.25093
V4437	DG 34:2	15	C	24.4939	0.231774	0.431109	0.499179	0.802756
V4437	DG 34:2	15	R	24.2255	0.241011	0.431109	0.499179	0.802756
V4437	DG 34:2	16	C	24.7119	0.225613	0.053286	0.087194	2.04235
V4437	DG 34:2	16	R	24.0926	0.20261	0.053286	0.087194	2.04235
V4437	DG 34:2	17	C	24.9366	0.220762	9.8359e-05	0.0021639	4.84312
V4437	DG 34:2	17	R	23.6471	0.148852	9.8359e-05	0.0021639	4.84312
V4437	DG 34:2	18	C	24.8305	0.310338	0.0305082	0.0610165	2.3844
V4437	DG 34:2	18	R	23.8018	0.299656	0.0305082	0.0610165	2.3844
V4437	DG 34:2	19	C	24.9099	0.242337	0.00638357	0.0267715	2.9881
V4437	DG 34:2	19	R	24.0567	0.150982	0.00638357	0.0267715	2.9881
V4437	DG 34:2	20	C	24.8917	0.184313	0.00630286	0.0267715	3.11627
V4437	DG 34:2	20	R	23.9044	0.257672	0.00630286	0.0267715	3.11627
V4437	DG 34:2	21	C	25.4572	0.25275	0.00248676	0.0182362	3.51792
V4437	DG 34:2	21	R	24.0431	0.312583	0.00248676	0.0182362	3.51792
V4437	DG 34:2	22	C	24.7656	0.231945	0.0776804	0.113931	1.82381
V4437	DG 34:2	22	R	24.2166	0.191868	0.0776804	0.113931	1.82381
V4437	DG 34:2	23	C	25.3848	0.266503	0.029389	0.0610165	2.35588
V4437	DG 34:2	23	R	24.2108	0.421067	0.029389	0.0610165	2.35588
V4437	DG 34:2	24	C	24.6864	0.349751	0.240776	0.311592	1.20774
V4437	DG 34:2	24	R	24.1553	0.266559	0.240776	0.311592	1.20774
V4437	DG 34:2	25	C	25.6366	0.231609	0.000766463	0.00843109	3.89284
V4437	DG 34:2	25	R	24.3374	0.2403	0.000766463	0.00843109	3.89284
V4437	DG 34:2	26	C	24.7661	0.342719	0.508114	0.538987	0.676218
V4437	DG 34:2	26	R	24.4484	0.321183	0.508114	0.538987	0.676218
V4437	DG 34:2	27	C	25.3107	0.307747	0.0142409	0.0391625	2.93319
V4437	DG 34:2	27	R	24.1963	0.222796	0.0142409	0.0391625	2.93319
V4437	DG 34:2	28	C	24.7505	0.449477	0.514487	0.538987	0.678567
V4437	DG 34:2	28	R	24.2984	0.491851	0.514487	0.538987	0.678567
V4437	DG 34:2	29	C	25.401	0.302382	0.0234261	0.0572637	3.6094
V4437	DG 34:2	29	R	24.093	0.199741	0.0234261	0.0572637	3.6094
V4437	DG 34:2	30	C	26.2735	NA	NA	NA	NA
V4437	DG 34:2	30	R	23.732	NA	NA	NA	NA
V4437	DG 34:2	31	C	26.3217	NA	NA	NA	NA
V4437	DG 34:2	31	R	24.6882	0.252307	NA	NA	NA
V4437	DG 34:2	33	C	26.5246	NA	NA	NA	NA
V4437	DG 34:2	33	R	23.8527	0.460881	NA	NA	NA
V4468	DG 16:0_18:0	7	C	21.5187	0.206968	0.483501	0.64656	-0.914499
V4468	DG 16:0_18:0	7	R	21.7317	0.106666	0.483501	0.64656	-0.914499
V4468	DG 16:0_18:0	8	C	21.2898	NA	NA	NA	NA
V4468	DG 16:0_18:0	8	R	21.5736	0.196691	NA	NA	NA
V4468	DG 16:0_18:0	9	C	20.6084	0.278523	0.104505	0.287389	1.69683
V4468	DG 16:0_18:0	9	R	19.9515	0.268871	0.104505	0.287389	1.69683
V4468	DG 16:0_18:0	10	C	20.7311	0.334384	0.26182	0.411431	-1.16321
V4468	DG 16:0_18:0	10	R	21.2036	0.230541	0.26182	0.411431	-1.16321
V4468	DG 16:0_18:0	11	C	21.4504	0.187927	0.00791994	0.0380115	2.93381
V4468	DG 16:0_18:0	11	R	20.6187	0.212215	0.00791994	0.0380115	2.93381
V4468	DG 16:0_18:0	12	C	20.9722	0.223555	0.950156	0.99052	0.0632312
V4468	DG 16:0_18:0	12	R	20.9529	0.20792	0.950156	0.99052	0.0632312
V4468	DG 16:0_18:0	13	C	21.2751	0.253179	0.529003	0.64656	0.644684
V4468	DG 16:0_18:0	13	R	21.0534	0.232686	0.529003	0.64656	0.644684
V4468	DG 16:0_18:0	14	C	21.1056	0.180521	0.43206	0.633688	0.795717
V4468	DG 16:0_18:0	14	R	20.8946	0.194079	0.43206	0.633688	0.795717
V4468	DG 16:0_18:0	15	C	20.9619	0.180503	0.515029	0.64656	0.662578
V4468	DG 16:0_18:0	15	R	20.8026	0.158668	0.515029	0.64656	0.662578
V4468	DG 16:0_18:0	16	C	20.9743	0.264652	0.156003	0.346865	1.47093
V4468	DG 16:0_18:0	16	R	20.4887	0.197413	0.156003	0.346865	1.47093
V4468	DG 16:0_18:0	17	C	21.0988	0.197569	0.00128372	0.0101779	3.66374
V4468	DG 16:0_18:0	17	R	20.1499	0.167492	0.00128372	0.0101779	3.66374
V4468	DG 16:0_18:0	18	C	20.9894	0.183716	0.0451912	0.142029	2.25425
V4468	DG 16:0_18:0	18	R	20.2419	0.27606	0.0451912	0.142029	2.25425
V4468	DG 16:0_18:0	19	C	21.0862	0.131919	5.57595e-05	0.00122671	4.80274
V4468	DG 16:0_18:0	19	R	20.3096	0.0934799	5.57595e-05	0.00122671	4.80274
V4468	DG 16:0_18:0	20	C	21.1117	0.12	0.00138789	0.0101779	3.73197
V4468	DG 16:0_18:0	20	R	20.4451	0.132306	0.00138789	0.0101779	3.73197
V4468	DG 16:0_18:0	21	C	21.146	0.30986	0.607033	0.70288	0.525744
V4468	DG 16:0_18:0	21	R	20.9499	0.207653	0.607033	0.70288	0.525744
V4468	DG 16:0_18:0	22	C	21.1355	0.153674	0.173432	0.346865	1.39238
V4468	DG 16:0_18:0	22	R	20.8349	0.15164	0.173432	0.346865	1.39238
V4468	DG 16:0_18:0	23	C	21.3251	0.209137	0.230782	0.390554	1.236
V4468	DG 16:0_18:0	23	R	20.9118	0.260928	0.230782	0.390554	1.236
V4468	DG 16:0_18:0	24	C	21.1212	0.219033	0.170696	0.346865	1.4204
V4468	DG 16:0_18:0	24	R	20.7399	0.155183	0.170696	0.346865	1.4204
V4468	DG 16:0_18:0	25	C	21.2884	0.204212	0.00863898	0.0380115	2.98885
V4468	DG 16:0_18:0	25	R	20.5411	0.144222	0.00863898	0.0380115	2.98885
V4468	DG 16:0_18:0	26	C	20.9251	0.172768	0.688212	0.757033	0.408218
V4468	DG 16:0_18:0	26	R	20.8339	0.141474	0.688212	0.757033	0.408218
V4468	DG 16:0_18:0	27	C	21.2031	0.214932	0.032454	0.118998	2.60487
V4468	DG 16:0_18:0	27	R	20.5758	0.108592	0.032454	0.118998	2.60487
V4468	DG 16:0_18:0	28	C	20.6998	0.343009	0.99052	0.99052	0.0122247
V4468	DG 16:0_18:0	28	R	20.6941	0.325859	0.99052	0.99052	0.0122247
V4468	DG 16:0_18:0	29	C	21.2945	0.341442	0.194046	0.355751	1.62587
V4468	DG 16:0_18:0	29	R	20.6611	0.187648	0.194046	0.355751	1.62587
V4468	DG 16:0_18:0	30	C	21.056	NA	NA	NA	NA
V4468	DG 16:0_18:0	30	R	19.9427	NA	NA	NA	NA
V4468	DG 16:0_18:0	31	C	21.4339	NA	NA	NA	NA
V4468	DG 16:0_18:0	31	R	20.5428	0.135421	NA	NA	NA
V4468	DG 16:0_18:0	33	C	21.4329	NA	NA	NA	NA
V4468	DG 16:0_18:0	33	R	20.0638	0.11205	NA	NA	NA
V4487	DG 36:4	7	C	21.2054	0.547196	0.302063	0.404582	1.93224
V4487	DG 36:4	7	R	20.1454	0.0393616	0.302063	0.404582	1.93224
V4487	DG 36:4	8	C	21.1023	NA	NA	NA	NA
V4487	DG 36:4	8	R	21.3207	0.621049	NA	NA	NA
V4487	DG 36:4	9	C	21.0616	0.351273	0.0508063	0.189857	2.07167
V4487	DG 36:4	9	R	20.0501	0.339116	0.0508063	0.189857	2.07167
V4487	DG 36:4	10	C	20.629	0.246959	0.271428	0.398095	-1.13794
V4487	DG 36:4	10	R	21.1055	0.338255	0.271428	0.398095	-1.13794
V4487	DG 36:4	11	C	20.9541	0.243678	0.079359	0.218237	1.86805
V4487	DG 36:4	11	R	20.0722	0.404342	0.079359	0.218237	1.86805
V4487	DG 36:4	12	C	21.5015	0.21501	0.149883	0.329743	1.49729
V4487	DG 36:4	12	R	20.9533	0.296375	0.149883	0.329743	1.49729
V4487	DG 36:4	13	C	21.9046	0.240549	0.07862	0.218237	1.93856
V4487	DG 36:4	13	R	21.06	0.363217	0.07862	0.218237	1.93856
V4487	DG 36:4	14	C	21.2076	0.359022	0.74205	0.750963	0.332994
V4487	DG 36:4	14	R	21.0705	0.201296	0.74205	0.750963	0.332994
V4487	DG 36:4	15	C	21.8369	0.354915	0.527893	0.645203	0.642017
V4487	DG 36:4	15	R	21.5244	0.333253	0.527893	0.645203	0.642017
V4487	DG 36:4	16	C	22.0704	0.242588	0.188647	0.342314	1.36593
V4487	DG 36:4	16	R	21.4811	0.356741	0.188647	0.342314	1.36593
V4487	DG 36:4	17	C	22.4218	0.190079	0.00451732	0.0496906	3.12311
V4487	DG 36:4	17	R	21.4714	0.237672	0.00451732	0.0496906	3.12311
V4487	DG 36:4	18	C	22.3807	0.252488	0.312631	0.404582	1.06252
V4487	DG 36:4	18	R	21.8519	0.428904	0.312631	0.404582	1.06252
V4487	DG 36:4	19	C	22.4003	0.302201	0.266188	0.398095	1.14423
V4487	DG 36:4	19	R	22.02	0.138459	0.266188	0.398095	1.14423
V4487	DG 36:4	20	C	22.4652	0.22983	0.0517792	0.189857	2.08596
V4487	DG 36:4	20	R	21.6756	0.300827	0.0517792	0.189857	2.08596
V4487	DG 36:4	21	C	23.1072	0.291795	0.012602	0.0693109	2.77115
V4487	DG 36:4	21	R	21.9189	0.314223	0.012602	0.0693109	2.77115
V4487	DG 36:4	22	C	22.6004	0.26195	0.183309	0.342314	1.36086
V4487	DG 36:4	22	R	22.1444	0.208862	0.183309	0.342314	1.36086
V4487	DG 36:4	23	C	23.1566	0.239876	0.0978569	0.239206	1.75288
V4487	DG 36:4	23	R	22.1815	0.501933	0.0978569	0.239206	1.75288
V4487	DG 36:4	24	C	22.6064	0.351598	0.202276	0.342314	1.31656
V4487	DG 36:4	24	R	22.0155	0.279027	0.202276	0.342314	1.31656
V4487	DG 36:4	25	C	23.5809	0.249268	0.00314838	0.0496906	3.32053
V4487	DG 36:4	25	R	22.4127	0.248288	0.00314838	0.0496906	3.32053
V4487	DG 36:4	26	C	22.4181	0.455028	0.750963	0.750963	-0.32277
V4487	DG 36:4	26	R	22.5953	0.307111	0.750963	0.750963	-0.32277
V4487	DG 36:4	27	C	22.496	0.630267	0.673403	0.750963	0.439759
V4487	DG 36:4	27	R	22.1937	0.274582	0.673403	0.750963	0.439759
V4487	DG 36:4	28	C	22.6435	0.483931	0.720748	0.750963	0.36889
V4487	DG 36:4	28	R	22.3805	0.523501	0.720748	0.750963	0.36889
V4487	DG 36:4	29	C	23.425	0.255473	0.00940296	0.068955	3.90381
V4487	DG 36:4	29	R	22.0841	0.229588	0.00940296	0.068955	3.90381
V4487	DG 36:4	30	C	22.7852	NA	NA	NA	NA
V4487	DG 36:4	30	R	21.94	NA	NA	NA	NA
V4487	DG 36:4	31	C	24.1921	NA	NA	NA	NA
V4487	DG 36:4	31	R	23.1187	0.230061	NA	NA	NA
V4487	DG 36:4	33	C	24.1065	NA	NA	NA	NA
V4487	DG 36:4	33	R	21.7474	0.451563	NA	NA	NA
V4533	Cer[NS] d40:1	7	C	20.956	0.690498	0.421861	0.488471	-1.26463
V4533	Cer[NS] d40:1	7	R	21.835	0.0792903	0.421861	0.488471	-1.26463
V4533	Cer[NS] d40:1	8	C	20.3885	NA	NA	NA	NA
V4533	Cer[NS] d40:1	8	R	21.201	0.28107	NA	NA	NA
V4533	Cer[NS] d40:1	9	C	21.7119	0.167069	0.573403	0.600708	0.574151
V4533	Cer[NS] d40:1	9	R	21.5306	0.267937	0.573403	0.600708	0.574151
V4533	Cer[NS] d40:1	10	C	21.6373	0.19531	0.121727	0.203674	1.62421
V4533	Cer[NS] d40:1	10	R	21.195	0.18971	0.121727	0.203674	1.62421
V4533	Cer[NS] d40:1	11	C	21.3044	0.162264	0.240962	0.318887	1.20723
V4533	Cer[NS] d40:1	11	R	21.0023	0.190512	0.240962	0.318887	1.20723
V4533	Cer[NS] d40:1	12	C	21.7438	0.210511	0.114428	0.203674	1.64414
V4533	Cer[NS] d40:1	12	R	21.2702	0.196614	0.114428	0.203674	1.64414
V4533	Cer[NS] d40:1	13	C	21.6485	0.135183	0.181978	0.266902	1.45899
V4533	Cer[NS] d40:1	13	R	21.1413	0.320264	0.181978	0.266902	1.45899
V4533	Cer[NS] d40:1	14	C	21.494	0.138178	0.0367329	0.141481	2.18022
V4533	Cer[NS] d40:1	14	R	21.0399	0.155833	0.0367329	0.141481	2.18022
V4533	Cer[NS] d40:1	15	C	21.6685	0.154357	0.124982	0.203674	1.6014
V4533	Cer[NS] d40:1	15	R	21.2584	0.204344	0.124982	0.203674	1.6014
V4533	Cer[NS] d40:1	16	C	21.9006	0.142754	0.00663375	0.0729712	3.01884
V4533	Cer[NS] d40:1	16	R	21.3764	0.0988192	0.00663375	0.0729712	3.01884
V4533	Cer[NS] d40:1	17	C	21.7375	0.175098	0.0489149	0.153732	2.09388
V4533	Cer[NS] d40:1	17	R	21.2908	0.121865	0.0489149	0.153732	2.09388
V4533	Cer[NS] d40:1	18	C	22.0269	0.210385	0.0216994	0.119346	2.63194
V4533	Cer[NS] d40:1	18	R	21.0945	0.285018	0.0216994	0.119346	2.63194
V4533	Cer[NS] d40:1	19	C	21.8828	0.153969	0.0148894	0.109189	2.60087
V4533	Cer[NS] d40:1	19	R	21.3828	0.115115	0.0148894	0.109189	2.60087
V4533	Cer[NS] d40:1	20	C	21.9441	0.123981	0.0385857	0.141481	2.22413
V4533	Cer[NS] d40:1	20	R	21.5213	0.144148	0.0385857	0.141481	2.22413
V4533	Cer[NS] d40:1	21	C	22.5534	0.322843	0.103106	0.203674	1.74591
V4533	Cer[NS] d40:1	21	R	21.8893	0.201135	0.103106	0.203674	1.74591
V4533	Cer[NS] d40:1	22	C	22.1318	0.145278	0.002628	0.0578159	3.26312
V4533	Cer[NS] d40:1	22	R	21.4965	0.129601	0.002628	0.0578159	3.26312
V4533	Cer[NS] d40:1	23	C	22.4308	0.160714	0.129611	0.203674	1.58752
V4533	Cer[NS] d40:1	23	R	21.9166	0.281186	0.129611	0.203674	1.58752
V4533	Cer[NS] d40:1	24	C	22.2337	0.253234	0.111012	0.203674	1.66886
V4533	Cer[NS] d40:1	24	R	21.7292	0.165077	0.111012	0.203674	1.66886
V4533	Cer[NS] d40:1	25	C	22.5159	0.208856	0.0565934	0.155632	2.04795
V4533	Cer[NS] d40:1	25	R	21.9845	0.153978	0.0565934	0.155632	2.04795
V4533	Cer[NS] d40:1	26	C	22.1224	0.28073	0.246413	0.318887	1.20371
V4533	Cer[NS] d40:1	26	R	21.725	0.173756	0.246413	0.318887	1.20371
V4533	Cer[NS] d40:1	27	C	22.3147	0.124524	0.35116	0.429195	0.961411
V4533	Cer[NS] d40:1	27	R	22.1382	0.13489	0.35116	0.429195	0.961411
V4533	Cer[NS] d40:1	28	C	22.0168	0.348609	0.478947	0.526841	0.741035
V4533	Cer[NS] d40:1	28	R	21.6778	0.296131	0.478947	0.526841	0.741035
V4533	Cer[NS] d40:1	29	C	22.2317	0.422842	0.912507	0.912507	0.119542
V4533	Cer[NS] d40:1	29	R	22.1758	0.200289	0.912507	0.912507	0.119542
V4533	Cer[NS] d40:1	30	C	22.7792	NA	NA	NA	NA
V4533	Cer[NS] d40:1	30	R	21.7525	NA	NA	NA	NA
V4533	Cer[NS] d40:1	31	C	22.7912	NA	NA	NA	NA
V4533	Cer[NS] d40:1	31	R	22.5801	0.198523	NA	NA	NA
V4533	Cer[NS] d40:1	33	C	24.055	NA	NA	NA	NA
V4533	Cer[NS] d40:1	33	R	22.9893	0.196362	NA	NA	NA
V4621	DG 36:4	7	C	23.5552	0.695197	0.376207	0.486856	1.49045
V4621	DG 36:4	7	R	22.5191	0.00315185	0.376207	0.486856	1.49045
V4621	DG 36:4	8	C	23.3935	NA	NA	NA	NA
V4621	DG 36:4	8	R	23.4002	0.335333	NA	NA	NA
V4621	DG 36:4	9	C	22.9623	0.226973	0.139085	0.316615	1.54798
V4621	DG 36:4	9	R	22.3389	0.332658	0.139085	0.316615	1.54798
V4621	DG 36:4	10	C	22.6052	0.340665	0.143916	0.316615	-1.53599
V4621	DG 36:4	10	R	23.2445	0.239133	0.143916	0.316615	-1.53599
V4621	DG 36:4	11	C	23.3446	0.252195	0.0500784	0.200411	2.09218
V4621	DG 36:4	11	R	22.45	0.345288	0.0500784	0.200411	2.09218
V4621	DG 36:4	12	C	23.7199	0.22639	0.107486	0.316615	1.67925
V4621	DG 36:4	12	R	23.1438	0.25776	0.107486	0.316615	1.67925
V4621	DG 36:4	13	C	24.0985	0.246428	0.219044	0.344211	1.31729
V4621	DG 36:4	13	R	23.4068	0.463688	0.219044	0.344211	1.31729
V4621	DG 36:4	14	C	23.3966	0.336797	0.521153	0.636964	0.652315
V4621	DG 36:4	14	R	23.1541	0.15744	0.521153	0.636964	0.652315
V4621	DG 36:4	15	C	24.1546	0.345465	0.587131	0.660816	0.551735
V4621	DG 36:4	15	R	23.9008	0.303917	0.587131	0.660816	0.551735
V4621	DG 36:4	16	C	24.03	0.306383	0.988013	0.988013	0.0151994
V4621	DG 36:4	16	R	24.0241	0.243491	0.988013	0.988013	0.0151994
V4621	DG 36:4	17	C	24.8502	0.20702	0.00175925	0.0193517	3.50215
V4621	DG 36:4	17	R	23.7301	0.243801	0.00175925	0.0193517	3.50215
V4621	DG 36:4	18	C	24.7961	0.252453	0.183294	0.336039	1.4324
V4621	DG 36:4	18	R	24.054	0.452357	0.183294	0.336039	1.4324
V4621	DG 36:4	19	C	24.7805	0.299144	0.295787	0.406707	1.07437
V4621	DG 36:4	19	R	24.4287	0.133275	0.295787	0.406707	1.07437
V4621	DG 36:4	20	C	24.8804	0.203897	0.125709	0.316615	1.60976
V4621	DG 36:4	20	R	24.3232	0.279748	0.125709	0.316615	1.60976
V4621	DG 36:4	21	C	25.6131	0.297625	0.0160914	0.0885024	2.65702
V4621	DG 36:4	21	R	24.4694	0.310975	0.0160914	0.0885024	2.65702
V4621	DG 36:4	22	C	24.9659	0.256246	0.203965	0.344211	1.29697
V4621	DG 36:4	22	R	24.5248	0.223671	0.203965	0.344211	1.29697
V4621	DG 36:4	23	C	25.542	0.247848	0.165338	0.330675	1.44776
V4621	DG 36:4	23	R	24.7699	0.472249	0.165338	0.330675	1.44776
V4621	DG 36:4	24	C	25.0537	0.331301	0.294396	0.406707	1.07592
V4621	DG 36:4	24	R	24.6078	0.248859	0.294396	0.406707	1.07592
V4621	DG 36:4	25	C	25.9961	0.249462	0.00362566	0.0265882	3.27676
V4621	DG 36:4	25	R	24.8715	0.235698	0.00362566	0.0265882	3.27676
V4621	DG 36:4	26	C	25.1226	0.351194	0.630779	0.660816	0.489535
V4621	DG 36:4	26	R	24.9071	0.265429	0.630779	0.660816	0.489535
V4621	DG 36:4	27	C	25.4718	0.294902	0.0546577	0.200411	2.14276
V4621	DG 36:4	27	R	24.6705	0.229949	0.0546577	0.200411	2.14276
V4621	DG 36:4	28	C	25.1569	0.419562	0.609563	0.660816	0.529072
V4621	DG 36:4	28	R	24.8189	0.481698	0.609563	0.660816	0.529072
V4621	DG 36:4	29	C	25.8419	0.0788407	0.000217103	0.00477627	6.11144
V4621	DG 36:4	29	R	24.4955	0.205718	0.000217103	0.00477627	6.11144
V4621	DG 36:4	30	C	26.2272	NA	NA	NA	NA
V4621	DG 36:4	30	R	24.0641	NA	NA	NA	NA
V4621	DG 36:4	31	C	26.6011	NA	NA	NA	NA
V4621	DG 36:4	31	R	25.5125	0.231153	NA	NA	NA
V4621	DG 36:4	33	C	26.4583	NA	NA	NA	NA
V4621	DG 36:4	33	R	24.0903	0.418433	NA	NA	NA
V4630	DG 18:2_18:1	7	C	24.2735	0.652655	0.59586	0.624234	0.64489
V4630	DG 18:2_18:1	7	R	23.7771	0.408179	0.59586	0.624234	0.64489
V4630	DG 18:2_18:1	8	C	24.1288	NA	NA	NA	NA
V4630	DG 18:2_18:1	8	R	24.1083	0.220645	NA	NA	NA
V4630	DG 18:2_18:1	9	C	24.1164	0.21981	0.0362073	0.0885066	2.24155
V4630	DG 18:2_18:1	9	R	23.3776	0.245598	0.0362073	0.0885066	2.24155
V4630	DG 18:2_18:1	10	C	23.8984	0.304625	0.285344	0.358041	-1.11071
V4630	DG 18:2_18:1	10	R	24.2852	0.168753	0.285344	0.358041	-1.11071
V4630	DG 18:2_18:1	11	C	24.5218	0.211431	0.0159856	0.0586139	2.66465
V4630	DG 18:2_18:1	11	R	23.4889	0.324895	0.0159856	0.0586139	2.66465
V4630	DG 18:2_18:1	12	C	24.8115	0.207722	0.00901356	0.0396597	2.8796
V4630	DG 18:2_18:1	12	R	24.0504	0.163398	0.00901356	0.0396597	2.8796
V4630	DG 18:2_18:1	13	C	25.0374	0.176772	0.0573682	0.0970847	2.17461
V4630	DG 18:2_18:1	13	R	24.189	0.34778	0.0573682	0.0970847	2.17461
V4630	DG 18:2_18:1	14	C	24.3792	0.294676	0.309218	0.358041	1.0463
V4630	DG 18:2_18:1	14	R	24.0554	0.0944266	0.309218	0.358041	1.0463
V4630	DG 18:2_18:1	15	C	24.8835	0.278593	0.27578	0.358041	1.11905
V4630	DG 18:2_18:1	15	R	24.4421	0.279295	0.27578	0.358041	1.11905
V4630	DG 18:2_18:1	16	C	24.9764	0.265999	0.307811	0.358041	1.04419
V4630	DG 18:2_18:1	16	R	24.6136	0.22359	0.307811	0.358041	1.04419
V4630	DG 18:2_18:1	17	C	25.5131	0.244226	0.000283604	0.0062393	4.28094
V4630	DG 18:2_18:1	17	R	24.1558	0.20219	0.000283604	0.0062393	4.28094
V4630	DG 18:2_18:1	18	C	25.4498	0.328447	0.0556535	0.0970847	2.1094
V4630	DG 18:2_18:1	18	R	24.3107	0.428638	0.0556535	0.0970847	2.1094
V4630	DG 18:2_18:1	19	C	25.5719	0.275316	0.0257097	0.0808018	2.3932
V4630	DG 18:2_18:1	19	R	24.8221	0.149499	0.0257097	0.0808018	2.3932
V4630	DG 18:2_18:1	20	C	25.585	0.219928	0.0459675	0.0970847	2.16045
V4630	DG 18:2_18:1	20	R	24.735	0.32623	0.0459675	0.0970847	2.16045
V4630	DG 18:2_18:1	21	C	26.5233	0.295158	0.00203516	0.011836	3.60469
V4630	DG 18:2_18:1	21	R	24.8723	0.350235	0.00203516	0.011836	3.60469
V4630	DG 18:2_18:1	22	C	25.5657	0.278048	0.12318	0.193569	1.58358
V4630	DG 18:2_18:1	22	R	24.9821	0.241821	0.12318	0.193569	1.58358
V4630	DG 18:2_18:1	23	C	26.3249	0.298033	0.0319471	0.0878546	2.31116
V4630	DG 18:2_18:1	23	R	25.0983	0.439126	0.0319471	0.0878546	2.31116
V4630	DG 18:2_18:1	24	C	25.6989	0.348578	0.247673	0.358041	1.18946
V4630	DG 18:2_18:1	24	R	25.1734	0.271468	0.247673	0.358041	1.18946
V4630	DG 18:2_18:1	25	C	26.6326	0.269981	0.00215201	0.011836	3.48522
V4630	DG 18:2_18:1	25	R	25.3132	0.265414	0.00215201	0.011836	3.48522
V4630	DG 18:2_18:1	26	C	25.8087	0.371768	0.650976	0.650976	0.460693
V4630	DG 18:2_18:1	26	R	25.5707	0.358626	0.650976	0.650976	0.460693
V4630	DG 18:2_18:1	27	C	26.1686	0.34062	0.0543316	0.0970847	2.15382
V4630	DG 18:2_18:1	27	R	25.2487	0.2577	0.0543316	0.0970847	2.15382
V4630	DG 18:2_18:1	28	C	25.8526	0.427407	0.531113	0.584224	0.651573
V4630	DG 18:2_18:1	28	R	25.41	0.527977	0.531113	0.584224	0.651573
V4630	DG 18:2_18:1	29	C	26.5963	0.196408	0.00110832	0.011836	4.98859
V4630	DG 18:2_18:1	29	R	25.0011	0.252332	0.00110832	0.011836	4.98859
V4630	DG 18:2_18:1	30	C	27.436	NA	NA	NA	NA
V4630	DG 18:2_18:1	30	R	24.3133	NA	NA	NA	NA
V4630	DG 18:2_18:1	31	C	27.3821	NA	NA	NA	NA
V4630	DG 18:2_18:1	31	R	25.958	0.355581	NA	NA	NA
V4630	DG 18:2_18:1	33	C	28.0152	NA	NA	NA	NA
V4630	DG 18:2_18:1	33	R	25.3631	0.588858	NA	NA	NA
V4632	Cer[NS] d18:1_23:0	7	C	22.0292	0.662547	0.648665	0.710492	-0.615488
V4632	Cer[NS] d18:1_23:0	7	R	22.4371	0.015678	0.648665	0.710492	-0.615488
V4632	Cer[NS] d18:1_23:0	8	C	21.5067	NA	NA	NA	NA
V4632	Cer[NS] d18:1_23:0	8	R	22.3106	0.359698	NA	NA	NA
V4632	Cer[NS] d18:1_23:0	9	C	22.3615	0.12918	0.84378	0.84378	0.20043
V4632	Cer[NS] d18:1_23:0	9	R	22.3062	0.243301	0.84378	0.84378	0.20043
V4632	Cer[NS] d18:1_23:0	10	C	22.1026	0.180999	0.678197	0.710492	0.421756
V4632	Cer[NS] d18:1_23:0	10	R	21.9944	0.181559	0.678197	0.710492	0.421756
V4632	Cer[NS] d18:1_23:0	11	C	22.1864	0.120693	0.0633899	0.12497	1.98652
V4632	Cer[NS] d18:1_23:0	11	R	21.728	0.196661	0.0633899	0.12497	1.98652
V4632	Cer[NS] d18:1_23:0	12	C	22.5789	0.182762	0.0176774	0.075829	2.56625
V4632	Cer[NS] d18:1_23:0	12	R	21.9438	0.166878	0.0176774	0.075829	2.56625
V4632	Cer[NS] d18:1_23:0	13	C	22.404	0.131703	0.0942944	0.152906	1.88546
V4632	Cer[NS] d18:1_23:0	13	R	21.7952	0.294765	0.0942944	0.152906	1.88546
V4632	Cer[NS] d18:1_23:0	14	C	22.2233	0.126806	0.0364361	0.089066	2.18676
V4632	Cer[NS] d18:1_23:0	14	R	21.7724	0.162614	0.0364361	0.089066	2.18676
V4632	Cer[NS] d18:1_23:0	15	C	22.5332	0.170041	0.0587728	0.12497	1.99914
V4632	Cer[NS] d18:1_23:0	15	R	22.0587	0.165579	0.0587728	0.12497	1.99914
V4632	Cer[NS] d18:1_23:0	16	C	22.6513	0.133211	0.0135218	0.075829	2.68592
V4632	Cer[NS] d18:1_23:0	16	R	22.1792	0.11467	0.0135218	0.075829	2.68592
V4632	Cer[NS] d18:1_23:0	17	C	22.507	0.151796	0.0218779	0.075829	2.45831
V4632	Cer[NS] d18:1_23:0	17	R	22.0181	0.128498	0.0218779	0.075829	2.45831
V4632	Cer[NS] d18:1_23:0	18	C	22.7274	0.210898	0.0201799	0.075829	2.65128
V4632	Cer[NS] d18:1_23:0	18	R	21.8239	0.267715	0.0201799	0.075829	2.65128
V4632	Cer[NS] d18:1_23:0	19	C	22.6147	0.149824	0.0241274	0.075829	2.40007
V4632	Cer[NS] d18:1_23:0	19	R	22.1827	0.0997883	0.0241274	0.075829	2.40007
V4632	Cer[NS] d18:1_23:0	20	C	22.5934	0.124958	0.0681657	0.12497	1.9282
V4632	Cer[NS] d18:1_23:0	20	R	22.2634	0.116974	0.0681657	0.12497	1.9282
V4632	Cer[NS] d18:1_23:0	21	C	23.0046	0.275474	0.0973038	0.152906	1.7821
V4632	Cer[NS] d18:1_23:0	21	R	22.4313	0.166144	0.0973038	0.152906	1.7821
V4632	Cer[NS] d18:1_23:0	22	C	22.8421	0.132694	0.000328821	0.00723405	4.03175
V4632	Cer[NS] d18:1_23:0	22	R	22.152	0.108108	0.000328821	0.00723405	4.03175
V4632	Cer[NS] d18:1_23:0	23	C	22.9999	0.150223	0.211516	0.310223	1.29559
V4632	Cer[NS] d18:1_23:0	23	R	22.5986	0.270849	0.211516	0.310223	1.29559
V4632	Cer[NS] d18:1_23:0	24	C	22.9265	0.234969	0.0307793	0.0846432	2.34893
V4632	Cer[NS] d18:1_23:0	24	R	22.3062	0.120553	0.0307793	0.0846432	2.34893
V4632	Cer[NS] d18:1_23:0	25	C	23.2097	0.196086	0.00697908	0.075829	3.17495
V4632	Cer[NS] d18:1_23:0	25	R	22.4899	0.113756	0.00697908	0.075829	3.17495
V4632	Cer[NS] d18:1_23:0	26	C	22.5955	0.238374	0.427971	0.553844	0.812703
V4632	Cer[NS] d18:1_23:0	26	R	22.3598	0.16529	0.427971	0.553844	0.812703
V4632	Cer[NS] d18:1_23:0	27	C	22.9317	0.287084	0.305171	0.419611	1.10389
V4632	Cer[NS] d18:1_23:0	27	R	22.5831	0.131545	0.305171	0.419611	1.10389
V4632	Cer[NS] d18:1_23:0	28	C	22.4857	0.287578	0.60468	0.700156	0.536463
V4632	Cer[NS] d18:1_23:0	28	R	22.261	0.304566	0.60468	0.700156	0.536463
V4632	Cer[NS] d18:1_23:0	29	C	22.7249	0.28463	0.477165	0.583201	0.780668
V4632	Cer[NS] d18:1_23:0	29	R	22.4538	0.19886	0.477165	0.583201	0.780668
V4632	Cer[NS] d18:1_23:0	30	C	23.2834	NA	NA	NA	NA
V4632	Cer[NS] d18:1_23:0	30	R	21.8139	NA	NA	NA	NA
V4632	Cer[NS] d18:1_23:0	31	C	23.3179	NA	NA	NA	NA
V4632	Cer[NS] d18:1_23:0	31	R	22.8072	0.13504	NA	NA	NA
V4632	Cer[NS] d18:1_23:0	33	C	22.8833	NA	NA	NA	NA
V4632	Cer[NS] d18:1_23:0	33	R	22.0375	0.204392	NA	NA	NA
V4640	DG 36:2	7	C	23.5033	0.506014	0.882481	0.882481	0.16739
V4640	DG 36:2	7	R	23.381	0.527313	0.882481	0.882481	0.16739
V4640	DG 36:2	8	C	23.2161	NA	NA	NA	NA
V4640	DG 36:2	8	R	23.342	0.182413	NA	NA	NA
V4640	DG 36:2	9	C	23.8972	0.173588	0.002723	0.015546	3.39781
V4640	DG 36:2	9	R	23.0569	0.176154	0.002723	0.015546	3.39781
V4640	DG 36:2	10	C	23.7736	0.232332	0.716053	0.750151	0.370421
V4640	DG 36:2	10	R	23.6705	0.153334	0.716053	0.750151	0.370421
V4640	DG 36:2	11	C	23.9472	0.157629	0.0215164	0.0591701	2.50295
V4640	DG 36:2	11	R	23.2841	0.212896	0.0215164	0.0591701	2.50295
V4640	DG 36:2	12	C	24.1264	0.227827	0.0997336	0.146276	1.72165
V4640	DG 36:2	12	R	23.6203	0.185758	0.0997336	0.146276	1.72165
V4640	DG 36:2	13	C	24.2467	0.16216	0.0971524	0.146276	1.85433
V4640	DG 36:2	13	R	23.5622	0.331653	0.0971524	0.146276	1.85433
V4640	DG 36:2	14	C	23.7584	0.200925	0.17603	0.227804	1.398
V4640	DG 36:2	14	R	23.4453	0.0990922	0.17603	0.227804	1.398
V4640	DG 36:2	15	C	24.186	0.30871	0.175964	0.227804	1.404
V4640	DG 36:2	15	R	23.6309	0.247058	0.175964	0.227804	1.404
V4640	DG 36:2	16	C	24.265	0.229962	0.0382426	0.0764852	2.20468
V4640	DG 36:2	16	R	23.5694	0.216045	0.0382426	0.0764852	2.20468
V4640	DG 36:2	17	C	24.39	0.228783	0.000209646	0.00461221	4.4865
V4640	DG 36:2	17	R	23.1327	0.161836	0.000209646	0.00461221	4.4865
V4640	DG 36:2	18	C	24.3582	0.332236	0.015593	0.0490065	2.72155
V4640	DG 36:2	18	R	23.1003	0.321273	0.015593	0.0490065	2.72155
V4640	DG 36:2	19	C	24.5467	0.240706	0.00282655	0.015546	3.33956
V4640	DG 36:2	19	R	23.613	0.142275	0.00282655	0.015546	3.33956
V4640	DG 36:2	20	C	24.5464	0.191753	0.00842357	0.0308864	3.00109
V4640	DG 36:2	20	R	23.5034	0.289862	0.00842357	0.0308864	3.00109
V4640	DG 36:2	21	C	25.3573	0.290823	0.00186366	0.015546	3.64482
V4640	DG 36:2	21	R	23.7057	0.347506	0.00186366	0.015546	3.64482
V4640	DG 36:2	22	C	24.589	0.290786	0.0344404	0.0764852	2.22253
V4640	DG 36:2	22	R	23.8245	0.183742	0.0344404	0.0764852	2.22253
V4640	DG 36:2	23	C	25.106	0.283092	0.0369641	0.0764852	2.24111
V4640	DG 36:2	23	R	23.9599	0.425906	0.0369641	0.0764852	2.24111
V4640	DG 36:2	24	C	24.5812	0.342329	0.213424	0.260851	1.28382
V4640	DG 36:2	24	R	24.0301	0.25901	0.213424	0.260851	1.28382
V4640	DG 36:2	25	C	25.4333	0.28623	0.00595806	0.0262155	3.06408
V4640	DG 36:2	25	R	24.2316	0.268087	0.00595806	0.0262155	3.06408
V4640	DG 36:2	26	C	24.7316	0.344968	0.479445	0.52739	0.724273
V4640	DG 36:2	26	R	24.3617	0.376477	0.479445	0.52739	0.724273
V4640	DG 36:2	27	C	25.08	0.384019	0.0779735	0.131955	1.95326
V4640	DG 36:2	27	R	24.1545	0.277559	0.0779735	0.131955	1.95326
V4640	DG 36:2	28	C	24.7672	0.440088	0.444591	0.514789	0.79953
V4640	DG 36:2	28	R	24.2301	0.507445	0.444591	0.514789	0.79953
V4640	DG 36:2	29	C	25.5029	0.516657	0.0719562	0.13192	2.63544
V4640	DG 36:2	29	R	23.9579	0.27708	0.0719562	0.13192	2.63544
V4640	DG 36:2	30	C	26.5409	NA	NA	NA	NA
V4640	DG 36:2	30	R	23.5943	NA	NA	NA	NA
V4640	DG 36:2	31	C	26.5215	NA	NA	NA	NA
V4640	DG 36:2	31	R	24.516	0.26357	NA	NA	NA
V4640	DG 36:2	33	C	27.9802	NA	NA	NA	NA
V4640	DG 36:2	33	R	24.6529	0.441189	NA	NA	NA
V4650	DG 18:1_18:0	7	C	20.4977	0.176177	0.917252	0.917252	-0.126648
V4650	DG 18:1_18:0	7	R	20.5742	0.577597	0.917252	0.917252	-0.126648
V4650	DG 18:1_18:0	8	C	19.9802	NA	NA	NA	NA
V4650	DG 18:1_18:0	8	R	20.4452	0.1988	NA	NA	NA
V4650	DG 18:1_18:0	9	C	21.1221	0.189093	0.002004	0.0088176	3.53965
V4650	DG 18:1_18:0	9	R	20.2624	0.152434	0.002004	0.0088176	3.53965
V4650	DG 18:1_18:0	10	C	21.074	0.225004	0.412905	0.454195	0.83953
V4650	DG 18:1_18:0	10	R	20.8358	0.17289	0.412905	0.454195	0.83953
V4650	DG 18:1_18:0	11	C	21.1254	0.161386	0.0265604	0.0649255	2.39096
V4650	DG 18:1_18:0	11	R	20.5187	0.195795	0.0265604	0.0649255	2.39096
V4650	DG 18:1_18:0	12	C	21.3569	0.234608	0.0186072	0.0511699	2.54826
V4650	DG 18:1_18:0	12	R	20.5805	0.194347	0.0186072	0.0511699	2.54826
V4650	DG 18:1_18:0	13	C	21.1741	0.178527	0.0694838	0.110421	2.00652
V4650	DG 18:1_18:0	13	R	20.5372	0.262481	0.0694838	0.110421	2.00652
V4650	DG 18:1_18:0	14	C	20.9847	0.195121	0.0668412	0.110421	1.92576
V4650	DG 18:1_18:0	14	R	20.5624	0.0999775	0.0668412	0.110421	1.92576
V4650	DG 18:1_18:0	15	C	20.9347	0.207234	0.270624	0.34565	1.13167
V4650	DG 18:1_18:0	15	R	20.5783	0.237064	0.270624	0.34565	1.13167
V4650	DG 18:1_18:0	16	C	21.1488	0.255217	0.0726871	0.110421	1.88845
V4650	DG 18:1_18:0	16	R	20.5456	0.19208	0.0726871	0.110421	1.88845
V4650	DG 18:1_18:0	17	C	21.2161	0.213034	0.000444721	0.00489194	4.20499
V4650	DG 18:1_18:0	17	R	20.1416	0.141125	0.000444721	0.00489194	4.20499
V4650	DG 18:1_18:0	18	C	21.18	0.329917	0.0125695	0.0395042	2.82433
V4650	DG 18:1_18:0	18	R	20.083	0.205003	0.0125695	0.0395042	2.82433
V4650	DG 18:1_18:0	19	C	21.2321	0.194118	0.000315436	0.00489194	4.1696
V4650	DG 18:1_18:0	19	R	20.2576	0.13019	0.000315436	0.00489194	4.1696
V4650	DG 18:1_18:0	20	C	21.3262	0.258331	0.00185455	0.0088176	3.60022
V4650	DG 18:1_18:0	20	R	20.1597	0.195569	0.00185455	0.0088176	3.60022
V4650	DG 18:1_18:0	21	C	22.1783	0.282305	0.00101917	0.00747391	3.91366
V4650	DG 18:1_18:0	21	R	20.5457	0.307129	0.00101917	0.00747391	3.91366
V4650	DG 18:1_18:0	22	C	21.3208	0.285087	0.0382193	0.0840825	2.16809
V4650	DG 18:1_18:0	22	R	20.5605	0.204226	0.0382193	0.0840825	2.16809
V4650	DG 18:1_18:0	23	C	21.733	0.283449	0.057385	0.110421	2.02655
V4650	DG 18:1_18:0	23	R	20.6058	0.478567	0.057385	0.110421	2.02655
V4650	DG 18:1_18:0	24	C	21.3538	0.339457	0.282804	0.34565	1.10273
V4650	DG 18:1_18:0	24	R	20.8302	0.332015	0.282804	0.34565	1.10273
V4650	DG 18:1_18:0	25	C	21.9042	0.287581	0.00460575	0.0168878	3.19853
V4650	DG 18:1_18:0	25	R	20.6818	0.251701	0.00460575	0.0168878	3.19853
V4650	DG 18:1_18:0	26	C	21.4073	0.377851	0.334438	0.387243	0.993617
V4650	DG 18:1_18:0	26	R	20.8998	0.343658	0.334438	0.387243	0.993617
V4650	DG 18:1_18:0	27	C	21.7049	0.404147	0.0752871	0.110421	2.05231
V4650	DG 18:1_18:0	27	R	20.7727	0.207238	0.0752871	0.110421	2.05231
V4650	DG 18:1_18:0	28	C	21.3284	0.444953	0.593728	0.622001	0.553426
V4650	DG 18:1_18:0	28	R	20.9858	0.430568	0.593728	0.622001	0.553426
V4650	DG 18:1_18:0	29	C	21.869	0.555217	0.170861	0.234934	1.8181
V4650	DG 18:1_18:0	29	R	20.7611	0.251129	0.170861	0.234934	1.8181
V4650	DG 18:1_18:0	30	C	22.653	NA	NA	NA	NA
V4650	DG 18:1_18:0	30	R	20.2472	NA	NA	NA	NA
V4650	DG 18:1_18:0	31	C	22.6027	NA	NA	NA	NA
V4650	DG 18:1_18:0	31	R	20.9821	0.137547	NA	NA	NA
V4650	DG 18:1_18:0	33	C	23.6909	NA	NA	NA	NA
V4650	DG 18:1_18:0	33	R	21.3145	0.104941	NA	NA	NA
V4708	Cer[NS] d42:2	7	C	21.9283	0.681302	0.631936	0.718831	-0.645543
V4708	Cer[NS] d42:2	7	R	22.3721	0.0925053	0.631936	0.718831	-0.645543
V4708	Cer[NS] d42:2	8	C	21.2952	NA	NA	NA	NA
V4708	Cer[NS] d42:2	8	R	22.2725	0.379433	NA	NA	NA
V4708	Cer[NS] d42:2	9	C	22.3618	0.111554	0.81069	0.81069	-0.243862
V4708	Cer[NS] d42:2	9	R	22.4227	0.223158	0.81069	0.81069	-0.243862
V4708	Cer[NS] d42:2	10	C	22.3069	0.159617	0.474414	0.706156	0.731139
V4708	Cer[NS] d42:2	10	R	22.1244	0.191934	0.474414	0.706156	0.731139
V4708	Cer[NS] d42:2	11	C	22.2	0.154184	0.545666	0.706156	0.614175
V4708	Cer[NS] d42:2	11	R	22.0577	0.173063	0.545666	0.706156	0.614175
V4708	Cer[NS] d42:2	12	C	22.6168	0.206196	0.0674174	0.191732	1.93059
V4708	Cer[NS] d42:2	12	R	22.1155	0.157824	0.0674174	0.191732	1.93059
V4708	Cer[NS] d42:2	13	C	22.4891	0.100653	0.544326	0.706156	0.636273
V4708	Cer[NS] d42:2	13	R	22.2745	0.321806	0.544326	0.706156	0.636273
V4708	Cer[NS] d42:2	14	C	22.378	0.119483	0.0323179	0.189932	2.24936
V4708	Cer[NS] d42:2	14	R	21.8884	0.181923	0.0323179	0.189932	2.24936
V4708	Cer[NS] d42:2	15	C	22.6686	0.145501	0.0697208	0.191732	1.91187
V4708	Cer[NS] d42:2	15	R	22.2476	0.165258	0.0697208	0.191732	1.91187
V4708	Cer[NS] d42:2	16	C	22.6856	0.153334	0.0463175	0.191732	2.11893
V4708	Cer[NS] d42:2	16	R	22.2875	0.108557	0.0463175	0.191732	2.11893
V4708	Cer[NS] d42:2	17	C	22.6704	0.127544	0.0345331	0.189932	2.23654
V4708	Cer[NS] d42:2	17	R	22.258	0.133202	0.0345331	0.189932	2.23654
V4708	Cer[NS] d42:2	18	C	22.8782	0.186933	0.0562854	0.191732	2.14887
V4708	Cer[NS] d42:2	18	R	22.1008	0.309692	0.0562854	0.191732	2.14887
V4708	Cer[NS] d42:2	19	C	22.5446	0.244449	0.541031	0.706156	0.622774
V4708	Cer[NS] d42:2	19	R	22.3805	0.0984495	0.541031	0.706156	0.622774
V4708	Cer[NS] d42:2	20	C	22.7583	0.130132	0.178242	0.356484	1.3972
V4708	Cer[NS] d42:2	20	R	22.488	0.143102	0.178242	0.356484	1.3972
V4708	Cer[NS] d42:2	21	C	23.1175	0.261321	0.396459	0.706156	0.871464
V4708	Cer[NS] d42:2	21	R	22.8293	0.202669	0.396459	0.706156	0.871464
V4708	Cer[NS] d42:2	22	C	22.9776	0.132048	0.00666191	0.146562	2.9035
V4708	Cer[NS] d42:2	22	R	22.4725	0.113244	0.00666191	0.146562	2.9035
V4708	Cer[NS] d42:2	23	C	23.0607	0.162989	0.488567	0.706156	0.706192
V4708	Cer[NS] d42:2	23	R	22.8497	0.250427	0.488567	0.706156	0.706192
V4708	Cer[NS] d42:2	24	C	23.0553	0.189293	0.0927711	0.226774	1.762
V4708	Cer[NS] d42:2	24	R	22.6323	0.147702	0.0927711	0.226774	1.762
V4708	Cer[NS] d42:2	25	C	23.2484	0.169336	0.0175915	0.189932	2.73343
V4708	Cer[NS] d42:2	25	R	22.7265	0.088178	0.0175915	0.189932	2.73343
V4708	Cer[NS] d42:2	26	C	22.8918	0.199694	0.653483	0.718831	0.456965
V4708	Cer[NS] d42:2	26	R	22.772	0.169903	0.653483	0.718831	0.456965
V4708	Cer[NS] d42:2	27	C	23.1143	0.162071	0.16646	0.356484	1.4702
V4708	Cer[NS] d42:2	27	R	22.8013	0.13804	0.16646	0.356484	1.4702
V4708	Cer[NS] d42:2	28	C	22.7873	0.2384	0.579885	0.708749	0.57422
V4708	Cer[NS] d42:2	28	R	22.5815	0.267708	0.579885	0.708749	0.57422
V4708	Cer[NS] d42:2	29	C	23.118	0.444382	0.763193	0.799535	0.337307
V4708	Cer[NS] d42:2	29	R	22.9611	0.13777	0.763193	0.799535	0.337307
V4708	Cer[NS] d42:2	30	C	23.3892	NA	NA	NA	NA
V4708	Cer[NS] d42:2	30	R	22.5932	NA	NA	NA	NA
V4708	Cer[NS] d42:2	31	C	23.5827	NA	NA	NA	NA
V4708	Cer[NS] d42:2	31	R	23.1546	0.0675552	NA	NA	NA
V4708	Cer[NS] d42:2	33	C	23.1947	NA	NA	NA	NA
V4708	Cer[NS] d42:2	33	R	22.7396	0.00381665	NA	NA	NA
V4725	Cer[NS] d18:1_24:0	7	C	23.0136	0.600225	0.984395	0.984395	0.0244657
V4725	Cer[NS] d18:1_24:0	7	R	22.9989	0.0445655	0.984395	0.984395	0.0244657
V4725	Cer[NS] d18:1_24:0	8	C	22.5596	NA	NA	NA	NA
V4725	Cer[NS] d18:1_24:0	8	R	22.9892	0.126769	NA	NA	NA
V4725	Cer[NS] d18:1_24:0	9	C	23.3502	0.145636	0.279798	0.341975	1.11293
V4725	Cer[NS] d18:1_24:0	9	R	23.0767	0.197957	0.279798	0.341975	1.11293
V4725	Cer[NS] d18:1_24:0	10	C	23.0948	0.164682	0.336109	0.389179	0.988332
V4725	Cer[NS] d18:1_24:0	10	R	22.8601	0.171023	0.336109	0.389179	0.988332
V4725	Cer[NS] d18:1_24:0	11	C	22.9553	0.0993194	0.0511799	0.10236	2.10691
V4725	Cer[NS] d18:1_24:0	11	R	22.531	0.175202	0.0511799	0.10236	2.10691
V4725	Cer[NS] d18:1_24:0	12	C	23.3974	0.15065	0.0137335	0.0459684	2.68221
V4725	Cer[NS] d18:1_24:0	12	R	22.7841	0.172004	0.0137335	0.0459684	2.68221
V4725	Cer[NS] d18:1_24:0	13	C	23.2481	0.123909	0.0646638	0.11855	2.04548
V4725	Cer[NS] d18:1_24:0	13	R	22.8022	0.179353	0.0646638	0.11855	2.04548
V4725	Cer[NS] d18:1_24:0	14	C	23.1023	0.100857	0.0473583	0.10236	2.06791
V4725	Cer[NS] d18:1_24:0	14	R	22.745	0.140279	0.0473583	0.10236	2.06791
V4725	Cer[NS] d18:1_24:0	15	C	23.3913	0.140136	0.0158102	0.0459684	2.62983
V4725	Cer[NS] d18:1_24:0	15	R	22.8135	0.169221	0.0158102	0.0459684	2.62983
V4725	Cer[NS] d18:1_24:0	16	C	23.4634	0.139544	0.214801	0.277977	1.27768
V4725	Cer[NS] d18:1_24:0	16	R	23.2107	0.14017	0.214801	0.277977	1.27768
V4725	Cer[NS] d18:1_24:0	17	C	23.3893	0.132584	0.007684	0.042262	2.91794
V4725	Cer[NS] d18:1_24:0	17	R	22.8793	0.113912	0.007684	0.042262	2.91794
V4725	Cer[NS] d18:1_24:0	18	C	23.616	0.180065	0.0167158	0.0459684	2.8507
V4725	Cer[NS] d18:1_24:0	18	R	22.6213	0.298913	0.0167158	0.0459684	2.8507
V4725	Cer[NS] d18:1_24:0	19	C	23.5236	0.121948	0.0101492	0.0446566	2.76651
V4725	Cer[NS] d18:1_24:0	19	R	23.1053	0.0894117	0.0101492	0.0446566	2.76651
V4725	Cer[NS] d18:1_24:0	20	C	23.5721	0.113706	0.00235944	0.0259539	3.49904
V4725	Cer[NS] d18:1_24:0	20	R	23.0772	0.0841327	0.00235944	0.0259539	3.49904
V4725	Cer[NS] d18:1_24:0	21	C	23.9866	0.266034	0.0469661	0.10236	2.2017
V4725	Cer[NS] d18:1_24:0	21	R	23.3189	0.1456	0.0469661	0.10236	2.2017
V4725	Cer[NS] d18:1_24:0	22	C	23.7078	0.128728	0.00057128	0.0125682	3.86189
V4725	Cer[NS] d18:1_24:0	22	R	23.1047	0.0884239	0.00057128	0.0125682	3.86189
V4725	Cer[NS] d18:1_24:0	23	C	24.0196	0.120696	0.0804557	0.12643	1.86082
V4725	Cer[NS] d18:1_24:0	23	R	23.4942	0.255242	0.0804557	0.12643	1.86082
V4725	Cer[NS] d18:1_24:0	24	C	23.6683	0.247626	0.156398	0.229384	1.48363
V4725	Cer[NS] d18:1_24:0	24	R	23.2621	0.116847	0.156398	0.229384	1.48363
V4725	Cer[NS] d18:1_24:0	25	C	24.1465	0.152878	0.00417015	0.0305811	3.29355
V4725	Cer[NS] d18:1_24:0	25	R	23.5104	0.118008	0.00417015	0.0305811	3.29355
V4725	Cer[NS] d18:1_24:0	26	C	23.6668	0.237303	0.194485	0.267416	1.36783
V4725	Cer[NS] d18:1_24:0	26	R	23.3167	0.0958962	0.194485	0.267416	1.36783
V4725	Cer[NS] d18:1_24:0	27	C	23.9265	0.141149	0.0747692	0.12643	1.9866
V4725	Cer[NS] d18:1_24:0	27	R	23.5849	0.0981549	0.0747692	0.12643	1.9866
V4725	Cer[NS] d18:1_24:0	28	C	23.4877	0.290973	0.589534	0.648487	0.561572
V4725	Cer[NS] d18:1_24:0	28	R	23.2779	0.234557	0.589534	0.648487	0.561572
V4725	Cer[NS] d18:1_24:0	29	C	23.689	0.281536	0.93794	0.982604	0.0831844
V4725	Cer[NS] d18:1_24:0	29	R	23.6613	0.17877	0.93794	0.982604	0.0831844
V4725	Cer[NS] d18:1_24:0	30	C	24.5737	NA	NA	NA	NA
V4725	Cer[NS] d18:1_24:0	30	R	23.4857	NA	NA	NA	NA
V4725	Cer[NS] d18:1_24:0	31	C	24.4284	NA	NA	NA	NA
V4725	Cer[NS] d18:1_24:0	31	R	23.9451	0.222529	NA	NA	NA
V4725	Cer[NS] d18:1_24:0	33	C	25.2844	NA	NA	NA	NA
V4725	Cer[NS] d18:1_24:0	33	R	24.1245	0.203701	NA	NA	NA
V4818	Cer[NS] d43:1	7	C	20.2655	0.016337	0.00133112	0.00801832	36.5489
V4818	Cer[NS] d43:1	7	R	19.5325	0.0116295	0.00133112	0.00801832	36.5489
V4818	Cer[NS] d43:1	8	C	19.2927	NA	NA	NA	NA
V4818	Cer[NS] d43:1	8	R	20.1059	0.317848	NA	NA	NA
V4818	Cer[NS] d43:1	9	C	20.0314	0.13852	0.69416	0.69416	0.399334
V4818	Cer[NS] d43:1	9	R	19.938	0.188483	0.69416	0.69416	0.399334
V4818	Cer[NS] d43:1	10	C	19.7383	0.161834	0.538384	0.564021	0.627238
V4818	Cer[NS] d43:1	10	R	19.5965	0.157733	0.538384	0.564021	0.627238
V4818	Cer[NS] d43:1	11	C	20.0028	0.122311	0.0674238	0.105952	1.93802
V4818	Cer[NS] d43:1	11	R	19.6064	0.163965	0.0674238	0.105952	1.93802
V4818	Cer[NS] d43:1	12	C	20.1845	0.2101	0.0446212	0.0818055	2.14721
V4818	Cer[NS] d43:1	12	R	19.6388	0.143004	0.0446212	0.0818055	2.14721
V4818	Cer[NS] d43:1	13	C	20.2066	0.120528	0.0851075	0.123406	1.89088
V4818	Cer[NS] d43:1	13	R	19.7957	0.180814	0.0851075	0.123406	1.89088
V4818	Cer[NS] d43:1	14	C	20.0051	0.104269	0.0186708	0.0456397	2.47815
V4818	Cer[NS] d43:1	14	R	19.6261	0.111872	0.0186708	0.0456397	2.47815
V4818	Cer[NS] d43:1	15	C	20.3426	0.122031	0.00318727	0.008765	3.33464
V4818	Cer[NS] d43:1	15	R	19.7131	0.144017	0.00318727	0.008765	3.33464
V4818	Cer[NS] d43:1	16	C	20.2469	0.145507	0.0998563	0.123406	1.71983
V4818	Cer[NS] d43:1	16	R	19.9303	0.112798	0.0998563	0.123406	1.71983
V4818	Cer[NS] d43:1	17	C	20.4374	0.122689	0.00171464	0.00801832	3.52664
V4818	Cer[NS] d43:1	17	R	19.8454	0.114575	0.00171464	0.00801832	3.52664
V4818	Cer[NS] d43:1	18	C	20.5465	0.202647	0.00166462	0.00801832	3.77463
V4818	Cer[NS] d43:1	18	R	19.5957	0.149634	0.00166462	0.00801832	3.77463
V4818	Cer[NS] d43:1	19	C	20.4798	0.114551	0.00183723	0.00801832	3.45943
V4818	Cer[NS] d43:1	19	R	19.9895	0.0834436	0.00183723	0.00801832	3.45943
V4818	Cer[NS] d43:1	20	C	20.5457	0.141328	0.0295923	0.0591845	2.34286
V4818	Cer[NS] d43:1	20	R	20.1029	0.125495	0.0295923	0.0591845	2.34286
V4818	Cer[NS] d43:1	21	C	20.6051	0.248391	0.0612384	0.103634	2.01897
V4818	Cer[NS] d43:1	21	R	19.9822	0.183022	0.0612384	0.103634	2.01897
V4818	Cer[NS] d43:1	22	C	20.6504	0.135612	0.000310918	0.00684019	4.08763
V4818	Cer[NS] d43:1	22	R	19.98	0.0922507	0.000310918	0.00684019	4.08763
V4818	Cer[NS] d43:1	23	C	20.7537	0.143748	0.184062	0.213124	1.38275
V4818	Cer[NS] d43:1	23	R	20.3279	0.272311	0.184062	0.213124	1.38275
V4818	Cer[NS] d43:1	24	C	20.7884	0.200735	0.00270752	0.00850936	3.41176
V4818	Cer[NS] d43:1	24	R	19.9432	0.145159	0.00270752	0.00850936	3.41176
V4818	Cer[NS] d43:1	25	C	20.9961	0.183542	0.00218681	0.00801832	3.53853
V4818	Cer[NS] d43:1	25	R	20.1437	0.156017	0.00218681	0.00801832	3.53853
V4818	Cer[NS] d43:1	26	C	20.5028	0.167196	0.0999878	0.123406	1.74132
V4818	Cer[NS] d43:1	26	R	20.1011	0.158954	0.0999878	0.123406	1.74132
V4818	Cer[NS] d43:1	27	C	20.7114	0.204249	0.0242622	0.0533767	2.60156
V4818	Cer[NS] d43:1	27	R	20.0395	0.158028	0.0242622	0.0533767	2.60156
V4818	Cer[NS] d43:1	28	C	20.3906	0.203322	0.100968	0.123406	1.83696
V4818	Cer[NS] d43:1	28	R	19.7463	0.285831	0.100968	0.123406	1.83696
V4818	Cer[NS] d43:1	29	C	20.4775	0.282599	0.370831	0.407914	1.03443
V4818	Cer[NS] d43:1	29	R	20.1443	0.154668	0.370831	0.407914	1.03443
V4818	Cer[NS] d43:1	30	C	21.5025	NA	NA	NA	NA
V4818	Cer[NS] d43:1	30	R	20.0267	NA	NA	NA	NA
V4818	Cer[NS] d43:1	31	C	20.8639	NA	NA	NA	NA
V4818	Cer[NS] d43:1	31	R	20.8192	0.0934162	NA	NA	NA
V4818	Cer[NS] d43:1	33	C	20.5243	NA	NA	NA	NA
V4818	Cer[NS] d43:1	33	R	19.8673	0.154717	NA	NA	NA
V4867	Cer[NS] d42:1	7	C	20.4592	0.164143	0.615911	0.63959	-0.66739
V4867	Cer[NS] d42:1	7	R	20.932	0.689093	0.615911	0.63959	-0.66739
V4867	Cer[NS] d42:1	8	C	20.2439	NA	NA	NA	NA
V4867	Cer[NS] d42:1	8	R	20.5573	0.349019	NA	NA	NA
V4867	Cer[NS] d42:1	9	C	21.0272	0.163836	0.00280786	0.0617729	3.43089
V4867	Cer[NS] d42:1	9	R	20.3493	0.110452	0.00280786	0.0617729	3.43089
V4867	Cer[NS] d42:1	10	C	20.5767	0.202961	0.598414	0.63959	-0.536461
V4867	Cer[NS] d42:1	10	R	20.7186	0.16959	0.598414	0.63959	-0.536461
V4867	Cer[NS] d42:1	11	C	20.576	0.0992198	0.0225315	0.110002	2.50122
V4867	Cer[NS] d42:1	11	R	20.1188	0.153531	0.0225315	0.110002	2.50122
V4867	Cer[NS] d42:1	12	C	20.947	0.162431	0.0467515	0.114281	2.10703
V4867	Cer[NS] d42:1	12	R	20.4565	0.166729	0.0467515	0.114281	2.10703
V4867	Cer[NS] d42:1	13	C	20.7989	0.134273	0.0460096	0.114281	2.31671
V4867	Cer[NS] d42:1	13	R	20.0944	0.272861	0.0460096	0.114281	2.31671
V4867	Cer[NS] d42:1	14	C	20.7103	0.165371	0.0689258	0.151637	1.88995
V4867	Cer[NS] d42:1	14	R	20.3195	0.124086	0.0689258	0.151637	1.88995
V4867	Cer[NS] d42:1	15	C	20.5416	0.182609	0.275046	0.403401	1.12164
V4867	Cer[NS] d42:1	15	R	20.2137	0.228196	0.275046	0.403401	1.12164
V4867	Cer[NS] d42:1	16	C	21.0756	0.230932	0.0910056	0.178564	1.78992
V4867	Cer[NS] d42:1	16	R	20.6151	0.113408	0.0910056	0.178564	1.78992
V4867	Cer[NS] d42:1	17	C	20.6871	0.195997	0.339764	0.439694	0.976348
V4867	Cer[NS] d42:1	17	R	20.4481	0.146633	0.339764	0.439694	0.976348
V4867	Cer[NS] d42:1	18	C	20.9388	0.232285	0.0225237	0.110002	2.54258
V4867	Cer[NS] d42:1	18	R	20.1037	0.232173	0.0225237	0.110002	2.54258
V4867	Cer[NS] d42:1	19	C	21.0447	0.191127	0.045516	0.114281	2.10715
V4867	Cer[NS] d42:1	19	R	20.566	0.122802	0.045516	0.114281	2.10715
V4867	Cer[NS] d42:1	20	C	20.8519	0.161014	0.012416	0.110002	2.74746
V4867	Cer[NS] d42:1	20	R	20.2531	0.146881	0.012416	0.110002	2.74746
V4867	Cer[NS] d42:1	21	C	21.707	0.325695	0.0250004	0.110002	2.51427
V4867	Cer[NS] d42:1	21	R	20.7415	0.203442	0.0250004	0.110002	2.51427
V4867	Cer[NS] d42:1	22	C	20.7808	0.180208	0.0973985	0.178564	1.70962
V4867	Cer[NS] d42:1	22	R	20.3928	0.138033	0.0973985	0.178564	1.70962
V4867	Cer[NS] d42:1	23	C	21.3122	0.1463	0.310892	0.427476	1.04819
V4867	Cer[NS] d42:1	23	R	20.8805	0.384979	0.310892	0.427476	1.04819
V4867	Cer[NS] d42:1	24	C	21.1156	0.254163	0.113731	0.192468	1.67662
V4867	Cer[NS] d42:1	24	R	20.6582	0.0990888	0.113731	0.192468	1.67662
V4867	Cer[NS] d42:1	25	C	21.3915	0.280468	0.0377103	0.114281	2.30308
V4867	Cer[NS] d42:1	25	R	20.6452	0.162272	0.0377103	0.114281	2.30308
V4867	Cer[NS] d42:1	26	C	20.9752	0.299653	0.559488	0.63959	0.59533
V4867	Cer[NS] d42:1	26	R	20.7371	0.264883	0.559488	0.63959	0.59533
V4867	Cer[NS] d42:1	27	C	21.0153	0.212094	0.63959	0.63959	0.481571
V4867	Cer[NS] d42:1	27	R	20.8873	0.160064	0.63959	0.63959	0.481571
V4867	Cer[NS] d42:1	28	C	20.4537	0.432135	0.518276	0.633449	-0.676424
V4867	Cer[NS] d42:1	28	R	20.8198	0.325798	0.518276	0.633449	-0.676424
V4867	Cer[NS] d42:1	29	C	20.456	0.180869	0.212731	0.334292	-1.35666
V4867	Cer[NS] d42:1	29	R	20.8523	0.229388	0.212731	0.334292	-1.35666
V4867	Cer[NS] d42:1	30	C	22.3184	NA	NA	NA	NA
V4867	Cer[NS] d42:1	30	R	19.8464	NA	NA	NA	NA
V4867	Cer[NS] d42:1	31	C	21.4824	NA	NA	NA	NA
V4867	Cer[NS] d42:1	31	R	20.8331	0.260267	NA	NA	NA
V4867	Cer[NS] d42:1	33	C	23.1127	NA	NA	NA	NA
V4867	Cer[NS] d42:1	33	R	21.876	0.0373483	NA	NA	NA
V5079	DG 18:1_22:0	7	C	21.9737	0.62254	0.657787	0.68911	-0.594973
V5079	DG 18:1_22:0	7	R	22.3447	0.0359034	0.657787	0.68911	-0.594973
V5079	DG 18:1_22:0	8	C	21.5421	NA	NA	NA	NA
V5079	DG 18:1_22:0	8	R	22.0279	0.311827	NA	NA	NA
V5079	DG 18:1_22:0	9	C	22.3552	0.117887	0.249599	0.323307	1.19391
V5079	DG 18:1_22:0	9	R	22.0768	0.201181	0.249599	0.323307	1.19391
V5079	DG 18:1_22:0	10	C	22.1895	0.175349	0.272527	0.333088	1.13198
V5079	DG 18:1_22:0	10	R	21.915	0.167534	0.272527	0.333088	1.13198
V5079	DG 18:1_22:0	11	C	22.0225	0.108052	0.0399001	0.0877802	2.22563
V5079	DG 18:1_22:0	11	R	21.5628	0.176001	0.0399001	0.0877802	2.22563
V5079	DG 18:1_22:0	12	C	22.349	0.137415	0.0465327	0.0930653	2.11755
V5079	DG 18:1_22:0	12	R	21.8717	0.178688	0.0465327	0.0930653	2.11755
V5079	DG 18:1_22:0	13	C	22.3068	0.140001	0.0726337	0.114139	2.00512
V5079	DG 18:1_22:0	13	R	21.752	0.23868	0.0726337	0.114139	2.00512
V5079	DG 18:1_22:0	14	C	22.0488	0.104147	0.0815508	0.119608	1.80169
V5079	DG 18:1_22:0	14	R	21.732	0.141663	0.0815508	0.119608	1.80169
V5079	DG 18:1_22:0	15	C	22.3998	0.141209	0.030512	0.0745849	2.32862
V5079	DG 18:1_22:0	15	R	21.8527	0.187783	0.030512	0.0745849	2.32862
V5079	DG 18:1_22:0	16	C	22.464	0.151464	0.0139559	0.0511715	2.6765
V5079	DG 18:1_22:0	16	R	21.9502	0.117982	0.0139559	0.0511715	2.6765
V5079	DG 18:1_22:0	17	C	22.3405	0.1341	0.02748	0.0745849	2.36004
V5079	DG 18:1_22:0	17	R	21.9377	0.105625	0.02748	0.0745849	2.36004
V5079	DG 18:1_22:0	18	C	22.594	0.201798	0.0131391	0.0511715	2.93729
V5079	DG 18:1_22:0	18	R	21.5361	0.298348	0.0131391	0.0511715	2.93729
V5079	DG 18:1_22:0	19	C	22.4819	0.133041	0.00654809	0.0480193	2.93829
V5079	DG 18:1_22:0	19	R	21.984	0.104978	0.00654809	0.0480193	2.93829
V5079	DG 18:1_22:0	20	C	22.569	0.100048	0.000363575	0.00399932	4.28567
V5079	DG 18:1_22:0	20	R	22.0067	0.0848804	0.000363575	0.00399932	4.28567
V5079	DG 18:1_22:0	21	C	22.8025	0.308368	0.05628	0.10318	2.10494
V5079	DG 18:1_22:0	21	R	22.0663	0.164977	0.05628	0.10318	2.10494
V5079	DG 18:1_22:0	22	C	22.6611	0.131368	0.00013352	0.00293744	4.42151
V5079	DG 18:1_22:0	22	R	21.975	0.0825762	0.00013352	0.00293744	4.42151
V5079	DG 18:1_22:0	23	C	22.1799	0.451995	0.545895	0.600485	0.62487
V5079	DG 18:1_22:0	23	R	21.8796	0.163432	0.545895	0.600485	0.62487
V5079	DG 18:1_22:0	24	C	22.6312	0.207397	0.0196504	0.0617584	2.5588
V5079	DG 18:1_22:0	24	R	22.0255	0.114105	0.0196504	0.0617584	2.5588
V5079	DG 18:1_22:0	25	C	22.8912	0.15213	0.0100972	0.0511715	2.79096
V5079	DG 18:1_22:0	25	R	22.0141	0.274973	0.0100972	0.0511715	2.79096
V5079	DG 18:1_22:0	26	C	22.5855	0.245497	0.0657706	0.111304	1.98679
V5079	DG 18:1_22:0	26	R	22.0323	0.131313	0.0657706	0.111304	1.98679
V5079	DG 18:1_22:0	27	C	22.6867	0.173641	0.288571	0.334135	1.12822
V5079	DG 18:1_22:0	27	R	22.4571	0.106046	0.288571	0.334135	1.12822
V5079	DG 18:1_22:0	28	C	22.431	0.323703	0.249828	0.323307	1.24193
V5079	DG 18:1_22:0	28	R	21.9241	0.248578	0.249828	0.323307	1.24193
V5079	DG 18:1_22:0	29	C	22.4808	0.401053	0.788704	0.788704	0.291757
V5079	DG 18:1_22:0	29	R	22.3492	0.206496	0.788704	0.788704	0.291757
V5079	DG 18:1_22:0	30	C	23.6479	NA	NA	NA	NA
V5079	DG 18:1_22:0	30	R	22.4043	NA	NA	NA	NA
V5079	DG 18:1_22:0	31	C	23.3049	NA	NA	NA	NA
V5079	DG 18:1_22:0	31	R	22.7256	0.213811	NA	NA	NA
V5079	DG 18:1_22:0	33	C	19.2905	NA	NA	NA	NA
V5079	DG 18:1_22:0	33	R	23.1669	0.090821	NA	NA	NA
V5158	PC 30:1	7	C	20.6845	0.115224	0.700198	0.733541	-0.505843
V5158	PC 30:1	7	R	21.2069	1.02615	0.700198	0.733541	-0.505843
V5158	PC 30:1	8	C	20.2862	NA	NA	NA	NA
V5158	PC 30:1	8	R	21.1691	0.194725	NA	NA	NA
V5158	PC 30:1	9	C	21.1045	0.170717	0.041572	0.101027	2.18051
V5158	PC 30:1	9	R	20.5099	0.212667	0.041572	0.101027	2.18051
V5158	PC 30:1	10	C	20.9376	0.296182	0.585886	0.644475	0.559682
V5158	PC 30:1	10	R	20.7576	0.125397	0.585886	0.644475	0.559682
V5158	PC 30:1	11	C	20.9529	0.17317	0.0564513	0.101027	2.02752
V5158	PC 30:1	11	R	20.3755	0.226063	0.0564513	0.101027	2.02752
V5158	PC 30:1	12	C	21.209	0.274085	0.0559945	0.101027	2.07169
V5158	PC 30:1	12	R	20.5906	0.118358	0.0559945	0.101027	2.07169
V5158	PC 30:1	13	C	21.1308	0.2613	0.197981	0.272224	1.3702
V5158	PC 30:1	13	R	20.4811	0.395664	0.197981	0.272224	1.3702
V5158	PC 30:1	14	C	21.0493	0.223494	0.397245	0.459968	0.858318
V5158	PC 30:1	14	R	20.7892	0.204566	0.397245	0.459968	0.858318
V5158	PC 30:1	15	C	20.9976	0.220615	0.0673914	0.105901	1.93284
V5158	PC 30:1	15	R	20.3034	0.283386	0.0673914	0.105901	1.93284
V5158	PC 30:1	16	C	21.759	0.338291	0.0170544	0.101027	2.6376
V5158	PC 30:1	16	R	20.7626	0.168154	0.0170544	0.101027	2.6376
V5158	PC 30:1	17	C	21.5557	0.277905	0.00178165	0.0391963	3.68148
V5158	PC 30:1	17	R	20.3868	0.153553	0.00178165	0.0391963	3.68148
V5158	PC 30:1	18	C	21.3791	0.290279	0.0202493	0.101027	2.57846
V5158	PC 30:1	18	R	20.4088	0.239517	0.0202493	0.101027	2.57846
V5158	PC 30:1	19	C	21.7334	0.145318	0.045053	0.101027	2.10114
V5158	PC 30:1	19	R	21.1388	0.242799	0.045053	0.101027	2.10114
V5158	PC 30:1	20	C	21.3447	0.202884	0.0322041	0.101027	2.30215
V5158	PC 30:1	20	R	20.7161	0.182781	0.0322041	0.101027	2.30215
V5158	PC 30:1	21	C	21.8088	0.313767	0.0596978	0.101027	2.02085
V5158	PC 30:1	21	R	20.9812	0.263149	0.0596978	0.101027	2.02085
V5158	PC 30:1	22	C	21.2626	0.230762	0.0323153	0.101027	2.25567
V5158	PC 30:1	22	R	20.6572	0.1371	0.0323153	0.101027	2.25567
V5158	PC 30:1	23	C	21.8006	0.156593	0.0133737	0.101027	2.71881
V5158	PC 30:1	23	R	21.0605	0.222688	0.0133737	0.101027	2.71881
V5158	PC 30:1	24	C	21.342	0.245841	0.0389155	0.101027	2.2107
V5158	PC 30:1	24	R	20.686	0.166239	0.0389155	0.101027	2.2107
V5158	PC 30:1	25	C	21.6245	0.255445	0.0476138	0.101027	2.14443
V5158	PC 30:1	25	R	20.954	0.180385	0.0476138	0.101027	2.14443
V5158	PC 30:1	26	C	21.2196	0.257588	0.303111	0.370469	1.06433
V5158	PC 30:1	26	R	20.8138	0.281048	0.303111	0.370469	1.06433
V5158	PC 30:1	27	C	21.7274	0.394951	0.0726818	0.1066	2.04333
V5158	PC 30:1	27	R	20.7918	0.231678	0.0726818	0.1066	2.04333
V5158	PC 30:1	28	C	21.0257	0.278344	0.995646	0.995646	-0.00562473
V5158	PC 30:1	28	R	21.0277	0.22824	0.995646	0.995646	-0.00562473
V5158	PC 30:1	29	C	21.8753	0.520724	0.225842	0.292267	1.60859
V5158	PC 30:1	29	R	20.9933	0.171784	0.225842	0.292267	1.60859
V5158	PC 30:1	30	C	22.4488	NA	NA	NA	NA
V5158	PC 30:1	30	R	18.714	NA	NA	NA	NA
V5158	PC 30:1	31	C	23.0445	NA	NA	NA	NA
V5158	PC 30:1	31	R	20.9158	0.522513	NA	NA	NA
V5158	PC 30:1	33	C	22.3824	NA	NA	NA	NA
V5158	PC 30:1	33	R	20.7279	0.0139164	NA	NA	NA
V5232	PE 16:0_18:2	7	C	22.5121	0.403274	0.637494	0.637494	-0.615476
V5232	PE 16:0_18:2	7	R	22.7695	0.111047	0.637494	0.637494	-0.615476
V5232	PE 16:0_18:2	8	C	21.6786	NA	NA	NA	NA
V5232	PE 16:0_18:2	8	R	22.2784	0.118443	NA	NA	NA
V5232	PE 16:0_18:2	9	C	21.9705	0.32338	0.0555916	0.152877	2.03081
V5232	PE 16:0_18:2	9	R	21.1351	0.254282	0.0555916	0.152877	2.03081
V5232	PE 16:0_18:2	10	C	21.6578	0.387321	0.493358	0.542694	-0.699334
V5232	PE 16:0_18:2	10	R	22.0243	0.352901	0.493358	0.542694	-0.699334
V5232	PE 16:0_18:2	11	C	22.0869	0.214847	0.0225417	0.123979	2.58778
V5232	PE 16:0_18:2	11	R	20.5477	0.554637	0.0225417	0.123979	2.58778
V5232	PE 16:0_18:2	12	C	22.1823	0.333619	0.100987	0.222171	1.71671
V5232	PE 16:0_18:2	12	R	21.2443	0.432687	0.100987	0.222171	1.71671
V5232	PE 16:0_18:2	13	C	22.2645	0.239919	0.308006	0.423509	1.08741
V5232	PE 16:0_18:2	13	R	21.5913	0.57072	0.308006	0.423509	1.08741
V5232	PE 16:0_18:2	14	C	22.1092	0.437367	0.42562	0.492823	0.812483
V5232	PE 16:0_18:2	14	R	21.719	0.198419	0.42562	0.492823	0.812483
V5232	PE 16:0_18:2	15	C	22.5688	0.223483	0.111135	0.222271	1.6822
V5232	PE 16:0_18:2	15	R	21.772	0.417617	0.111135	0.222271	1.6822
V5232	PE 16:0_18:2	16	C	22.6669	0.459255	0.179023	0.281322	1.40413
V5232	PE 16:0_18:2	16	R	21.963	0.201055	0.179023	0.281322	1.40413
V5232	PE 16:0_18:2	17	C	22.8313	0.169271	0.00502001	0.0633497	3.08416
V5232	PE 16:0_18:2	17	R	21.9615	0.225574	0.00502001	0.0633497	3.08416
V5232	PE 16:0_18:2	18	C	22.7194	0.142584	0.0472705	0.148564	2.24894
V5232	PE 16:0_18:2	18	R	22.1026	0.234297	0.0472705	0.148564	2.24894
V5232	PE 16:0_18:2	19	C	23.007	0.147398	0.00575906	0.0633497	2.96796
V5232	PE 16:0_18:2	19	R	22.385	0.148944	0.00575906	0.0633497	2.96796
V5232	PE 16:0_18:2	20	C	22.9044	0.125447	0.00886152	0.0649845	2.90284
V5232	PE 16:0_18:2	20	R	22.3891	0.125617	0.00886152	0.0649845	2.90284
V5232	PE 16:0_18:2	21	C	23.0722	0.13858	0.0281997	0.124079	2.40775
V5232	PE 16:0_18:2	21	R	22.4481	0.219017	0.0281997	0.124079	2.40775
V5232	PE 16:0_18:2	22	C	22.8978	0.161411	0.0367106	0.134606	2.18022
V5232	PE 16:0_18:2	22	R	22.4188	0.149076	0.0367106	0.134606	2.18022
V5232	PE 16:0_18:2	23	C	22.961	0.10346	0.130956	0.235193	1.57886
V5232	PE 16:0_18:2	23	R	22.6534	0.165082	0.130956	0.235193	1.57886
V5232	PE 16:0_18:2	24	C	22.8757	0.134912	0.223731	0.328139	1.25452
V5232	PE 16:0_18:2	24	R	22.636	0.135236	0.223731	0.328139	1.25452
V5232	PE 16:0_18:2	25	C	22.8145	0.139257	0.138978	0.235193	1.53629
V5232	PE 16:0_18:2	25	R	22.5134	0.137962	0.138978	0.235193	1.53629
V5232	PE 16:0_18:2	26	C	22.6999	0.178549	0.372054	0.481482	0.924828
V5232	PE 16:0_18:2	26	R	22.4034	0.266362	0.372054	0.481482	0.924828
V5232	PE 16:0_18:2	27	C	22.9022	0.210165	0.0809711	0.197929	1.86535
V5232	PE 16:0_18:2	27	R	22.3182	0.232069	0.0809711	0.197929	1.86535
V5232	PE 16:0_18:2	28	C	22.5751	0.22411	0.40907	0.492823	0.867778
V5232	PE 16:0_18:2	28	R	22.2404	0.313878	0.40907	0.492823	0.867778
V5232	PE 16:0_18:2	29	C	22.429	0.193138	0.55819	0.58477	0.608173
V5232	PE 16:0_18:2	29	R	22.1958	0.331376	0.55819	0.58477	0.608173
V5232	PE 16:0_18:2	30	C	23.7361	NA	NA	NA	NA
V5232	PE 16:0_18:2	30	R	20.6446	NA	NA	NA	NA
V5232	PE 16:0_18:2	31	C	22.5541	NA	NA	NA	NA
V5232	PE 16:0_18:2	31	R	22.0198	0.393164	NA	NA	NA
V5232	PE 16:0_18:2	33	C	22.1925	NA	NA	NA	NA
V5232	PE 16:0_18:2	33	R	21.5048	0.493057	NA	NA	NA
V5365	PC 32:3	7	C	19.7085	0.195062	0.500963	0.551059	0.821285
V5365	PC 32:3	7	R	19.4541	0.240509	0.500963	0.551059	0.821285
V5365	PC 32:3	8	C	18.8422	NA	NA	NA	NA
V5365	PC 32:3	8	R	19.6657	0.0816916	NA	NA	NA
V5365	PC 32:3	9	C	19.2594	0.204599	0.38026	0.440301	0.89684
V5365	PC 32:3	9	R	18.9825	0.231242	0.38026	0.440301	0.89684
V5365	PC 32:3	10	C	19.0703	0.330418	0.811185	0.811185	0.243111
V5365	PC 32:3	10	R	18.9755	0.207137	0.811185	0.811185	0.243111
V5365	PC 32:3	11	C	19.3334	0.200184	0.0499622	0.157024	2.09606
V5365	PC 32:3	11	R	18.6078	0.282385	0.0499622	0.157024	2.09606
V5365	PC 32:3	12	C	19.8695	0.284034	0.0207504	0.141963	2.49154
V5365	PC 32:3	12	R	18.8792	0.278073	0.0207504	0.141963	2.49154
V5365	PC 32:3	13	C	19.8933	0.257086	0.28792	0.395889	1.1224
V5365	PC 32:3	13	R	19.3202	0.44113	0.28792	0.395889	1.1224
V5365	PC 32:3	14	C	19.4747	0.26416	0.707429	0.741116	0.379239
V5365	PC 32:3	14	R	19.3525	0.184504	0.707429	0.741116	0.379239
V5365	PC 32:3	15	C	19.9288	0.250002	0.188358	0.295991	1.364
V5365	PC 32:3	15	R	19.3283	0.362377	0.188358	0.295991	1.364
V5365	PC 32:3	16	C	20.3674	0.310397	0.0994173	0.182265	1.72938
V5365	PC 32:3	16	R	19.7337	0.194761	0.0994173	0.182265	1.72938
V5365	PC 32:3	17	C	20.469	0.252511	0.00403185	0.0887006	3.20068
V5365	PC 32:3	17	R	19.4273	0.205382	0.00403185	0.0887006	3.20068
V5365	PC 32:3	18	C	20.5149	0.20108	0.0651024	0.178204	2.07453
V5365	PC 32:3	18	R	19.671	0.353581	0.0651024	0.178204	2.07453
V5365	PC 32:3	19	C	20.6806	0.175377	0.114477	0.19373	1.62412
V5365	PC 32:3	19	R	20.2554	0.194367	0.114477	0.19373	1.62412
V5365	PC 32:3	20	C	20.3101	0.178937	0.092289	0.182265	1.76834
V5365	PC 32:3	20	R	19.8922	0.154331	0.092289	0.182265	1.76834
V5365	PC 32:3	21	C	20.8967	0.234856	0.0272605	0.141963	2.40412
V5365	PC 32:3	21	R	20.0827	0.243889	0.0272605	0.141963	2.40412
V5365	PC 32:3	22	C	20.227	0.179898	0.0729017	0.178204	1.85501
V5365	PC 32:3	22	R	19.7872	0.154441	0.0729017	0.178204	1.85501
V5365	PC 32:3	23	C	20.8828	0.222381	0.0251027	0.141963	2.42338
V5365	PC 32:3	23	R	20.0813	0.244838	0.0251027	0.141963	2.42338
V5365	PC 32:3	24	C	20.2584	0.211621	0.0820825	0.180582	1.82844
V5365	PC 32:3	24	R	19.7784	0.155347	0.0820825	0.180582	1.82844
V5365	PC 32:3	25	C	20.6449	0.205667	0.0358696	0.141963	2.27586
V5365	PC 32:3	25	R	20.0562	0.156842	0.0358696	0.141963	2.27586
V5365	PC 32:3	26	C	20.2213	0.236492	0.214029	0.313909	1.29177
V5365	PC 32:3	26	R	19.7987	0.226115	0.214029	0.313909	1.29177
V5365	PC 32:3	27	C	20.674	0.292416	0.0387172	0.141963	2.41067
V5365	PC 32:3	27	R	19.8416	0.18366	0.0387172	0.141963	2.41067
V5365	PC 32:3	28	C	20.0821	0.239158	0.335238	0.433837	1.0203
V5365	PC 32:3	28	R	19.7509	0.219506	0.335238	0.433837	1.0203
V5365	PC 32:3	29	C	20.6384	0.4405	0.355914	0.435006	1.0911
V5365	PC 32:3	29	R	20.1062	0.209432	0.355914	0.435006	1.0911
V5365	PC 32:3	30	C	21.3457	NA	NA	NA	NA
V5365	PC 32:3	30	R	18.4779	NA	NA	NA	NA
V5365	PC 32:3	31	C	21.6537	NA	NA	NA	NA
V5365	PC 32:3	31	R	20.1873	0.520887	NA	NA	NA
V5365	PC 32:3	33	C	21.276	NA	NA	NA	NA
V5365	PC 32:3	33	R	20.0235	0.203149	NA	NA	NA
V5402	SM d36:1	7	C	25.476	0.299847	0.876099	0.876099	-0.180034
V5402	SM d36:1	7	R	25.5752	0.462017	0.876099	0.876099	-0.180034
V5402	SM d36:1	8	C	25.7605	NA	NA	NA	NA
V5402	SM d36:1	8	R	26.6644	0.320044	NA	NA	NA
V5402	SM d36:1	9	C	25.7166	0.198033	0.0999071	0.219671	-1.73226
V5402	SM d36:1	9	R	26.1239	0.126785	0.0999071	0.219671	-1.73226
V5402	SM d36:1	10	C	25.828	0.165711	0.372068	0.412748	-0.920668
V5402	SM d36:1	10	R	26.0058	0.0992321	0.372068	0.412748	-0.920668
V5402	SM d36:1	11	C	25.7185	0.234045	0.0645853	0.202982	-1.98258
V5402	SM d36:1	11	R	26.2243	0.101493	0.0645853	0.202982	-1.98258
V5402	SM d36:1	12	C	25.7778	0.154608	0.825306	0.864606	0.223542
V5402	SM d36:1	12	R	25.7341	0.119607	0.825306	0.864606	0.223542
V5402	SM d36:1	13	C	25.9041	0.113053	0.28727	0.412748	-1.13973
V5402	SM d36:1	13	R	26.2445	0.276432	0.28727	0.412748	-1.13973
V5402	SM d36:1	14	C	25.6579	0.154179	0.375225	0.412748	-0.899691
V5402	SM d36:1	14	R	25.8434	0.136862	0.375225	0.412748	-0.899691
V5402	SM d36:1	15	C	25.4291	0.153516	0.0822973	0.219671	-1.8249
V5402	SM d36:1	15	R	25.827	0.154872	0.0822973	0.219671	-1.8249
V5402	SM d36:1	16	C	25.3814	0.219556	0.0393586	0.202982	-2.20841
V5402	SM d36:1	16	R	25.9516	0.135866	0.0393586	0.202982	-2.20841
V5402	SM d36:1	17	C	25.3433	0.12782	0.00982601	0.202982	-2.79606
V5402	SM d36:1	17	R	25.9048	0.154906	0.00982601	0.202982	-2.79606
V5402	SM d36:1	18	C	25.3609	0.116941	0.109835	0.219671	-1.69978
V5402	SM d36:1	18	R	25.6423	0.117239	0.109835	0.219671	-1.69978
V5402	SM d36:1	19	C	25.4078	0.120058	0.0561054	0.202982	-1.99124
V5402	SM d36:1	19	R	25.717	0.0984756	0.0561054	0.202982	-1.99124
V5402	SM d36:1	20	C	25.2218	0.103138	0.0445059	0.202982	-2.16481
V5402	SM d36:1	20	R	25.5933	0.137152	0.0445059	0.202982	-2.16481
V5402	SM d36:1	21	C	25.0911	0.14548	0.0228592	0.202982	-2.49221
V5402	SM d36:1	21	R	25.6797	0.18606	0.0228592	0.202982	-2.49221
V5402	SM d36:1	22	C	25.3642	0.104425	0.0976272	0.219671	-1.70725
V5402	SM d36:1	22	R	25.6254	0.111778	0.0976272	0.219671	-1.70725
V5402	SM d36:1	23	C	25.1658	0.242002	0.324841	0.412748	-1.02089
V5402	SM d36:1	23	R	25.4554	0.14811	0.324841	0.412748	-1.02089
V5402	SM d36:1	24	C	25.2722	0.13001	0.0511351	0.202982	-2.07166
V5402	SM d36:1	24	R	25.6562	0.132133	0.0511351	0.202982	-2.07166
V5402	SM d36:1	25	C	25.1402	0.16038	0.323751	0.412748	-1.01011
V5402	SM d36:1	25	R	25.3664	0.156325	0.323751	0.412748	-1.01011
V5402	SM d36:1	26	C	25.2322	0.149286	0.246661	0.398911	-1.20799
V5402	SM d36:1	26	R	25.527	0.193138	0.246661	0.398911	-1.20799
V5402	SM d36:1	27	C	25.0872	0.222493	0.253852	0.398911	-1.22413
V5402	SM d36:1	27	R	25.4011	0.127515	0.253852	0.398911	-1.22413
V5402	SM d36:1	28	C	25.1884	0.149313	0.355734	0.412748	-0.973693
V5402	SM d36:1	28	R	25.414	0.177044	0.355734	0.412748	-0.973693
V5402	SM d36:1	29	C	24.8875	0.348062	0.185516	0.340113	-1.62703
V5402	SM d36:1	29	R	25.5531	0.214998	0.185516	0.340113	-1.62703
V5402	SM d36:1	30	C	25.298	NA	NA	NA	NA
V5402	SM d36:1	30	R	25.4296	NA	NA	NA	NA
V5402	SM d36:1	31	C	24.9855	NA	NA	NA	NA
V5402	SM d36:1	31	R	25.1311	0.464072	NA	NA	NA
V5402	SM d36:1	33	C	24.8587	NA	NA	NA	NA
V5402	SM d36:1	33	R	25.5779	0.715398	NA	NA	NA
V5544	Plasmanyl-PC O-34:1	7	C	26.0288	0.335564	0.885787	0.927967	0.163429
V5544	Plasmanyl-PC O-34:1	7	R	25.9415	0.415395	0.885787	0.927967	0.163429
V5544	Plasmanyl-PC O-34:1	8	C	25.5802	NA	NA	NA	NA
V5544	Plasmanyl-PC O-34:1	8	R	26.4729	0.0860158	NA	NA	NA
V5544	Plasmanyl-PC O-34:1	9	C	26.2685	0.095873	0.510189	0.635218	-0.671408
V5544	Plasmanyl-PC O-34:1	9	R	26.3778	0.131572	0.510189	0.635218	-0.671408
V5544	Plasmanyl-PC O-34:1	10	C	26.0788	0.103124	0.592598	0.686166	-0.544971
V5544	Plasmanyl-PC O-34:1	10	R	26.1531	0.0892925	0.592598	0.686166	-0.544971
V5544	Plasmanyl-PC O-34:1	11	C	26.1897	0.144656	0.835439	0.918983	-0.210248
V5544	Plasmanyl-PC O-34:1	11	R	26.2334	0.149602	0.835439	0.918983	-0.210248
V5544	Plasmanyl-PC O-34:1	12	C	26.07	0.104465	0.31368	0.530844	-1.03319
V5544	Plasmanyl-PC O-34:1	12	R	26.2513	0.140989	0.31368	0.530844	-1.03319
V5544	Plasmanyl-PC O-34:1	13	C	25.8774	0.181816	0.184789	0.406536	-1.39299
V5544	Plasmanyl-PC O-34:1	13	R	26.2363	0.182541	0.184789	0.406536	-1.39299
V5544	Plasmanyl-PC O-34:1	14	C	26.0571	0.116496	0.236842	0.473087	-1.21166
V5544	Plasmanyl-PC O-34:1	14	R	26.2228	0.0716153	0.236842	0.473087	-1.21166
V5544	Plasmanyl-PC O-34:1	15	C	25.8499	0.0982823	0.15862	0.406536	-1.46393
V5544	Plasmanyl-PC O-34:1	15	R	26.0848	0.126794	0.15862	0.406536	-1.46393
V5544	Plasmanyl-PC O-34:1	16	C	26.0129	0.125605	0.0825172	0.25934	-1.82342
V5544	Plasmanyl-PC O-34:1	16	R	26.2959	0.0911714	0.0825172	0.25934	-1.82342
V5544	Plasmanyl-PC O-34:1	17	C	25.7597	0.147337	0.014463	0.143725	-2.71403
V5544	Plasmanyl-PC O-34:1	17	R	26.217	0.0817772	0.014463	0.143725	-2.71403
V5544	Plasmanyl-PC O-34:1	18	C	25.7388	0.122932	0.485628	0.635218	-0.717229
V5544	Plasmanyl-PC O-34:1	18	R	25.8769	0.148236	0.485628	0.635218	-0.717229
V5544	Plasmanyl-PC O-34:1	19	C	25.9957	0.0877173	0.519724	0.635218	-0.651844
V5544	Plasmanyl-PC O-34:1	19	R	26.0696	0.0717853	0.519724	0.635218	-0.651844
V5544	Plasmanyl-PC O-34:1	20	C	25.839	0.10048	0.0391977	0.143725	-2.21337
V5544	Plasmanyl-PC O-34:1	20	R	26.1721	0.112017	0.0391977	0.143725	-2.21337
V5544	Plasmanyl-PC O-34:1	21	C	25.5203	0.23593	0.0228998	0.143725	-2.59478
V5544	Plasmanyl-PC O-34:1	21	R	26.2147	0.126328	0.0228998	0.143725	-2.59478
V5544	Plasmanyl-PC O-34:1	22	C	25.8207	0.116497	0.495246	0.635218	-0.689915
V5544	Plasmanyl-PC O-34:1	22	R	25.9274	0.101814	0.495246	0.635218	-0.689915
V5544	Plasmanyl-PC O-34:1	23	C	25.642	0.20082	0.0310854	0.143725	-2.42669
V5544	Plasmanyl-PC O-34:1	23	R	26.195	0.107776	0.0310854	0.143725	-2.42669
V5544	Plasmanyl-PC O-34:1	24	C	25.7896	0.0982461	0.0334661	0.143725	-2.3134
V5544	Plasmanyl-PC O-34:1	24	R	26.1841	0.139366	0.0334661	0.143725	-2.3134
V5544	Plasmanyl-PC O-34:1	25	C	25.4783	0.271831	0.172568	0.406536	-1.45627
V5544	Plasmanyl-PC O-34:1	25	R	25.9117	0.121187	0.172568	0.406536	-1.45627
V5544	Plasmanyl-PC O-34:1	26	C	25.8444	0.127663	0.948411	0.948411	0.065718
V5544	Plasmanyl-PC O-34:1	26	R	25.8322	0.135055	0.948411	0.948411	0.065718
V5544	Plasmanyl-PC O-34:1	27	C	25.741	0.172089	0.258048	0.473087	-1.21574
V5544	Plasmanyl-PC O-34:1	27	R	25.9795	0.0942743	0.258048	0.473087	-1.21574
V5544	Plasmanyl-PC O-34:1	28	C	25.5166	0.187075	0.448018	0.635218	-0.793293
V5544	Plasmanyl-PC O-34:1	28	R	25.7379	0.206852	0.448018	0.635218	-0.793293
V5544	Plasmanyl-PC O-34:1	29	C	25.385	0.201018	0.0284689	0.143725	-2.74692
V5544	Plasmanyl-PC O-34:1	29	R	26.216	0.226067	0.0284689	0.143725	-2.74692
V5544	Plasmanyl-PC O-34:1	30	C	25.8801	NA	NA	NA	NA
V5544	Plasmanyl-PC O-34:1	30	R	25.8074	NA	NA	NA	NA
V5544	Plasmanyl-PC O-34:1	31	C	25.9035	NA	NA	NA	NA
V5544	Plasmanyl-PC O-34:1	31	R	25.8845	0.235689	NA	NA	NA
V5544	Plasmanyl-PC O-34:1	33	C	26.0126	NA	NA	NA	NA
V5544	Plasmanyl-PC O-34:1	33	R	25.6822	0.728656	NA	NA	NA
V5620	PC 34:4	7	C	22.8409	0.0512194	0.125458	0.359979	2.5988
V5620	PC 34:4	7	R	22.6334	0.061248	0.125458	0.359979	2.5988
V5620	PC 34:4	8	C	22.5245	NA	NA	NA	NA
V5620	PC 34:4	8	R	23.3421	0.0700353	NA	NA	NA
V5620	PC 34:4	9	C	22.6867	0.150276	0.465766	0.735856	0.746941
V5620	PC 34:4	9	R	22.464	0.257539	0.465766	0.735856	0.746941
V5620	PC 34:4	10	C	22.4013	0.267026	0.875511	0.896309	-0.158936
V5620	PC 34:4	10	R	22.4582	0.238542	0.875511	0.896309	-0.158936
V5620	PC 34:4	11	C	22.8162	0.166215	0.0723541	0.359979	1.91527
V5620	PC 34:4	11	R	22.2127	0.267668	0.0723541	0.359979	1.91527
V5620	PC 34:4	12	C	23.013	0.236736	0.387522	0.710457	0.883147
V5620	PC 34:4	12	R	22.661	0.320557	0.387522	0.710457	0.883147
V5620	PC 34:4	13	C	23.2956	0.247899	0.55966	0.769532	0.605846
V5620	PC 34:4	13	R	22.9576	0.499838	0.55966	0.769532	0.605846
V5620	PC 34:4	14	C	23.024	0.266435	0.722061	0.882519	0.359347
V5620	PC 34:4	14	R	22.9066	0.188942	0.722061	0.882519	0.359347
V5620	PC 34:4	15	C	23.5098	0.263227	0.267349	0.588169	1.1416
V5620	PC 34:4	15	R	22.998	0.362971	0.267349	0.588169	1.1416
V5620	PC 34:4	16	C	23.7269	0.278962	0.681394	0.881804	0.416543
V5620	PC 34:4	16	R	23.5872	0.186267	0.681394	0.881804	0.416543
V5620	PC 34:4	17	C	24.1305	0.148477	0.0154073	0.338961	2.61731
V5620	PC 34:4	17	R	23.4124	0.23076	0.0154073	0.338961	2.61731
V5620	PC 34:4	18	C	24.1618	0.124122	0.103419	0.359979	1.82968
V5620	PC 34:4	18	R	23.5899	0.286892	0.103419	0.359979	1.82968
V5620	PC 34:4	19	C	24.199	0.197507	0.527544	0.769532	0.639456
V5620	PC 34:4	19	R	24.0334	0.167433	0.527544	0.769532	0.639456
V5620	PC 34:4	20	C	24.034	0.124157	0.376681	0.710457	0.907258
V5620	PC 34:4	20	R	23.8454	0.166751	0.376681	0.710457	0.907258
V5620	PC 34:4	21	C	24.5437	0.18145	0.110348	0.359979	1.68219
V5620	PC 34:4	21	R	24.1258	0.169723	0.110348	0.359979	1.68219
V5620	PC 34:4	22	C	24.0268	0.147096	0.168442	0.411746	1.41083
V5620	PC 34:4	22	R	23.7056	0.173778	0.168442	0.411746	1.41083
V5620	PC 34:4	23	C	24.6362	0.120636	0.0693931	0.359979	1.93046
V5620	PC 34:4	23	R	24.1609	0.214649	0.0693931	0.359979	1.93046
V5620	PC 34:4	24	C	24.1035	0.165268	0.825783	0.896309	0.223181
V5620	PC 34:4	24	R	24.0604	0.0993901	0.825783	0.896309	0.223181
V5620	PC 34:4	25	C	24.5239	0.166008	0.049833	0.359979	2.11338
V5620	PC 34:4	25	R	24.0873	0.122985	0.049833	0.359979	2.11338
V5620	PC 34:4	26	C	24.0963	0.170963	0.831084	0.896309	0.216671
V5620	PC 34:4	26	R	24.0453	0.162286	0.831084	0.896309	0.216671
V5620	PC 34:4	27	C	24.1916	0.281479	0.468272	0.735856	0.755887
V5620	PC 34:4	27	R	23.9386	0.181159	0.468272	0.735856	0.755887
V5620	PC 34:4	28	C	23.9716	0.161196	0.896309	0.896309	0.134409
V5620	PC 34:4	28	R	23.9315	0.25088	0.896309	0.896309	0.134409
V5620	PC 34:4	29	C	24.6477	0.309591	0.130902	0.359979	2.0215
V5620	PC 34:4	29	R	23.9403	0.163072	0.130902	0.359979	2.0215
V5620	PC 34:4	30	C	25.1076	NA	NA	NA	NA
V5620	PC 34:4	30	R	22.905	NA	NA	NA	NA
V5620	PC 34:4	31	C	25.2542	NA	NA	NA	NA
V5620	PC 34:4	31	R	24.15	0.390971	NA	NA	NA
V5620	PC 34:4	33	C	24.9213	NA	NA	NA	NA
V5620	PC 34:4	33	R	24.0232	0.0214492	NA	NA	NA
V5639	PC 16:1_18:2	7	C	27.6435	0.0569095	0.516962	0.568658	-0.849209
V5639	PC 16:1_18:2	7	R	27.7613	0.126488	0.516962	0.568658	-0.849209
V5639	PC 16:1_18:2	8	C	27.0212	NA	NA	NA	NA
V5639	PC 16:1_18:2	8	R	27.892	0.191598	NA	NA	NA
V5639	PC 16:1_18:2	9	C	27.6495	0.143133	0.352435	0.408083	0.958171
V5639	PC 16:1_18:2	9	R	27.3674	0.257329	0.352435	0.408083	0.958171
V5639	PC 16:1_18:2	10	C	27.616	0.32559	0.344328	0.408083	0.984546
V5639	PC 16:1_18:2	10	R	27.2693	0.134173	0.344328	0.408083	0.984546
V5639	PC 16:1_18:2	11	C	27.6176	0.0982622	0.0103879	0.0638641	2.9862
V5639	PC 16:1_18:2	11	R	26.8268	0.245929	0.0103879	0.0638641	2.9862
V5639	PC 16:1_18:2	12	C	27.8075	0.208464	0.1953	0.28644	1.33644
V5639	PC 16:1_18:2	12	R	27.3846	0.238099	0.1953	0.28644	1.33644
V5639	PC 16:1_18:2	13	C	28.1039	0.234821	0.2206	0.303325	1.31093
V5639	PC 16:1_18:2	13	R	27.4601	0.431286	0.2206	0.303325	1.31093
V5639	PC 16:1_18:2	14	C	27.8973	0.227114	0.124497	0.216261	1.59081
V5639	PC 16:1_18:2	14	R	27.479	0.132556	0.124497	0.216261	1.59081
V5639	PC 16:1_18:2	15	C	28.2717	0.1898	0.0116117	0.0638641	2.78739
V5639	PC 16:1_18:2	15	R	27.3504	0.270628	0.0116117	0.0638641	2.78739
V5639	PC 16:1_18:2	16	C	28.4311	0.209203	0.0339867	0.124618	2.3054
V5639	PC 16:1_18:2	16	R	27.8966	0.0999606	0.0339867	0.124618	2.3054
V5639	PC 16:1_18:2	17	C	28.5149	0.150376	0.000555965	0.0122312	3.9581
V5639	PC 16:1_18:2	17	R	27.6524	0.157716	0.000555965	0.0122312	3.9581
V5639	PC 16:1_18:2	18	C	28.4723	0.173009	0.0476811	0.149855	2.20562
[truncated: 861 more rows]
