# Supplementary material for: Aging-linked systemic lipid signature is reprogrammed by caloric restriction in rhesus monkeys
Source: Mol Syst Biol. 2025 Dec 10;22(2):281–305. doi: 10.1038/s44320-025-00177-3 (PMC12864875; doi:10.1038/s44320-025-00177-3)
Supplement: Supplementary file 6 — Source data Fig. 4 [file 44320_2025_177_MOESM6_ESM.zip › MSB-2025-13100_SourceDataforFigure4/4A/4A_VolcanoPlot_Diet.xlsx]

## Sheet: Sheet1
Biomolecule associations with diet (CR vs. Control) were assessed using linear mixed-effects models: log2(Biomolecule abundance) ~ Diet + Age + Sex + (1 | Monkey ID). Monkey ID was included as a random intercept to account for individual variability. Significance was tested via ANOVA chi-squared test (χ²), and p-values were adjusted using the Benjamini-Hochberg method (FDR control). From this mod…
Index	mz_RT	Feature	Effect_Size	Std_Error	p_value	adjusted_p_value	Covariable
V2677	369.22759_6.786	Thromboxane B2	-0.27101	0.163953	0.0944765	0.267063	Diet
V7283	892.83068_10.678	TG 53:1	-0.31955	0.0802023	0.00010981	0.0017919	Diet
V6744	851.70788_10.292	TG 50:3	-0.531368	0.0854209	1.58e-08	2.84e-06	Diet
V6504	832.73698_10.266	TG 49:3	-0.267901	0.0966588	0.00590027	0.0336222	Diet
V6013	790.69031_10.136	TG 46:3	-0.388947	0.0995766	0.000143269	0.00214306	Diet
V7181	883.7704_10.614	TG 16:0_18:1_18:0	-0.530454	0.0939952	2.15e-07	1.99e-05	Diet
V6414	827.69826_9.79	SM d43:2	0.260435	0.0947462	0.00622459	0.0343789	Diet
V6446	829.71375_9.885	SM d43:1	0.127322	0.0975065	0.18555	0.389547	Diet
V6229	811.66624_9.657	SM d42:3	0.275627	0.0900303	0.00244868	0.0183141	Diet
V6443	829.67735_9.655	SM d42:3	0.17034	0.0911774	0.0594829	0.189119	Diet
V6251	813.68215_9.737	SM d42:2	0.212947	0.0869294	0.0142942	0.0618267	Diet
V6280	815.6977_9.841	SM d42:1	0.230836	0.0928861	0.0129024	0.0564874	Diet
V6122	801.68228_9.791	SM d41:1	0.207669	0.0896421	0.020161	0.0804199	Diet
V5947	785.65123_9.658	SM d40:2	0.123298	0.0906891	0.16775	0.366322	Diet
V5644	756.62514_9.695	SM d39:1	0.332205	0.126095	0.00843108	0.0414624	Diet
V5381	729.58854_9.429	SM d36:2	0.160413	0.101416	0.10948	0.292774	Diet
V5402	731.60408_9.525	SM d36:1	0.347447	0.0934981	0.00028148	0.00360898	Diet
V5133	701.55761_9.298	SM d34:2	-0.085868	0.0966522	0.364976	0.586476	Diet
V5288	719.56831_9.314	SM d34:2	0.139201	0.102733	0.169656	0.366437	Diet
V5147	703.57314_9.405	SM d34:1	0.103184	0.0660153	0.113651	0.295658	Diet
V5032	689.55755_9.342	SM d33:1	0.223881	0.110436	0.0409121	0.13988	Diet
V4893	673.52649_9.141	SM d32:2	-0.195943	0.0962663	0.0406273	0.13988	Diet
V4906	675.54212_9.271	SM d32:1	0.0621378	0.0874703	0.470647	0.670485	Diet
V2803	376.22501_7.878	S1P d18:2	-0.137059	0.0840581	0.0985332	0.276355	Diet
V2839	380.25545_8.144	S1P d18:1	-0.126595	0.075461	0.0894421	0.256878	Diet
V5126	700.52896_9.63	Plasmenyl-PE P-34:1	-0.00747309	0.121955	0.950183	0.978276	Diet
V5623	754.57594_9.741	Plasmenyl-PE P-20:0_18:2	-0.0104835	0.136431	0.937421	0.978276	Diet
V5370	728.55664_9.654	Plasmenyl-PE P-18:0_18:2	-0.0525461	0.14015	0.702923	0.852531	Diet
V5371	728.56004_9.72	Plasmenyl-PE P-18:0_18:1	-0.00422419	0.122878	0.975702	0.993224	Diet
V5319	722.51319_9.552	Plasmenyl-PE P-16:0_20:4	-0.130885	0.215175	0.535931	0.728785	Diet
V7116	878.69652_9.836	Plasmenyl-PC P-44:4	0.267719	0.265841	0.306064	0.535984	Diet
V6933	864.64489_9.65	Plasmenyl-PC P-42:6	-0.0175156	0.132296	0.891785	0.967223	Diet
V6955	866.66085_9.728	Plasmenyl-PC P-42:5	0.119792	0.135721	0.367732	0.586737	Diet
V6531	834.59772_9.533	Plasmenyl-PC P-40:7	-0.212413	0.150333	0.150321	0.349198	Diet
V6557	836.61329_9.621	Plasmenyl-PC P-40:6	-0.329196	0.126453	0.00940176	0.044411	Diet
V6808	856.60869_9.604	Plasmenyl-PC P-38:4	-0.404209	0.105039	0.000202707	0.00289944	Diet
V6295	816.64439_9.739	Plasmenyl-PC P-38:2	-0.164716	0.0891393	0.0624089	0.192295	Diet
V5752	766.57204_9.524	Plasmenyl-PC P-36:4	0.105688	0.0887615	0.22563	0.440223	Diet
V6425	828.57815_9.488	Plasmenyl-PC P-36:4	-0.142067	0.0534306	0.00822199	0.0414624	Diet
V6495	832.60896_9.643	Plasmenyl-PC P-36:2	-0.322947	0.0685294	7.66e-06	0.000229069	Diet
V5715	762.59814_9.623	Plasmenyl-PC P-34:1	-0.0140856	0.0680254	0.829714	0.93669	Diet
V6011	790.59668_9.616	Plasmenyl-PC P-34:0	0.0868706	0.189516	0.636964	0.808712	Diet
V5427	734.56737_9.519	Plasmenyl-PC P-32:1	0.000109707	0.07324	0.998925	0.998925	Diet
V6215	810.56551_9.522	Plasmenyl-PC P-16:0_20:4	0.139731	0.113451	0.210107	0.424371	Diet
V5712	762.56519_9.604	Plasmenyl-PC P-16:0_16:0	0.182452	0.0984046	0.0614185	0.192295	Diet
V7010	870.69222_9.873	Plasmanyl-PC O-42:4	0.304871	0.21606	0.152517	0.349198	Diet
V6216	810.59764_9.549	Plasmanyl-PC O-38:6	-0.197284	0.0894198	0.0266606	0.10027	Diet
V5544	746.60331_9.618	Plasmanyl-PC O-34:1	0.240257	0.0724865	0.00112688	0.0101138	Diet
V5566	748.6193_9.718	Plasmanyl-PC O-34:0	0.0627039	0.109455	0.555777	0.741725	Diet
V5279	718.57227_9.606	Plasmanyl-PC O-32:1	0.208638	0.089739	0.0198932	0.0804199	Diet
V6031	792.61188_9.714	Plasmanyl-PC O-18:0_16:0	0.0575255	0.0913453	0.519603	0.714703	Diet
V7173	883.53453_9.307	PI 38:5	0.0980799	0.142877	0.480677	0.678814	Diet
V6814	857.51938_9.303	PI 36:4	0.00977696	0.118211	0.941461	0.978276	Diet
V6541	835.53421_9.362	PI 34:1	0.261441	0.100806	0.0102048	0.0475782	Diet
V7201	885.55092_9.399	PI 18:0_20:4	-0.155623	0.107234	0.14085	0.334868	Diet
V6507	833.51942_9.288	PI 16:0_18:2	0.207873	0.10886	0.054173	0.176144	Diet
V5820	772.58284_9.512	PE-NMe2 18:2_18:0	0.0690893	0.0661175	0.289663	0.519944	Diet
V5521	744.55154_9.397	PE-NMe2 16:0_18:2	-0.0671069	0.0700146	0.327711	0.560231	Diet
V5724	764.51975_9.46	PE 16:0_22:6	-0.308731	0.123543	0.0126143	0.0560685	Diet
V5232	714.50877_9.488	PE 16:0_18:2	-0.577255	0.15762	0.000361345	0.00432409	Diet
V7079	876.57559_9.432	PC 40:7	-0.232118	0.17001	0.164927	0.364071	Diet
V7167	882.62337_9.631	PC 40:4	-0.278457	0.123187	0.0232721	0.0908119	Diet
V6175	806.56701_9.421	PC 38:6	-0.421612	0.144087	0.0037722	0.0241825	Diet
V5954	786.59834_9.569	PC 38:5	-0.0907652	0.0456962	0.0456005	0.154439	Diet
V6835	858.6238_9.667	PC 38:2	-0.140032	0.0907912	0.11773	0.297642	Diet
V6065	796.58267_9.512	PC 37:4	-0.089361	0.116069	0.432851	0.632597	Diet
V6111	800.61392_9.62	PC 37:2	0.139313	0.0796828	0.0772392	0.229164	Diet
V5664	758.56731_9.457	PC 36:5	-0.138241	0.0487474	0.0050155	0.0299579	Diet
V5620	754.53596_9.325	PC 34:4	-0.312593	0.118883	0.00881534	0.0421961	Diet
V6150	804.57922_9.534	PC 34:1	-0.147061	0.055494	0.00842933	0.0414624	Diet
V6179	806.59148_9.625	PC 34:0	-0.0036274	0.0636333	0.950393	0.978276	Diet
V5365	728.52097_9.258	PC 32:3	-0.567345	0.1283	2.32e-05	0.000489396	Diet
V5389	730.53645_9.336	PC 32:2	-0.233071	0.096196	0.0153777	0.0641928	Diet
V5859	776.54546_9.423	PC 32:1	-0.651415	0.100124	4.47e-09	1.6e-06	Diet
V5158	704.5209_9.301	PC 30:1	-0.634662	0.127402	2.68e-06	0.000130087	Diet
V6657	844.60781_9.618	PC 18:2_19:0	0.191832	0.0793572	0.0153441	0.0641928	Diet
V6462	830.5967_9.569	PC 18:2_18:0	-0.0366455	0.0402529	0.353092	0.584147	Diet
V7136	880.60739_9.619	PC 18:0_22:5	-0.189653	0.112676	0.0880452	0.254905	Diet
V6290	816.57692_9.511	PC 17:0_18:2	0.142876	0.0610212	0.0186981	0.0771566	Diet
V5843	774.59854_9.598	PC 17:0_18:1	-0.0157382	0.0724987	0.817513	0.929694	Diet
V5639	756.55197_9.364	PC 16:1_18:2	-0.485988	0.107159	1.77e-05	0.000396485	Diet
V6107	800.54604_9.362	PC 16:1_18:2	-0.430918	0.112612	0.000209987	0.00289944	Diet
V6129	802.56535_9.457	PC 16:0_18:2	-0.0612105	0.0586363	0.286942	0.519944	Diet
V5979	788.54494_9.396	PC 15:0_18:2	-0.0480494	0.0710692	0.488176	0.681926	Diet
V5838	774.52996_9.334	PC 14:0_18:2	-0.225525	0.101333	0.0254854	0.0973327	Diet
V4307	595.2887_8.027	LysoPI 18:2	-0.0490904	0.0847745	0.553263	0.741125	Diet
V4333	599.32059_8.451	LysoPI 18:0	0.0225092	0.205242	0.91198	0.974945	Diet
V3589	500.27781_8.264	LysoPE 20:4	-0.367729	0.117141	0.00193184	0.0154118	Diet
V3441	476.27831_8.257	LysoPE 18:2	-0.211818	0.0912193	0.0199536	0.0804199	Diet
V3453	478.29368_8.463	LysoPE 18:1	-0.25159	0.0948986	0.00840788	0.0414624	Diet
V3225	435.25123_8.396	LysoPE 16:0	-0.130242	0.164262	0.419072	0.629485	Diet
V3313	452.27815_8.386	LysoPE 16:0	-0.349848	0.100083	0.000639717	0.00656167	Diet
V4428	608.4638_9.311	LysoPC 24:0	0.217564	0.104125	0.0354561	0.127287	Diet
V4110	572.36996_8.452	LysoPC 22:4	-0.198159	0.102949	0.0522228	0.172	Diet
V4481	616.36167_8.451	LysoPC 22:4	-0.213711	0.100945	0.0331771	0.120645	Diet
V4144	576.40144_8.766	LysoPC 22:2	0.136218	0.0917136	0.13213	0.318354	Diet
V4168	578.41691_8.921	LysoPC 22:1	0.110548	0.0833573	0.177516	0.374871	Diet
V4195	580.43253_9.13	LysoPC 22:0	0.0951027	0.102698	0.345515	0.574259	Diet
V3717	520.34689_7.454	LysoPC 20:5	-0.231334	0.294934	0.423184	0.631045	Diet
V3903	544.33789_8.205	LysoPC 20:4	-0.194389	0.0918271	0.0332698	0.120645	Diet
V4247	588.33086_8.208	LysoPC 20:4	-0.14008	0.0901398	0.115585	0.297642	Diet
V3918	546.35357_8.329	LysoPC 20:3	-0.497413	0.107497	1.25e-05	0.000301868	Diet
V4264	590.34658_8.329	LysoPC 20:3	-0.545536	0.109942	3.46e-06	0.000130087	Diet
V3934	548.36991_8.495	LysoPC 20:2	0.122639	0.112411	0.269433	0.50774	Diet
V4288	592.36167_8.495	LysoPC 20:2	0.12628	0.0999117	0.201311	0.412975	Diet
V3954	550.38572_8.686	LysoPC 20:1	0.150485	0.111561	0.17148	0.366437	Diet
V4302	594.37704_8.686	LysoPC 20:1	0.190097	0.103279	0.063074	0.192295	Diet
V3973	552.40115_8.915	LysoPC 20:0	0.186361	0.115046	0.100976	0.28101	Diet
V4316	596.39286_8.913	LysoPC 20:0	0.174635	0.10509	0.0925217	0.263614	Diet
V4208	582.3769_8.783	LysoPC 19:0	0.137369	0.0966258	0.149656	0.349198	Diet
V3705	518.32317_8.022	LysoPC 18:3	-0.299263	0.091092	0.00122328	0.0103879	Diet
V4024	562.31484_8.025	LysoPC 18:3	-0.306487	0.0874081	0.000608898	0.00642925	Diet
V3713	520.33865_8.199	LysoPC 18:2	-0.0851849	0.0623552	0.165303	0.364071	Diet
V4049	564.33238_8.199	LysoPC 18:2	-0.034536	0.0626791	0.574045	0.760451	Diet
V3727	522.3544_8.406	LysoPC 18:1	-0.076803	0.0954468	0.410406	0.621669	Diet
V4065	566.34775_8.406	LysoPC 18:1	-0.0928648	0.0666906	0.157782	0.356033	Diet
V4080	568.36375_8.643	LysoPC 18:0	-0.0500071	0.0652578	0.432514	0.632597	Diet
V3636	508.33868_8.249	LysoPC 17:1	-0.07159	0.10467	0.483295	0.678814	Diet
V3970	552.33012_8.248	LysoPC 17:1	-0.0198902	0.0784335	0.789576	0.919654	Diet
V3654	510.35435_8.489	LysoPC 17:0	0.0952058	0.104981	0.358389	0.586476	Diet
V3981	554.34612_8.49	LysoPC 17:0	0.129966	0.0850528	0.122285	0.304862	Diet
V3550	494.32317_8.076	LysoPC 16:1	-0.380499	0.105382	0.000426207	0.00478151	Diet
V3669	512.33367_8.069	LysoPC 16:1	-0.115795	0.13072	0.365138	0.586476	Diet
V3839	538.31485_8.076	LysoPC 16:1	-0.430685	0.0998716	3.53e-05	0.00063349	Diet
V3563	496.33854_8.329	LysoPC 16:0	-0.0968834	0.0807816	0.221964	0.439234	Diet
V3860	540.33305_8.327	LysoPC 16:0	-0.0142821	0.0515458	0.766748	0.904008	Diet
V3480	482.32321_8.15	LysoPC 15:0	0.0165392	0.0914739	0.85651	0.943212	Diet
V3768	526.315_8.151	LysoPC 15:0	0.0683807	0.0711039	0.3299	0.5613	Diet
V3407	468.30758_7.968	LysoPC 14:0	-0.160186	0.0994536	0.10291	0.284041	Diet
V3667	512.29905_7.967	LysoPC 14:0	-0.154647	0.0980762	0.110096	0.292774	Diet
V4487	617.51242_9.664	DG 36:4	-0.557861	0.16919	0.00119352	0.0103879	Diet
V4621	634.53877_9.66	DG 36:4	-0.537726	0.17341	0.00219663	0.0171433	Diet
V4640	638.57044_9.801	DG 36:2	-0.797841	0.154447	1.2e-06	8.62e-05	Diet
V4429	608.52321_9.641	DG 34:3	-0.821076	0.16758	3.54e-06	0.000130087	Diet
V4437	610.53906_9.721	DG 34:2	-0.74002	0.151376	3.62e-06	0.000130087	Diet
V4630	636.55452_9.731	DG 18:2_18:1	-0.744953	0.172459	3.33e-05	0.000629974	Diet
V5079	694.63599_9.973	DG 18:1_22:0	-0.452039	0.0982246	1.26e-05	0.000301868	Diet
V4650	640.58608_9.878	DG 18:1_18:0	-0.772917	0.138224	2.22e-07	1.99e-05	Diet
V4468	614.57053_9.871	DG 16:0_18:0	-0.418362	0.0909938	1.19e-05	0.000301868	Diet
V4818	664.65899_10.01	Cer[NS] d43:1	-0.451521	0.0941842	6.47e-06	0.000211009	Diet
V4708	648.62754_9.881	Cer[NS] d42:2	-0.302432	0.099671	0.00271221	0.0190918	Diet
V4867	668.65365_9.916	Cer[NS] d42:1	-0.41541	0.114789	0.000413141	0.00478151	Diet
V4533	622.61194_9.883	Cer[NS] d40:1	-0.411893	0.111916	0.00034135	0.00422568	Diet
V4725	650.64311_9.973	Cer[NS] d18:1_24:0	-0.413605	0.094554	2.96e-05	0.000589436	Diet
V4632	636.62756_9.928	Cer[NS] d18:1_23:0	-0.415906	0.102712	9.68e-05	0.00165459	Diet
V6764	852.79894_10.618	Alkanyl-TG O-16:0_16:0_18:2	-0.623345	0.12652	3.32e-06	0.000130087	Diet
V3146	424.34154_7.931	AC 18:2	0.0973464	0.0756664	0.188622	0.393695	Diet
V3152	426.35712_8.14	AC 18:1	-0.126755	0.0901291	0.153155	0.349198	Diet
V3003	400.34155_8.049	AC 16:0	-0.272033	0.0883454	0.00231287	0.0176664	Diet
V1533	257.17543_7.443	Tetradecanedioic acid	0.0910563	0.110474	0.405586	0.620507	Diet
V3088	413.30445_8.527	Testosterone cypionate	-0.0549324	0.27528	0.840675	0.941825	Diet
V1896	289.21564_7.079	Testosterone	0.191663	0.104001	0.0637411	0.192295	Diet
V3580	498.28949_7.138	Taurochenodeoxycholic acid_2_(needs confirmation)	-0.273212	0.350817	0.427142	0.631045	Diet
V3579	498.28935_7.003	Taurochenodeoxycholic acid_1	0.00393617	0.316008	0.990008	0.995445	Diet
V659	173.08131_5.527	Suberic acid	-0.0106368	0.11067	0.923711	0.97513	Diet
V1029	206.13822_1.818	Panthenol	0.0583612	0.122558	0.62834	0.802755	Diet
V1889	288.21629_6.197	O-Octanoyl-L-carnitine	0.0343868	0.104503	0.727643	0.870746	Diet
V1640	265.11779_4.534	N-Phenylacetylglutamine	-0.111873	0.116599	0.327497	0.560231	Diet
V170	123.05506_0.92	Nicotinamide	-0.0374049	0.0741573	0.604156	0.78584	Diet
V3052	407.28012_7.442	Muricholic acid_(needs confirmation)	0.0142045	0.301879	0.968052	0.990116	Diet
V2570	357.2992_8.845	Monoolein	-0.743628	0.199455	0.00027703	0.00360898	Diet
V457	151.03948_4.952	Methyl salicylate_1_(needs confirmation)	0.0173249	0.0752282	0.815205	0.929694	Diet
V842	190.08566_6.317	Methyl indole-3-acetate	0.0698709	0.153444	0.641217	0.808712	Diet
V1788	279.23262_8.963	Linoleic acid	0.485348	0.136921	0.000547627	0.00595752	Diet
V499	156.07643_0.732	L-Histidine	0.0178595	0.071822	0.80255	0.929405	Diet
V314	134.04464_0.767	L-Aspartic acid	-0.0175117	0.15541	0.907859	0.974945	Diet
V353	138.06591_1.278	Isoniazid	0.0674286	0.0949591	0.4661	0.670485	Diet
V1649	267.07355_0.852	Inosine	-0.653083	0.244675	0.00790903	0.0411499	Diet
V688	176.07017_5.888	Indole-3-acetic acid	0.129121	0.0914903	0.151645	0.349198	Diet
V711	178.05044_4.496	Hippuric acid	0.0191514	0.110733	0.855576	0.943212	Diet
V3293	448.30668_7.384	Glycochenodeoxycholic acid	-0.22274	0.27298	0.405358	0.620507	Diet
V1551	258.1097_0.766	Glycerophosphocholine	-0.236996	0.107224	0.026813	0.10027	Diet
V1263	229.14402_7.062	Dodecanedioic acid	0.0707322	0.0730397	0.322825	0.557183	Diet
V2315	331.2624_8.438	Docosapentaenoic acid/FA 22:5	-0.179762	0.222396	0.410145	0.621669	Diet
V2565	357.27817_7.945	Docosahexaenoic acid ethyl ester_peaksplit_avg	-0.669476	0.222444	0.00301786	0.0208349	Diet
V976	203.08206_2.752	DL-Tryptophan	-0.106269	0.0905072	0.23198	0.446637	Diet
V3211	431.38762_9.232	DL-Tocopherol	-0.313614	0.105712	0.00330278	0.0219574	Diet
V553	162.11216_0.77	DL-Carnitine	0.0517289	0.0615264	0.392074	0.611976	Diet
V2933	391.28468_7.543	Deoxycholic acid isomer_(needs confirmation)	-0.6674	0.202044	0.00124424	0.0103879	Diet
V2479	347.22112_5.964	cortisone derivative1	-0.153744	0.144595	0.282078	0.516662	Diet
V2596	361.20041_6.102	Cortisone	-0.067854	0.0722816	0.337665	0.569343	Diet
V2615	363.21595_6.234	Cortisol	-0.149233	0.0955116	0.113562	0.295658	Diet
V38	104.10687_0.753	Choline	-0.133925	0.132188	0.300955	0.529623	Diet
V2904	387.1797_7.094	Bis(methylbenzylidene)sorbitol	-0.0198601	0.0854587	0.815761	0.929694	Diet
V827	189.11161_6.753	Azelaic acid_putative1_(needs confirmation)	-0.051835	0.161731	0.743884	0.887224	Diet
V801	187.09738_6.072	Azelaic acid_(needs confirmation)	-0.0216418	0.0925444	0.811528	0.929694	Diet
V300	133.06064_0.73	Asparagine	-0.0208635	0.0925112	0.818338	0.929694	Diet
V423	148.07536_5.424	5-Methoxyindole	0.0781802	0.0931968	0.386026	0.607822	Diet
V399	146.0598_5.796	4-Indolecarbaldehyde	0.148012	0.164789	0.361629	0.586476	Diet
V984	203.12711_6.479	3-tert-Butyladipic acid	-0.0334195	0.0683363	0.612941	0.791532	Diet
V814	188.07019_2.756	3-Indoleacrylic acid_or_trans-3-indoleacrylic acid	-0.118419	0.110019	0.272963	0.50774	Diet
V87	110.07111_0.747	2-Amino-4-methylpyrimidine	0.0133994	0.0796597	0.866953	0.948971	Diet
V2384	339.23216_8.888	2,2'-Methylenebis(4-methyl-6-tert-butylphenol)	0.0838491	0.249445	0.726842	0.870746	Diet
V626	170.09205_0.738	1-Methylhistidine	0.0906402	0.0667281	0.168365	0.366322	Diet
V2547	355.28324_8.666	1-Linoleoyl glycerol_(needs confirmation)	-0.522359	0.190916	0.00649219	0.0347865	Diet
V1698	271.22717_8.714	16-Hydroxyhexadecanoic acid	0.086765	0.0550786	0.10958	0.292774	Diet
V1057	209.07935_6.072	Unannotated, 209.07935_6.072	-0.0342516	0.0871955	0.691464	0.844338	Diet
V1069	210.84238_0.749	Unannotated, 210.84238_0.749	0.0356907	0.0873888	0.67741	0.838586	Diet
V1129	217.10749_5.475	Unannotated, 217.10749_5.475	-0.0700152	0.16122	0.649492	0.812431	Diet
V1145	219.02618_0.772	Unannotated, 219.02618_0.772	-0.199553	0.0819875	0.0146487	0.0626056	Diet
V120	1167.69929_9.177	Unannotated, 1167.69929_9.177	0.135236	0.0859647	0.111186	0.293499	Diet
V1226	225.98675_0.773	Unannotated, 225.98675_0.773	0.0114904	0.190359	0.951026	0.978276	Diet
V1228	226.01731_5.423	Unannotated, 226.01731_5.423	0.114551	0.151984	0.433479	0.632597	Diet
V1259	229.14282_7.145	Unannotated, 229.14282_7.145	-0.0279092	0.10442	0.7872	0.919654	Diet
V1289	231.15855_6.072	Unannotated, 231.15855_6.072	0.000566811	0.113658	0.992673	0.995445	Diet
V1307	232.97484_1.311	Unannotated, 232.97484_1.311	-0.35535	0.128816	0.0061079	0.0342615	Diet
V1314	233.13782_5.794	Unannotated, 233.13782_5.794	-0.0785924	0.0962589	0.402535	0.620507	Diet
V1359	239.16352_6.753	Unannotated, 239.16352_6.753	-0.010964	0.139732	0.933893	0.978276	Diet
V1422	245.13896_6.18	Unannotated, 245.13896_6.18	-0.11207	0.236706	0.6268	0.802755	Diet
V144	120.06531_0.782	Unannotated, 120.06531_0.782	0.0114999	0.0735315	0.86967	0.948971	Diet
V147	120.08054_1.688	Unannotated, 120.08054_1.688	-0.134521	0.0876237	0.119494	0.299988	Diet
V1527	257.17406_7.501	Unannotated, 257.17406_7.501	-0.0280309	0.15053	0.849695	0.943212	Diet
V1528	257.17408_6.753	Unannotated, 257.17408_6.753	-0.217705	0.30807	0.469685	0.670485	Diet
V1544	257.22568_6.966	Unannotated, 257.22568_6.966	0.0748281	0.190809	0.688685	0.843815	Diet
V1547	257.22578_7.343	Unannotated, 257.22578_7.343	-0.741967	0.322788	0.0210733	0.0831355	Diet
V1595	261.14403_4.449	Unannotated, 261.14403_4.449	-0.0915678	0.162739	0.567285	0.754279	Diet
V1664	268.80131_0.748	Unannotated, 268.80131_0.748	0.0437037	0.0728856	0.539932	0.731454	Diet
V1666	268.97765_1.312	Unannotated, 268.97765_1.312	-0.269791	0.0830704	0.00141382	0.0115355	Diet
V1695	271.18966_7.007	Unannotated, 271.18966_7.007	-0.0639254	0.135061	0.624052	0.802755	Diet
V1709	273.16907_5.799	Unannotated, 273.16907_5.799	-0.0413506	0.234806	0.855369	0.943212	Diet
V1711	273.22061_6.955	Unannotated, 273.22061_6.955	-0.240711	0.228241	0.284584	0.518608	Diet
V1779	279.19601_7.848	Unannotated, 279.19601_7.848	-0.324029	0.177919	0.066004	0.197462	Diet
V1811	281.24819_9.12	Unannotated, 281.24819_9.12	0.27057	0.137489	0.0469862	0.157645	Diet
V186	125.09686_6.071	Unannotated, 125.09686_6.071	-0.0152448	0.0933226	0.868493	0.948971	Diet
V1894	289.16508_5.799	Unannotated, 289.16508_5.799	-0.119176	0.383576	0.74909	0.890474	Diet
V2068	309.08163_4.526	Unannotated, 309.08163_4.526	-0.0565628	0.0912033	0.5266	0.719655	Diet
V2136	314.23175_6.572	Unannotated, 314.23175_6.572	0.127303	0.0919931	0.158678	0.356033	Diet
V2203	319.22768_8.254	Unannotated, 319.22768_8.254	-0.207284	0.198918	0.28914	0.519944	Diet
V2281	329.21044_5.963	Unannotated, 329.21044_5.963	-0.174831	0.14557	0.222738	0.439234	Diet
V2313	331.22616_5.999	Unannotated, 331.22616_5.999	-0.0214232	0.110856	0.843198	0.941825	Diet
V2478	347.22108_6.123	Unannotated, 347.22108_6.123	-0.221859	0.143266	0.116942	0.297642	Diet
V2692	369.35086_8.925	Unannotated, 369.35086_8.925	-0.204978	0.13655	0.128377	0.313749	Diet
V2891	385.3459_10.111	Unannotated, 385.3459_10.111	0.384813	0.15083	0.0109029	0.0501814	Diet
V2908	387.20175_6.923	Unannotated, 387.20175_6.923	-0.0993519	0.18241	0.579068	0.761485	Diet
V2932	391.28461_7.945	Unannotated, 391.28461_7.945	-0.709147	0.249344	0.0048976	0.0298006	Diet
V3068	410.32584_7.945	Unannotated, 410.32584_7.945	-0.599224	0.213549	0.00546625	0.0316513	Diet
V3119	417.2477_7.152	Unannotated, 417.2477_7.152	-0.138874	0.118336	0.232649	0.446637	Diet
V3158	427.28102_8.707	Unannotated, 427.28102_8.707	-0.778496	0.230384	0.000891573	0.00865067	Diet
V3205	431.26334_7.313	Unannotated, 431.26334_7.313	-0.177254	0.17319	0.296114	0.526261	Diet
V3206	431.31493_7.961	Unannotated, 431.31493_7.961	-0.14938	0.199209	0.446053	0.648312	Diet
V3222	433.2358_8.23	Unannotated, 433.2358_8.23	-0.0580527	0.14684	0.687889	0.843815	Diet
V3235	438.29711_8.554	Unannotated, 438.29711_8.554	-0.111979	0.163364	0.484056	0.678814	Diet
V3265	445.27871_7.463	Unannotated, 445.27871_7.463	-0.191355	0.215679	0.364007	0.586476	Diet
V3331	457.23567_8.253	Unannotated, 457.23567_8.253	-0.0045356	0.148089	0.976624	0.993224	Diet
V3387	465.24974_6.953	Unannotated, 465.24974_6.953	-0.239446	0.254807	0.340254	0.569655	Diet
V3389	465.30447_8.924	Unannotated, 465.30447_8.924	-0.136818	0.102708	0.176451	0.374828	Diet
V3394	466.32832_8.844	Unannotated, 466.32832_8.844	-0.0761245	0.143808	0.587683	0.769993	Diet
V3400	467.2652_7.342	Unannotated, 467.2652_7.342	-0.708638	0.340325	0.0361333	0.127515	Diet
V3459	479.31934_8.985	Unannotated, 479.31934_8.985	-0.254628	0.138341	0.0633843	0.192295	Diet
V3469	480.344_8.484	Unannotated, 480.344_8.484	0.210834	0.186303	0.249726	0.47687	Diet
V3482	482.35931_8.476	Unannotated, 482.35931_8.476	0.286713	0.233437	0.212393	0.424874	Diet
V3488	484.28966_6.953	Unannotated, 484.28966_6.953	-0.324372	0.209005	0.116373	0.297642	Diet
V3497	486.30542_7.341	Unannotated, 486.30542_7.341	-0.614561	0.295316	0.0362298	0.127515	Diet
V3514	489.24512_6.955	Unannotated, 489.24512_6.955	-0.278097	0.233779	0.227653	0.441771	Diet
V3596	501.30685_7.453	Unannotated, 501.30685_7.453	-0.277282	0.307595	0.358548	0.586476	Diet
V3638	508.37507_8.544	Unannotated, 508.37507_8.544	0.207601	0.169525	0.213029	0.424874	Diet
V3639	508.37522_8.783	Unannotated, 508.37522_8.783	0.21225	0.154467	0.162994	0.363446	Diet
V3656	510.39066_8.779	Unannotated, 510.39066_8.779	0.187706	0.189449	0.312641	0.544845	Diet
V3743	524.33583_8.484	Unannotated, 524.33583_8.484	0.203241	0.159483	0.19523	0.402832	Diet
V3782	529.33822_7.713	Unannotated, 529.33822_7.713	-0.291448	0.282564	0.293169	0.52362	Diet
V3785	530.30375_8.328	Unannotated, 530.30375_8.328	-0.0226529	0.0419261	0.577567	0.761485	Diet
V3804	533.23681_6.953	Unannotated, 533.23681_6.953	-0.260441	0.240755	0.272417	0.50774	Diet
V3806	533.29137_8.923	Unannotated, 533.29137_8.923	-0.157297	0.103367	0.123229	0.305098	Diet
V3811	534.29395_8.329	Unannotated, 534.29395_8.329	-0.0196838	0.0399326	0.610798	0.791532	Diet
V3829	536.36994_8.557	Unannotated, 536.36994_8.557	0.123585	0.131904	0.341158	0.569655	Diet
V3832	536.40643_8.812	Unannotated, 536.40643_8.812	0.307413	0.180896	0.085682	0.251201	Diet
V3854	539.24945_6.122	Unannotated, 539.24945_6.122	-0.25582	0.160797	0.107482	0.29232	Diet
V3855	539.24973_5.963	Unannotated, 539.24973_5.963	-0.147338	0.131652	0.255746	0.485782	Diet
V3972	552.36662_8.542	Unannotated, 552.36662_8.542	0.225128	0.156171	0.143565	0.339077	Diet
V3998	558.29405_8.201	Unannotated, 558.29405_8.201	-0.0475068	0.0708266	0.491707	0.684197	Diet
V4013	560.30556_5.984	Unannotated, 560.30556_5.984	0.175968	0.117317	0.128471	0.313749	Diet
V4014	560.31003_8.406	Unannotated, 560.31003_8.406	-0.0948237	0.089568	0.279999	0.515484	Diet
V4025	562.32514_8.643	Unannotated, 562.32514_8.643	-0.0518985	0.0479518	0.270424	0.50774	Diet
V405	146.9824_0.989	Unannotated, 146.9824_0.989	-0.178456	0.0967581	0.0627102	0.192295	Diet
V4069	567.31723_7.375	Unannotated, 567.31723_7.375	-0.534998	0.188535	0.00509034	0.0299579	Diet
V4071	567.31758_7.288	Unannotated, 567.31758_7.288	-0.518588	0.180125	0.00441315	0.0273159	Diet
V4111	572.43609_7.267	Unannotated, 572.43609_7.267	-0.0958408	0.115813	0.406182	0.620507	Diet
V4146	576.40966_7.968	Unannotated, 576.40966_7.968	-0.141117	0.100688	0.153686	0.349198	Diet
V4154	577.51765_9.367	Unannotated, 577.51765_9.367	0.0805297	0.0959735	0.391479	0.611976	Diet
V4376	603.53266_9.593	Unannotated, 603.53266_9.593	-0.281312	0.0838816	0.000936584	0.00884825	Diet
V4395	605.40574_9.234	Unannotated, 605.40574_9.234	-0.39014	0.131017	0.00324183	0.0219574	Diet
V4409	606.41988_7.704	Unannotated, 606.41988_7.704	-0.0498203	0.262735	0.844757	0.941825	Diet
V4410	606.44822_9.124	Unannotated, 606.44822_9.124	0.249233	0.0908535	0.00637089	0.0346538	Diet
V4421	608.31834_8.327	Unannotated, 608.31834_8.327	-0.00775398	0.0412964	0.833137	0.937605	Diet
V4435	610.30739_8.203	Unannotated, 610.30739_8.203	0.000968945	0.0651872	0.991022	0.995445	Diet
V4445	612.32356_8.408	Unannotated, 612.32356_8.408	-0.0447586	0.0626665	0.462925	0.670121	Diet
V445	150.0135_0.748	Unannotated, 150.0135_0.748	0.00675954	0.0929933	0.944999	0.978276	Diet
V447	150.05804_1.402	Unannotated, 150.05804_1.402	-0.042742	0.158972	0.785376	0.919654	Diet
V4510	620.43569_7.817	Unannotated, 620.43569_7.817	-0.00416894	0.180555	0.984224	0.995314	Diet
V4545	624.44576_9.232	Unannotated, 624.44576_9.232	-0.395494	0.119016	0.00111209	0.0101138	Diet
V4599	632.31855_8.202	Unannotated, 632.31855_8.202	0.0133772	0.0582581	0.816223	0.929694	Diet
V4612	634.33386_8.409	Unannotated, 634.33386_8.409	-0.0355042	0.0566976	0.519049	0.714703	Diet
V4618	634.45117_7.918	Unannotated, 634.45117_7.918	-0.0438336	0.120963	0.707937	0.855722	Diet
V4624	636.34945_8.643	Unannotated, 636.34945_8.643	-0.0286566	0.0415628	0.478161	0.678497	Diet
V4900	674.50378_7.306	Unannotated, 674.50378_7.306	-0.106525	0.133989	0.424866	0.631045	Diet
V4914	676.30589_8.328	Unannotated, 676.30589_8.328	0.0396474	0.0490453	0.412703	0.622522	Diet
V4965	680.6203_9.927	Unannotated, 680.6203_9.927	-0.442751	0.111832	0.000135047	0.00210791	Diet
V4971	682.32613_8.641	Unannotated, 682.32613_8.641	0.0177577	0.0396755	0.65933	0.821439	Diet
V5038	690.44097_7.837	Unannotated, 690.44097_7.837	-0.174905	0.129651	0.170677	0.366437	Diet
V5056	692.62025_9.878	Unannotated, 692.62025_9.878	-0.326892	0.10741	0.00265185	0.0190918	Diet
V5124	700.3061_8.205	Unannotated, 700.3061_8.205	0.0750131	0.0735757	0.299846	0.529623	Diet
V5135	702.3213_8.412	Unannotated, 702.3213_8.412	-0.00510503	0.0475322	0.904187	0.974785	Diet
V5151	704.33682_8.643	Unannotated, 704.33682_8.643	-0.0383969	0.0361942	0.275224	0.509307	Diet
V5273	718.47217_8.031	Unannotated, 718.47217_8.031	-0.188739	0.12945	0.139001	0.332676	Diet
V5277	718.5298_7.222	Unannotated, 718.5298_7.222	-0.0969448	0.133906	0.467392	0.670485	Diet
V5431	734.60377_9.658	Unannotated, 734.60377_9.658	0.2146	0.0953802	0.0240321	0.0927691	Diet
V5706	762.49818_7.924	Unannotated, 762.49818_7.924	-0.117715	0.178967	0.50131	0.694866	Diet
V5812	772.32409_8.641	Unannotated, 772.32409_8.641	0.0470676	0.0499571	0.3378	0.569343	Diet
V5841	774.56239_9.299	Unannotated, 774.56239_9.299	-0.0431872	0.0946904	0.642014	0.808712	Diet
V5855	776.51362_8.011	Unannotated, 776.51362_8.011	-0.0846259	0.144706	0.548705	0.740545	Diet
V5997	790.5295_8.096	Unannotated, 790.5295_8.096	-0.0289835	0.102328	0.768029	0.904008	Diet
V6133	802.59368_9.193	Unannotated, 802.59368_9.193	-0.126568	0.370726	0.725986	0.870746	Diet
V6145	804.5447_8.18	Unannotated, 804.5447_8.18	-0.00109629	0.0680215	0.982131	0.995314	Diet
V618	169.09439_0.713	Unannotated, 169.09439_0.713	-0.107247	0.121649	0.365935	0.586476	Diet
V6209	810.3139_4.833	Unannotated, 810.3139_4.833	0.00680786	0.12846	0.956671	0.981271	Diet
V6648	844.51806_8.19	Unannotated, 844.51806_8.19	-0.0207638	0.0806357	0.791569	0.919654	Diet
V713	178.91971_1.002	Unannotated, 178.91971_1.002	-0.171633	0.137491	0.204962	0.418075	Diet
V742	181.96585_0.764	Unannotated, 181.96585_0.764	-0.123288	0.0725276	0.0860661	0.251201	Diet
V790	187.00649_5.032	Unannotated, 187.00649_5.032	0.0123535	0.133298	0.926237	0.97513	Diet
V892	196.86473_0.754	Unannotated, 196.86473_0.754	0.00951431	0.0770824	0.897117	0.970075	Diet
V937	201.03742_1.018	Unannotated, 201.03742_1.018	-0.390092	0.156359	0.0126506	0.0560685	Diet
V938	201.03753_1.312	Unannotated, 201.03753_1.312	-0.355273	0.130256	0.00665458	0.0351323	Diet
V972	203.02035_0.762	Unannotated, 203.02035_0.762	-0.263263	0.207522	0.195245	0.402832	Diet
V973	203.05216_0.782	Unannotated, 203.05216_0.782	-0.227937	0.0787404	0.00415166	0.0261482	Diet
V1111	215.12841_6.798	Unannotated, 215.12841_6.798	0.00669351	0.0871632	0.936202	0.978276	Diet
V1309	233.07552_6.072	Unannotated, 233.07552_6.072	-0.0139437	0.133216	0.91513	0.974945	Diet
V1627	263.19993_7.848	Unannotated, 263.19993_7.848	-0.299303	0.154423	0.0507009	0.168533	Diet
V1820	283.15338_7.075	Unannotated, 283.15338_7.075	0.0959028	0.109878	0.370373	0.588336	Diet
V1868	287.09968_4.531	Unannotated, 287.09968_4.531	-0.104763	0.119941	0.373573	0.590804	Diet
V2034	303.23109_8.252	Unannotated, 303.23109_8.252	-0.237587	0.192656	0.210412	0.424371	Diet
V2233	323.25902_8.394	Unannotated, 323.25902_8.394	-0.0226197	0.22967	0.915662	0.974945	Diet
V2238	325.21055_8.957	Unannotated, 325.21055_8.957	0.279922	0.0920316	0.00268682	0.0190918	Diet
V2256	327.22619_9.116	Unannotated, 327.22619_9.116	0.250694	0.131564	0.0544622	0.176144	Diet
V2261	327.23099_8.181	Unannotated, 327.23099_8.181	-0.0748111	0.195271	0.69519	0.846011	Diet
V2372	337.27284_8.185	Unannotated, 337.27284_8.185	-0.0461183	0.107713	0.66127	0.821439	Diet
V2492	349.21066_8.944	Unannotated, 349.21066_8.944	0.00918042	0.0891239	0.917915	0.974945	Diet
V2566	357.2782_7.541	Unannotated, 357.2782_7.541	-0.593199	0.200802	0.00358737	0.0234158	Diet
V2969	396.31042_7.608	Unannotated, 396.31042_7.608	0.191002	0.0934594	0.0394994	0.137673	Diet
V3065	409.25559_8.236	Unannotated, 409.25559_8.236	-0.0826578	0.105806	0.426335	0.631045	Diet
V3233	437.2903_7.85	Unannotated, 437.2903_7.85	-0.417556	0.223375	0.0595278	0.189119	Diet
V3386	465.24694_7.467	Unannotated, 465.24694_7.467	-0.304284	0.204285	0.13053	0.316623	Diet
V3449	477.30344_8.861	Unannotated, 477.30344_8.861	-0.177712	0.148589	0.223899	0.439234	Diet
V3474	481.24399_6.245	Unannotated, 481.24399_6.245	-0.0823625	0.158894	0.597445	0.779937	Diet
V3486	483.25937_6.349	Unannotated, 483.25937_6.349	-0.606749	0.230805	0.00873035	0.0421961	Diet
V3661	511.28691_7.32	Unannotated, 511.28691_7.32	-0.151503	0.182676	0.402687	0.620507	Diet
V3664	511.29162_6.967	Unannotated, 511.29162_6.967	0.0930541	0.202492	0.6392	0.808712	Diet
V3760	525.26999_6.18	Unannotated, 525.26999_6.18	0.20093	0.124913	0.103647	0.284041	Diet
V3857	539.31813_7.584	Unannotated, 539.31813_7.584	-0.172214	0.17633	0.319339	0.553829	Diet
V3890	543.28029_5.825	Unannotated, 543.28029_5.825	-0.0125987	0.124235	0.921835	0.97513	Diet
V3924	547.15907_7.394	Unannotated, 547.15907_7.394	0.107811	0.174806	0.527212	0.719655	Diet
V3957	551.32213_7.67	Unannotated, 551.32213_7.67	-0.608668	0.178295	0.000853482	0.00851111	Diet
V444	150.0014_8.372	Unannotated, 150.0014_8.372	-0.0209391	0.101523	0.827432	0.93669	Diet
V4749	655.38065_7.922	Unannotated, 655.38065_7.922	-0.0412684	0.136036	0.756522	0.896342	Diet
V68	107.0498_5.031	Unannotated, 107.0498_5.031	0.0623317	0.138501	0.64532	0.810035	Diet
V798	187.09606_4.548	Unannotated, 187.09606_4.548	-0.00816842	0.0600616	0.890978	0.967223	Diet
V932	200.04016_0.726	Unannotated, 200.04016_0.726	0.0417083	0.0711523	0.551937	0.741125	Diet
V2161	316.24756_6.819	Unannotated, 316.24756_6.819	-0.0469937	0.115747	0.685468	0.843815	Diet
V4079	568.33814_8.193	Unannotated, 568.33814_8.193	-0.329579	0.129568	0.011139	0.0506189	Diet
V4446	612.33115_8.191	Unannotated, 612.33115_8.191	-0.279532	0.129559	0.0299265	0.110759	Diet
