# Supplementary material for: Aging-linked systemic lipid signature is reprogrammed by caloric restriction in rhesus monkeys
Source: Mol Syst Biol. 2025 Dec 10;22(2):281–305. doi: 10.1038/s44320-025-00177-3 (PMC12864875; doi:10.1038/s44320-025-00177-3)
Supplement: Supplementary file 6 — Source data Fig. 4 [file 44320_2025_177_MOESM6_ESM.zip › MSB-2025-13100_SourceDataforFigure4/4B/4B_Enrichment_Diet.xlsx]

## Sheet: Sheet1
pathway	Category	pval	padj	log2err	ES	NES	size	leadingEdge
AC	Fatty Acyls	0.837313	0.888529	0.0404114	-0.511888	-0.766265	3	V3003, V3152
Alcohols	Small Molecules	0.51073	0.723534	0.0817516	0.756983	1.00941	1	V1029
Alkanyl-TG	Glycerolipids	0.0281206	0.136586	0.352488	-0.98324	-1.29935	1	V6764
Amines	Small Molecules	0.422747	0.684447	0.0922597	0.790503	1.05411	1	V553
Amino acids	Small Molecules	0.661479	0.832973	0.100991	0.403955	0.814389	5	V626, V499
Benzenoids	Small Molecules	0.35473	0.684447	0.133555	0.6	1.11885	4	V2384, V457, V711, V2904
Cer[NS]	Sphingolipids	0.00649154	0.0441425	0.407018	-0.886686	-1.52518	6	V4818, V4725, V4632, V4533, V4867, V4708
DG	Glycerolipids	0.000285789	0.00323895	0.498493	-0.902857	-1.68221	9	V4650, V4640, V4429, V4437, V4468, V5079, V4630, V4487, V4621
Even	Even-Chain Fatty Acyls	6.94456e-05	0.00118058	0.538434	-0.607443	-1.46046	136	V5859, V6744, V7181, V4650, V4640, V5158, V6764, V4264, V4429, V4437, V6495, V4468, V3918, V5079, V5639, V5365, V4725, V4630, V3839, V6013, V6808, V6107, V2570, V4533, V5232, V4867, V3550, V4024, V3313, V4487, V3705, V3589, V4621, V3003, V4708, V2565, V6175, V5664, V2547, V6425, V3453, V6150, V5620, V6557, V5724, V5389, V3441, V7167, V5838, V6216, V4481, V3903, V4893, V5954, V4110, V6295
Fatty Acyls	Fatty Acyls	0.814689	0.888529	0.0284333	-0.371978	-0.754141	14	V2570, V2565, V2547
High	High Fatty Acyl Unsaturation	0.0191969	0.108782	0.352488	-0.729699	-1.47938	14	V4264, V3918, V4024, V3705, V6175, V5664, V6557, V5724, V6216, V5954, V7136
Low	Low Fatty Acyl Unsaturation	0.00579197	0.0441425	0.407018	-0.580529	-1.37818	71	V5859, V6744, V4650, V4640, V5158, V6764, V4437, V4818, V6495, V5079, V4725, V3839, V4632, V6013, V2570, V4533, V5232, V4867, V3550
LysoPC	Glycerophospholipids	0.628074	0.821327	0.0363018	-0.408592	-0.935481	38	V4264, V3918, V3839, V3550, V4024, V3705
LysoPE	Glycerophospholipids	0.157047	0.53396	0.12564	-0.764718	-1.26264	5	V3313, V3589, V3453, V3441
LysoPI	Glycerophospholipids	0.778378	0.888529	0.0718276	0.507003	0.766247	2	V4333
Medium	Medium Fatty Acyl Unsaturation	0.209326	0.58584	0.0908241	-0.525917	-1.18261	32	V4429, V5639, V5365, V4630, V6808, V6107, V4487, V4621, V2547, V6425, V5620, V3441, V7167
Nucleosides	Small Molecules	0.385185	0.684447	0.0891647	-0.829609	-1.09632	1	V1649
Odd	Odd-Chain Fatty Acyls	0.826498	0.888529	0.0238623	-0.34922	-0.770089	25	V4818, V4632, V7283
Organoheterocyclic compounds	Small Molecules	0.577778	0.785778	0.134273	0.362857	0.883499	9	V688, V399, V423, V353, V842, V87
Other small molecules	Small Molecules	0.723101	0.878052	0.0497903	-0.607843	-0.857474	2	V1551, V38
PC	Glycerophospholipids	0.0830705	0.313822	0.156312	-0.602506	-1.32863	25	V5859, V5158, V5639, V5365, V6107, V6175, V5664, V6150, V5620, V5389, V7167, V5838, V5954
PE	Glycerophospholipids	0.295886	0.670675	0.095288	-0.809524	-1.14198	2	V5232, V5724
PE-NMe2	Glycerophospholipids	0.943243	0.943243	0.0623861	0.403361	0.609611	2	V5820, V5521
PI	Glycerophospholipids	0.182879	0.565264	0.206588	0.675012	1.36085	5	V6541, V6507, V7173
Plasmanyl-PC	Glycerophospholipids	0.241228	0.58584	0.190023	0.60784	1.27734	6	V5544, V5279, V7010, V6031, V5566
Plasmenyl-PC	Glycerophospholipids	0.471056	0.722757	0.0542316	-0.505858	-1.03065	15	V6495, V6808, V6425, V6557, V6295
Plasmenyl-PE	Glycerophospholipids	0.396887	0.684447	0.135741	0.50565	1.01941	5	V5371, V5126, V5623, V5370, V5319
Prenol lipids	Prenols	0.316667	0.672917	0.100633	-0.865922	-1.14431	1	V3211
S1P	Sphingolipids	0.488924	0.722757	0.0683111	-0.731092	-1.03134	2	V2839, V2803
SM	Sphingolipids	6.49167e-06	0.000220717	0.610527	0.804951	2.49939	17	V5402, V6229, V6414, V5644, V6280, V6251, V6122, V5032, V6443, V5381, V5147, V5947, V5288, V6446
Steroids	Steroids	0.862396	0.888529	0.0280107	-0.358135	-0.686981	10	V2933, V2615, V2479, V2596, V3293, V3580
TG	Glycerolipids	0.0348993	0.148322	0.282013	-0.852523	-1.40762	5	V6744, V7181, V7283, V6013
Very High	Very High Fatty Acyl Unsaturation	0.23962	0.58584	0.0908241	-0.628155	-1.20494	10	V3589, V2565, V4481, V3903, V4110, V4247, V6531, V7079
Very Low	Very Low Fatty Acyl Unsaturation	0.404737	0.684447	0.0567672	-0.474453	-1.07512	34	V7181, V4468, V7283, V3313, V3003
