# Supplementary material for: Aging-linked systemic lipid signature is reprogrammed by caloric restriction in rhesus monkeys
Source: Mol Syst Biol. 2025 Dec 10;22(2):281–305. doi: 10.1038/s44320-025-00177-3 (PMC12864875; doi:10.1038/s44320-025-00177-3)
Supplement: Supplementary file 7 — Source data Fig. 5 [file 44320_2025_177_MOESM7_ESM.zip]

Archive with 8 entries (4 files):
- MSB-2025-13100_SourceDataforFigure5/
- MSB-2025-13100_SourceDataforFigure5/5D/
- MSB-2025-13100_SourceDataforFigure5/5D/5D_ChangeOverTime_Sex.xlsx
- MSB-2025-13100_SourceDataforFigure5/5A/
- MSB-2025-13100_SourceDataforFigure5/5A/~$5A_VolcanoPlot_Sex.xlsx
- MSB-2025-13100_SourceDataforFigure5/5A/5A_VolcanoPlot_Sex.xlsx
- MSB-2025-13100_SourceDataforFigure5/5B/
- MSB-2025-13100_SourceDataforFigure5/5B/5B_Enrichment_Sex.xlsx
