# Supplementary material for: Aging-linked systemic lipid signature is reprogrammed by caloric restriction in rhesus monkeys
Source: Mol Syst Biol. 2025 Dec 10;22(2):281–305. doi: 10.1038/s44320-025-00177-3 (PMC12864875; doi:10.1038/s44320-025-00177-3)
Supplement: Supplementary file 7 — Source data Fig. 5 [file 44320_2025_177_MOESM7_ESM.zip › MSB-2025-13100_SourceDataforFigure5/5D/5D_ChangeOverTime_Sex.xlsx]

## Sheet: Fig5D_ChangeOverTime_Sex
Index	Features	Age	Sex	Mean_abundance	StandardError_abundance	p_value	adjusted_p_value	t_stat
V1551	Glycerophosphocholine	7	M	21.5164	0.314046	NA	NA	NA
V1551	Glycerophosphocholine	8	F	22.0718	NA	NA	NA	NA
V1551	Glycerophosphocholine	8	M	21.7189	0.265332	NA	NA	NA
V1551	Glycerophosphocholine	9	F	22.0099	0.268851	NA	NA	NA
V1551	Glycerophosphocholine	9	M	21.6471	0.175421	0.988857	0.988857	0.0166963
V1551	Glycerophosphocholine	10	F	21.8964	0.134804	0.759005	0.759005	-0.31884
V1551	Glycerophosphocholine	10	M	21.7185	0.133306	0.101229	0.202459	1.87008
V1551	Glycerophosphocholine	11	F	21.8548	0.209594	0.873973	0.873973	0.171224
V1551	Glycerophosphocholine	11	M	21.6937	0.173466	0.458226	0.873973	0.769172
V1551	Glycerophosphocholine	12	F	21.4523	0.157361	0.249184	0.310716	1.2236
V1551	Glycerophosphocholine	12	M	21.4057	0.260769	0.249184	0.310716	1.2236
V1551	Glycerophosphocholine	13	F	21.7806	0.246234	0.244635	0.48927	1.51198
V1551	Glycerophosphocholine	13	M	21.2496	0.262202	0.789762	0.789762	0.280034
V1551	Glycerophosphocholine	14	F	21.4797	0.186395	0.114407	0.228814	1.68539
V1551	Glycerophosphocholine	14	M	20.9891	0.145876	0.114407	0.228814	1.68539
V1551	Glycerophosphocholine	15	F	20.7635	0.351819	0.827544	0.827544	-0.228965
V1551	Glycerophosphocholine	15	M	20.9942	0.236518	0.827544	0.827544	-0.228965
V1551	Glycerophosphocholine	16	F	21.251	0.314311	0.218638	0.437276	1.32552
V1551	Glycerophosphocholine	16	M	20.8246	0.319326	0.900597	0.900597	0.127822
V1551	Glycerophosphocholine	17	F	21.0085	0.222783	0.0909023	0.123976	2.65852
V1551	Glycerophosphocholine	17	M	20.1591	0.170796	0.0909023	0.123976	2.65852
V1551	Glycerophosphocholine	18	F	20.7525	0.275657	0.788642	0.788642	0.279806
V1551	Glycerophosphocholine	18	M	20.2187	0.307435	0.788642	0.788642	0.279806
V1551	Glycerophosphocholine	19	F	20.7501	0.119307	0.565514	0.565514	0.586866
V1551	Glycerophosphocholine	19	M	20.4785	0.171274	0.103453	0.206906	1.76283
V1551	Glycerophosphocholine	20	F	20.7702	0.200394	0.735378	0.735378	0.348734
V1551	Glycerophosphocholine	20	M	20.3578	0.183098	NA	NA	NA
V1551	Glycerophosphocholine	21	F	20.5368	0.0693759	0.671338	0.671338	-0.447338
V1551	Glycerophosphocholine	21	M	20.485	0.165259	0.671338	0.671338	-0.447338
V1551	Glycerophosphocholine	22	F	20.7687	0.107706	0.00144486	0.00288973	4.05252
V1551	Glycerophosphocholine	22	M	20.1793	0.127026	0.00144486	0.00288973	4.05252
V1551	Glycerophosphocholine	23	F	20.8078	0.275696	0.303226	0.303226	1.14388
V1551	Glycerophosphocholine	23	M	20.4926	0.194983	0.303226	0.303226	1.14388
V1551	Glycerophosphocholine	24	F	20.5219	0.0982471	0.335054	0.458808	1.03696
V1551	Glycerophosphocholine	24	M	20.3315	0.150357	0.335054	0.458808	1.03696
V1551	Glycerophosphocholine	25	F	20.3382	0.157557	0.891837	0.891837	-0.138161
V1551	Glycerophosphocholine	25	M	20.4038	0.191116	0.881172	0.891837	-0.155036
V1551	Glycerophosphocholine	26	F	20.3909	0.256223	0.177027	0.354054	1.48196
V1551	Glycerophosphocholine	26	M	20.0883	0.209089	0.89977	0.89977	-0.131386
V1551	Glycerophosphocholine	27	F	20.6379	0.21253	0.110073	0.220145	1.72744
V1551	Glycerophosphocholine	27	M	20.1211	0.177081	0.431845	0.431845	1.18124
V1551	Glycerophosphocholine	28	F	20.2234	0.334551	NA	NA	NA
V1551	Glycerophosphocholine	28	M	20.2995	0.289094	0.872925	0.872925	-0.195626
V1551	Glycerophosphocholine	29	F	20.5145	0.20752	0.732295	0.732295	0.427516
V1551	Glycerophosphocholine	29	M	20.1505	0.353864	NA	NA	NA
V1551	Glycerophosphocholine	30	F	19.9003	0.696646	NA	NA	NA
V1551	Glycerophosphocholine	31	F	20.1727	0.123198	NA	NA	NA
V1551	Glycerophosphocholine	31	M	20.6435	NA	NA	NA	NA
V1551	Glycerophosphocholine	33	F	20.9435	0.408334	NA	NA	NA
V1698	16-Hydroxyhexadecanoic acid	7	M	20.5966	0.211982	NA	NA	NA
V1698	16-Hydroxyhexadecanoic acid	8	F	20.5527	NA	NA	NA	NA
V1698	16-Hydroxyhexadecanoic acid	8	M	20.2281	0.133345	NA	NA	NA
V1698	16-Hydroxyhexadecanoic acid	9	F	20.547	0.0786395	NA	NA	NA
V1698	16-Hydroxyhexadecanoic acid	9	M	20.7981	0.0803492	0.429656	0.429656	-0.872389
V1698	16-Hydroxyhexadecanoic acid	10	F	20.5417	0.0697244	0.184565	0.360838	-1.53903
V1698	16-Hydroxyhexadecanoic acid	10	M	20.7436	0.0850666	0.360838	0.360838	-0.971834
V1698	16-Hydroxyhexadecanoic acid	11	F	20.7583	0.126127	0.387165	0.387165	-1.005
V1698	16-Hydroxyhexadecanoic acid	11	M	21.0119	0.0873883	0.097026	0.194052	-1.86226
V1698	16-Hydroxyhexadecanoic acid	12	F	20.6015	0.163168	0.20134	0.23639	1.39564
V1698	16-Hydroxyhexadecanoic acid	12	M	20.6345	0.184456	0.20134	0.23639	1.39564
V1698	16-Hydroxyhexadecanoic acid	13	F	20.7502	0.0747035	0.366673	0.366673	1.04352
V1698	16-Hydroxyhexadecanoic acid	13	M	20.387	0.11957	0.151815	0.30363	1.86154
V1698	16-Hydroxyhexadecanoic acid	14	F	20.4289	0.0902859	0.851995	0.851995	0.190356
V1698	16-Hydroxyhexadecanoic acid	14	M	20.4225	0.0723634	0.851995	0.851995	0.190356
V1698	16-Hydroxyhexadecanoic acid	15	F	20.3942	0.091635	0.112097	0.224193	1.7782
V1698	16-Hydroxyhexadecanoic acid	15	M	20.2292	0.111399	0.112097	0.224193	1.7782
V1698	16-Hydroxyhexadecanoic acid	16	F	20.5906	0.10096	0.0783132	0.156626	2.11782
V1698	16-Hydroxyhexadecanoic acid	16	M	20.2472	0.130562	0.346184	0.346184	0.984218
V1698	16-Hydroxyhexadecanoic acid	17	F	20.3184	0.16336	0.549306	0.983882	0.782555
V1698	16-Hydroxyhexadecanoic acid	17	M	20.218	0.0904804	0.549306	0.983882	0.782555
V1698	16-Hydroxyhexadecanoic acid	18	F	20.4432	0.116871	0.0495813	0.0495813	2.51626
V1698	16-Hydroxyhexadecanoic acid	18	M	19.9615	0.0781101	0.0495813	0.0495813	2.51626
V1698	16-Hydroxyhexadecanoic acid	19	F	20.3792	0.0790082	0.00267354	0.00534709	3.64365
V1698	16-Hydroxyhexadecanoic acid	19	M	19.8927	0.0702461	0.0189802	0.0189802	2.9863
V1698	16-Hydroxyhexadecanoic acid	20	F	20.2083	0.0616657	0.00218886	0.00218886	4.17178
V1698	16-Hydroxyhexadecanoic acid	20	M	19.8749	0.0724028	NA	NA	NA
V1698	16-Hydroxyhexadecanoic acid	21	F	20.3092	0.203612	0.0272019	0.0306318	2.78462
V1698	16-Hydroxyhexadecanoic acid	21	M	19.6946	0.0788636	0.0272019	0.0306318	2.78462
V1698	16-Hydroxyhexadecanoic acid	22	F	20.204	0.120349	0.0156418	0.0312836	2.79244
V1698	16-Hydroxyhexadecanoic acid	22	M	19.8248	0.0699519	0.0156418	0.0312836	2.79244
V1698	16-Hydroxyhexadecanoic acid	23	F	20.0373	0.156996	0.682425	0.682425	0.446312
V1698	16-Hydroxyhexadecanoic acid	23	M	19.8613	0.0641303	0.682425	0.682425	0.446312
V1698	16-Hydroxyhexadecanoic acid	24	F	20.1686	0.0938237	0.00434153	0.00868306	4.52223
V1698	16-Hydroxyhexadecanoic acid	24	M	19.7938	0.0637426	0.00434153	0.00868306	4.52223
V1698	16-Hydroxyhexadecanoic acid	25	F	20.1589	0.107312	0.232369	0.258857	1.24603
V1698	16-Hydroxyhexadecanoic acid	25	M	19.9213	0.0936673	0.258857	0.258857	1.30252
V1698	16-Hydroxyhexadecanoic acid	26	F	20.155	0.0531125	0.0827183	0.0827183	1.95396
V1698	16-Hydroxyhexadecanoic acid	26	M	19.845	0.0892175	0.0790785	0.0827183	2.12243
V1698	16-Hydroxyhexadecanoic acid	27	F	20.0972	0.137584	0.599792	0.599792	0.541672
V1698	16-Hydroxyhexadecanoic acid	27	M	19.8589	0.174111	0.53822	0.599792	0.799292
V1698	16-Hydroxyhexadecanoic acid	28	F	20.2179	0.117673	NA	NA	NA
V1698	16-Hydroxyhexadecanoic acid	28	M	19.9737	0.123477	0.116424	0.116424	2.12739
V1698	16-Hydroxyhexadecanoic acid	29	F	20.1919	0.089816	0.0061435	0.0061435	4.14268
V1698	16-Hydroxyhexadecanoic acid	29	M	19.6544	0.0275692	NA	NA	NA
V1698	16-Hydroxyhexadecanoic acid	30	F	20.3203	0.166088	NA	NA	NA
V1698	16-Hydroxyhexadecanoic acid	31	F	20.1018	0.0439139	NA	NA	NA
V1698	16-Hydroxyhexadecanoic acid	31	M	19.755	NA	NA	NA	NA
V1698	16-Hydroxyhexadecanoic acid	33	F	20.3001	0.121163	NA	NA	NA
V1889	O-Octanoyl-L-carnitine	7	M	19.8608	0.685543	NA	NA	NA
V1889	O-Octanoyl-L-carnitine	8	F	18.7689	NA	NA	NA	NA
V1889	O-Octanoyl-L-carnitine	8	M	19.5546	0.359768	NA	NA	NA
V1889	O-Octanoyl-L-carnitine	9	F	19.6232	0.565016	NA	NA	NA
V1889	O-Octanoyl-L-carnitine	9	M	20.5516	0.241679	0.54667	0.54667	-0.814231
V1889	O-Octanoyl-L-carnitine	10	F	19.0198	0.26259	0.0290402	0.0382295	-2.65478
V1889	O-Octanoyl-L-carnitine	10	M	20.2728	0.209722	0.0382295	0.0382295	-2.55338
V1889	O-Octanoyl-L-carnitine	11	F	19.8367	0.225453	0.768919	0.768919	-0.317959
V1889	O-Octanoyl-L-carnitine	11	M	20.0275	0.174407	0.557936	0.768919	-0.612283
V1889	O-Octanoyl-L-carnitine	12	F	19.8307	0.245261	0.878574	0.878574	0.157383
V1889	O-Octanoyl-L-carnitine	12	M	20.1955	0.245852	0.878574	0.878574	0.157383
V1889	O-Octanoyl-L-carnitine	13	F	20.8184	0.448468	0.746133	0.920899	0.362751
V1889	O-Octanoyl-L-carnitine	13	M	20.7079	0.244757	0.920899	0.920899	-0.102508
V1889	O-Octanoyl-L-carnitine	14	F	19.757	0.234749	0.20685	0.4137	-1.34126
V1889	O-Octanoyl-L-carnitine	14	M	19.934	0.244244	0.20685	0.4137	-1.34126
V1889	O-Octanoyl-L-carnitine	15	F	20.0548	0.280426	0.314969	0.314969	-1.11979
V1889	O-Octanoyl-L-carnitine	15	M	20.8703	0.185363	0.314969	0.314969	-1.11979
V1889	O-Octanoyl-L-carnitine	16	F	20.2961	0.191323	0.523913	0.523913	-0.705747
V1889	O-Octanoyl-L-carnitine	16	M	20.6752	0.29664	0.486237	0.523913	-0.722069
V1889	O-Octanoyl-L-carnitine	17	F	20.869	0.266463	0.0603907	0.120781	2.1008
V1889	O-Octanoyl-L-carnitine	17	M	20.8629	0.13937	0.0603907	0.120781	2.1008
V1889	O-Octanoyl-L-carnitine	18	F	21.0266	0.204634	0.248528	0.435704	-1.259
V1889	O-Octanoyl-L-carnitine	18	M	21.1141	0.140069	0.248528	0.435704	-1.259
V1889	O-Octanoyl-L-carnitine	19	F	20.4645	0.279489	0.185242	0.185242	-1.46286
V1889	O-Octanoyl-L-carnitine	19	M	21.1003	0.159385	0.100043	0.185242	-1.77136
V1889	O-Octanoyl-L-carnitine	20	F	21.2185	0.568805	0.38168	0.38168	0.989739
V1889	O-Octanoyl-L-carnitine	20	M	20.5406	0.251723	NA	NA	NA
V1889	O-Octanoyl-L-carnitine	21	F	20.4337	0.373542	0.314177	0.492983	-1.14027
V1889	O-Octanoyl-L-carnitine	21	M	21.0582	0.200192	0.314177	0.492983	-1.14027
V1889	O-Octanoyl-L-carnitine	22	F	21.1945	0.214531	0.576405	0.576405	-0.573391
V1889	O-Octanoyl-L-carnitine	22	M	21.1334	0.187139	0.576405	0.576405	-0.573391
V1889	O-Octanoyl-L-carnitine	23	F	20.7336	0.13089	0.0189971	0.0379942	-3.30222
V1889	O-Octanoyl-L-carnitine	23	M	21.1421	0.173834	0.0189971	0.0379942	-3.30222
V1889	O-Octanoyl-L-carnitine	24	F	21.1992	0.156901	0.11979	0.239581	1.74193
V1889	O-Octanoyl-L-carnitine	24	M	20.7239	0.186559	0.11979	0.239581	1.74193
V1889	O-Octanoyl-L-carnitine	25	F	21.3651	0.131762	0.500643	0.500643	-0.689087
V1889	O-Octanoyl-L-carnitine	25	M	21.3138	0.176312	0.104603	0.209206	1.86767
V1889	O-Octanoyl-L-carnitine	26	F	21.4221	0.219791	0.977598	0.977598	-0.029362
V1889	O-Octanoyl-L-carnitine	26	M	21.1173	0.157798	0.117093	0.234187	1.89226
V1889	O-Octanoyl-L-carnitine	27	F	21.1785	0.2971	0.214123	0.214123	-1.33142
V1889	O-Octanoyl-L-carnitine	27	M	21.3995	0.234788	0.0859706	0.171941	2.41434
V1889	O-Octanoyl-L-carnitine	28	F	21.0922	0.0823052	NA	NA	NA
V1889	O-Octanoyl-L-carnitine	28	M	21.2406	0.179521	0.584619	0.584619	-0.594326
V1889	O-Octanoyl-L-carnitine	29	F	21.1837	0.170168	0.0660478	0.0660478	2.28218
V1889	O-Octanoyl-L-carnitine	29	M	20.7478	0.13923	NA	NA	NA
V1889	O-Octanoyl-L-carnitine	30	F	21.3494	0.38046	NA	NA	NA
V1889	O-Octanoyl-L-carnitine	31	F	21.3332	0.184609	NA	NA	NA
V1889	O-Octanoyl-L-carnitine	31	M	21.5519	NA	NA	NA	NA
V1889	O-Octanoyl-L-carnitine	33	F	21.0462	0.298959	NA	NA	NA
V1896	Testosterone	7	M	18.0662	0.610873	NA	NA	NA
V1896	Testosterone	8	F	17.286	NA	NA	NA	NA
V1896	Testosterone	8	M	18.4382	0.487091	NA	NA	NA
V1896	Testosterone	9	F	17.8867	0.512877	NA	NA	NA
V1896	Testosterone	9	M	18.5065	0.176681	0.369374	0.369374	-1.00598
V1896	Testosterone	10	F	17.8008	0.303477	0.191371	0.217969	-1.43812
V1896	Testosterone	10	M	18.5113	0.194726	0.217969	0.217969	-1.38579
V1896	Testosterone	11	F	18.2652	0.230388	0.223555	0.44711	-1.51793
V1896	Testosterone	11	M	18.5911	0.149365	0.906834	0.906834	-0.121748
V1896	Testosterone	12	F	18.063	0.245252	0.047936	0.095872	-2.54825
V1896	Testosterone	12	M	18.3822	0.184269	0.047936	0.095872	-2.54825
V1896	Testosterone	13	F	18.1211	0.419041	0.998032	0.998032	0.00273905
V1896	Testosterone	13	M	18.3768	0.174371	0.445083	0.890166	-0.808525
V1896	Testosterone	14	F	17.9754	0.269478	0.0419838	0.0839676	-2.37426
V1896	Testosterone	14	M	18.4955	0.121595	0.0419838	0.0839676	-2.37426
V1896	Testosterone	15	F	17.6022	0.26394	0.112037	0.224074	-2.15379
V1896	Testosterone	15	M	18.2166	0.0932501	0.112037	0.224074	-2.15379
V1896	Testosterone	16	F	17.8992	0.416991	0.941207	0.941207	0.0768529
V1896	Testosterone	16	M	18.3236	0.10905	0.156161	0.312322	-1.62338
V1896	Testosterone	17	F	17.4582	0.392711	0.565369	0.565369	-0.802691
V1896	Testosterone	17	M	18.2478	0.143845	0.565369	0.565369	-0.802691
V1896	Testosterone	18	F	17.5886	0.317539	0.236466	0.236466	1.39855
V1896	Testosterone	18	M	17.8413	0.120381	0.236466	0.236466	1.39855
V1896	Testosterone	19	F	17.5415	0.2946	0.0700683	0.140137	-2.09966
V1896	Testosterone	19	M	18.1963	0.158359	0.611088	0.611088	-0.528146
V1896	Testosterone	20	F	17.5515	0.160355	0.785833	0.785833	-0.279725
V1896	Testosterone	20	M	17.8949	0.160994	NA	NA	NA
V1896	Testosterone	21	F	17.1473	0.361977	0.0200543	0.0401086	-3.4147
V1896	Testosterone	21	M	17.9494	0.106183	0.0200543	0.0401086	-3.4147
V1896	Testosterone	22	F	16.9424	0.321908	0.0156958	0.0313915	-2.88891
V1896	Testosterone	22	M	17.9568	0.147672	0.0156958	0.0313915	-2.88891
V1896	Testosterone	23	F	17.1172	0.203215	0.113714	0.113714	-1.94972
V1896	Testosterone	23	M	17.9809	0.175464	0.113714	0.113714	-1.94972
V1896	Testosterone	24	F	16.6906	0.327185	0.0157122	0.0314245	-3.34808
V1896	Testosterone	24	M	17.7763	0.215575	0.0157122	0.0314245	-3.34808
V1896	Testosterone	25	F	17.0542	0.240902	0.208777	0.208777	-1.31003
V1896	Testosterone	25	M	17.7719	0.205908	0.155345	0.208777	-1.9594
V1896	Testosterone	26	F	16.7655	0.232273	0.153848	0.153848	-1.55873
V1896	Testosterone	26	M	17.7059	0.193665	0.0904314	0.153848	-2.78058
V1896	Testosterone	27	F	17.028	0.369974	0.104274	0.208547	-1.77422
V1896	Testosterone	27	M	17.8683	0.278912	0.759104	0.759104	-0.372205
V1896	Testosterone	28	F	16.7666	0.411427	NA	NA	NA
V1896	Testosterone	28	M	17.606	0.287093	0.134779	0.134779	-2.71849
V1896	Testosterone	29	F	17.1135	0.49663	0.952641	0.952641	-0.0626421
V1896	Testosterone	29	M	17.3423	0.281751	NA	NA	NA
V1896	Testosterone	30	F	16.0815	0.369659	NA	NA	NA
V1896	Testosterone	31	F	17.3526	0.327593	NA	NA	NA
V1896	Testosterone	31	M	17.614	NA	NA	NA	NA
V1896	Testosterone	33	F	17.6527	0.241601	NA	NA	NA
V2839	S1P d18:1	7	M	20.8202	0.106115	NA	NA	NA
V2839	S1P d18:1	8	F	21.3595	NA	NA	NA	NA
V2839	S1P d18:1	8	M	20.962	0.134932	NA	NA	NA
V2839	S1P d18:1	9	F	21.4529	0.113715	NA	NA	NA
V2839	S1P d18:1	9	M	21.0435	0.0721975	0.0196505	0.0196505	2.8312
V2839	S1P d18:1	10	F	21.2837	0.111175	0.0999201	0.19984	1.88814
V2839	S1P d18:1	10	M	20.985	0.141961	0.591464	0.591464	0.559496
V2839	S1P d18:1	11	F	21.2368	0.235828	0.978552	0.978552	-0.0281563
V2839	S1P d18:1	11	M	21.0319	0.111782	0.360061	0.720122	1.04927
V2839	S1P d18:1	12	F	20.9347	0.159268	0.486774	0.486774	0.784702
V2839	S1P d18:1	12	M	20.9811	0.205219	0.486774	0.486774	0.784702
V2839	S1P d18:1	13	F	21.3206	0.140234	0.377771	0.377771	0.971214
V2839	S1P d18:1	13	M	20.964	0.190627	0.31467	0.377771	1.07278
V2839	S1P d18:1	14	F	21.2869	0.139839	0.0498924	0.0997847	2.14358
V2839	S1P d18:1	14	M	20.8942	0.0957212	0.0498924	0.0997847	2.14358
V2839	S1P d18:1	15	F	21.2978	0.136678	0.365715	0.365715	0.984224
V2839	S1P d18:1	15	M	20.9505	0.14108	0.365715	0.365715	0.984224
V2839	S1P d18:1	16	F	21.2006	0.120424	0.183373	0.183373	-1.44224
V2839	S1P d18:1	16	M	20.9634	0.111286	0.00755369	0.0151074	3.27527
V2839	S1P d18:1	17	F	21.1672	0.220711	0.861971	0.861971	-0.218426
V2839	S1P d18:1	17	M	20.9724	0.0649762	0.861971	0.861971	-0.218426
V2839	S1P d18:1	18	F	21.2999	0.166929	0.00555739	0.0111148	4.00749
V2839	S1P d18:1	18	M	20.9364	0.106302	0.00555739	0.0111148	4.00749
V2839	S1P d18:1	19	F	21.2425	0.143953	0.311296	0.622591	1.05046
V2839	S1P d18:1	19	M	21.1392	0.0826537	0.941154	0.941154	0.0792703
V2839	S1P d18:1	20	F	21.4324	0.18891	0.0430638	0.0430638	2.55196
V2839	S1P d18:1	20	M	21.013	0.0919491	NA	NA	NA
V2839	S1P d18:1	21	F	21.3497	0.247408	0.0655662	0.131132	2.20712
V2839	S1P d18:1	21	M	21.0658	0.110014	0.0655662	0.131132	2.20712
V2839	S1P d18:1	22	F	21.1789	0.136661	0.647596	0.801491	0.467233
V2839	S1P d18:1	22	M	21.106	0.0570803	0.647596	0.801491	0.467233
V2839	S1P d18:1	23	F	21.2432	0.234555	0.927685	0.927685	0.0942547
V2839	S1P d18:1	23	M	21.2043	0.105037	0.927685	0.927685	0.0942547
V2839	S1P d18:1	24	F	21.352	0.168351	0.025089	0.050178	2.97666
V2839	S1P d18:1	24	M	20.9467	0.0813773	0.025089	0.050178	2.97666
V2839	S1P d18:1	25	F	21.1561	0.162339	0.381409	0.668618	0.911462
V2839	S1P d18:1	25	M	20.9849	0.103346	0.668618	0.668618	0.471059
V2839	S1P d18:1	26	F	21.2876	0.144755	0.159317	0.213556	1.71091
V2839	S1P d18:1	26	M	20.9023	0.0869951	0.213556	0.213556	1.42681
V2839	S1P d18:1	27	F	21.4841	0.154076	0.0144913	0.0289827	2.87867
V2839	S1P d18:1	27	M	20.8924	0.116131	0.477135	0.477135	0.964691
V2839	S1P d18:1	28	F	20.7908	0.346892	NA	NA	NA
V2839	S1P d18:1	28	M	20.8447	0.204141	0.732019	0.732019	-0.40807
V2839	S1P d18:1	29	F	21.2647	0.12595	0.341623	0.341623	1.25197
V2839	S1P d18:1	29	M	20.9712	0.113857	NA	NA	NA
V2839	S1P d18:1	30	F	20.5761	0.373975	NA	NA	NA
V2839	S1P d18:1	31	F	21.2965	0.215804	NA	NA	NA
V2839	S1P d18:1	31	M	21.1326	NA	NA	NA	NA
V2839	S1P d18:1	33	F	21.488	0.278455	NA	NA	NA
V2904	Bis(methylbenzylidene)sorbitol	7	M	16.0555	0.633505	NA	NA	NA
V2904	Bis(methylbenzylidene)sorbitol	8	F	14.4545	NA	NA	NA	NA
V2904	Bis(methylbenzylidene)sorbitol	8	M	16.3935	0.964699	NA	NA	NA
V2904	Bis(methylbenzylidene)sorbitol	9	F	16.151	1.12888	NA	NA	NA
V2904	Bis(methylbenzylidene)sorbitol	9	M	15.3442	0.206124	0.000347447	0.000347447	5.35549
V2904	Bis(methylbenzylidene)sorbitol	10	F	16.0692	0.419513	0.30195	0.339032	1.13107
V2904	Bis(methylbenzylidene)sorbitol	10	M	15.22	0.353116	0.339032	0.339032	1.01747
V2904	Bis(methylbenzylidene)sorbitol	11	F	15.7512	0.470176	0.257722	0.405884	1.37439
V2904	Bis(methylbenzylidene)sorbitol	11	M	14.9416	0.19909	0.405884	0.405884	0.935487
V2904	Bis(methylbenzylidene)sorbitol	12	F	16.6743	0.256709	0.00204373	0.00408746	4.70374
V2904	Bis(methylbenzylidene)sorbitol	12	M	15.1582	0.199038	0.00204373	0.00408746	4.70374
V2904	Bis(methylbenzylidene)sorbitol	13	F	16.1764	0.482957	0.609553	0.609553	-0.558045
V2904	Bis(methylbenzylidene)sorbitol	13	M	15.2879	0.365459	0.0306564	0.0613127	2.647
V2904	Bis(methylbenzylidene)sorbitol	14	F	15.7994	0.303158	0.20507	0.410141	-1.34289
V2904	Bis(methylbenzylidene)sorbitol	14	M	16.2497	0.220954	0.20507	0.410141	-1.34289
V2904	Bis(methylbenzylidene)sorbitol	15	F	15.7808	0.284517	0.131268	0.158723	-1.71526
V2904	Bis(methylbenzylidene)sorbitol	15	M	15.8287	0.31676	0.131268	0.158723	-1.71526
V2904	Bis(methylbenzylidene)sorbitol	16	F	16.7794	0.209817	0.361845	0.361845	0.972267
V2904	Bis(methylbenzylidene)sorbitol	16	M	16.0908	0.361958	0.245243	0.361845	1.23933
V2904	Bis(methylbenzylidene)sorbitol	17	F	15.8444	0.565996	0.301845	0.60369	-1.37157
V2904	Bis(methylbenzylidene)sorbitol	17	M	16.3425	0.209705	0.301845	0.60369	-1.37157
V2904	Bis(methylbenzylidene)sorbitol	18	F	15.7901	0.0968207	0.00836627	0.0167325	-3.659
V2904	Bis(methylbenzylidene)sorbitol	18	M	16.3049	0.197471	0.00836627	0.0167325	-3.659
V2904	Bis(methylbenzylidene)sorbitol	19	F	15.9969	0.133329	0.674563	0.813919	0.428176
V2904	Bis(methylbenzylidene)sorbitol	19	M	15.8627	0.174196	0.813919	0.813919	0.240261
V2904	Bis(methylbenzylidene)sorbitol	20	F	16.0799	0.418369	0.631202	0.631202	0.514598
V2904	Bis(methylbenzylidene)sorbitol	20	M	15.8446	0.153359	NA	NA	NA
V2904	Bis(methylbenzylidene)sorbitol	21	F	16.5185	0.245523	0.143235	0.143235	2.08362
V2904	Bis(methylbenzylidene)sorbitol	21	M	15.6438	0.117017	0.143235	0.143235	2.08362
V2904	Bis(methylbenzylidene)sorbitol	22	F	16.1794	0.14126	0.0426996	0.0853992	2.23326
V2904	Bis(methylbenzylidene)sorbitol	22	M	15.9812	0.158527	0.0426996	0.0853992	2.23326
V2904	Bis(methylbenzylidene)sorbitol	23	F	16.32	0.280636	0.502042	0.502042	-0.711708
V2904	Bis(methylbenzylidene)sorbitol	23	M	16.0537	0.0937393	0.502042	0.502042	-0.711708
V2904	Bis(methylbenzylidene)sorbitol	24	F	16.4019	0.118534	0.0230824	0.0461649	2.97802
V2904	Bis(methylbenzylidene)sorbitol	24	M	16.0268	0.198336	0.0230824	0.0461649	2.97802
V2904	Bis(methylbenzylidene)sorbitol	25	F	16.0546	0.20986	0.384063	0.602123	-0.900768
V2904	Bis(methylbenzylidene)sorbitol	25	M	16.4728	0.322309	0.602123	0.602123	-0.59457
V2904	Bis(methylbenzylidene)sorbitol	26	F	15.6992	0.278777	0.437293	0.710334	-0.850451
V2904	Bis(methylbenzylidene)sorbitol	26	M	15.8443	0.1645	0.710334	0.710334	0.391182
V2904	Bis(methylbenzylidene)sorbitol	27	F	16.286	0.127227	0.137978	0.275957	1.5893
V2904	Bis(methylbenzylidene)sorbitol	27	M	15.9205	0.14091	0.413723	0.413723	0.978185
V2904	Bis(methylbenzylidene)sorbitol	28	F	15.8036	0.269477	NA	NA	NA
V2904	Bis(methylbenzylidene)sorbitol	28	M	16.2905	0.247349	0.254422	0.254422	-1.72977
V2904	Bis(methylbenzylidene)sorbitol	29	F	16.0538	0.121754	0.640991	0.640991	0.623392
V2904	Bis(methylbenzylidene)sorbitol	29	M	15.8767	0.735717	NA	NA	NA
V2904	Bis(methylbenzylidene)sorbitol	30	F	15.8961	0.0788913	NA	NA	NA
V2904	Bis(methylbenzylidene)sorbitol	31	F	15.8978	0.15332	NA	NA	NA
V2904	Bis(methylbenzylidene)sorbitol	31	M	16.205	NA	NA	NA	NA
V2904	Bis(methylbenzylidene)sorbitol	33	F	16.1603	0.122652	NA	NA	NA
V300	Asparagine	7	M	18.2746	0.265015	NA	NA	NA
V300	Asparagine	8	F	17.5034	NA	NA	NA	NA
V300	Asparagine	8	M	18.4265	0.225334	NA	NA	NA
V300	Asparagine	9	F	18.967	0.283655	NA	NA	NA
V300	Asparagine	9	M	17.6874	0.135738	0.0907733	0.0907733	3.3208
V300	Asparagine	10	F	18.7598	0.216529	0.350914	0.350914	0.990691
V300	Asparagine	10	M	17.6959	0.288765	0.0108218	0.0216436	3.79445
V300	Asparagine	11	F	18.3497	0.302597	0.2464	0.2464	-1.35972
V300	Asparagine	11	M	19.2212	0.254586	0.166547	0.2464	-1.5223
V300	Asparagine	12	F	17.6001	0.201349	0.0387195	0.0774389	-2.40677
V300	Asparagine	12	M	18.5391	0.333527	0.0387195	0.0774389	-2.40677
V300	Asparagine	13	F	18.3806	0.408706	0.387396	0.387396	0.982541
V300	Asparagine	13	M	18.5455	0.449631	0.379159	0.387396	-0.955777
V300	Asparagine	14	F	17.8724	0.290319	0.562377	0.562377	0.597318
V300	Asparagine	14	M	17.4963	0.178859	0.562377	0.562377	0.597318
V300	Asparagine	15	F	17.2289	0.211348	0.210071	0.210071	-1.35775
V300	Asparagine	15	M	18.1367	0.259879	0.210071	0.210071	-1.35775
V300	Asparagine	16	F	17.5844	0.294175	0.0686062	0.137212	-2.09742
V300	Asparagine	16	M	18.3998	0.296688	0.199985	0.199985	-1.37024
V300	Asparagine	17	F	17.7579	0.5299	0.545137	0.63975	0.828595
V300	Asparagine	17	M	17.6842	0.202186	0.545137	0.63975	0.828595
V300	Asparagine	18	F	17.4303	0.486264	0.805365	0.805365	-0.25948
V300	Asparagine	18	M	18.2883	0.322801	0.805365	0.805365	-0.25948
V300	Asparagine	19	F	16.9524	0.306667	0.0198773	0.0397546	-2.63529
V300	Asparagine	19	M	18.0725	0.221231	0.253199	0.253199	-1.30039
V300	Asparagine	20	F	18.158	0.716048	0.467249	0.467249	-0.806676
V300	Asparagine	20	M	18.7559	0.168022	NA	NA	NA
V300	Asparagine	21	F	18.5856	0.517592	0.350572	0.382851	-1.04619
V300	Asparagine	21	M	19.3175	0.0827533	0.350572	0.382851	-1.04619
V300	Asparagine	22	F	18.0033	0.378248	0.0756284	0.151257	-1.94463
V300	Asparagine	22	M	18.8754	0.173972	0.0756284	0.151257	-1.94463
V300	Asparagine	23	F	19.2762	0.140971	0.526274	0.526274	-0.681467
V300	Asparagine	23	M	19.1188	0.0706468	0.526274	0.526274	-0.681467
V300	Asparagine	24	F	19.4824	0.137187	0.175664	0.351327	1.52429
V300	Asparagine	24	M	19.3599	0.0688435	0.175664	0.351327	1.52429
V300	Asparagine	25	F	19.2571	0.0864477	0.666468	0.666468	0.439845
V300	Asparagine	25	M	19.1399	0.15075	0.622917	0.666468	0.514417
V300	Asparagine	26	F	19.3337	0.223394	0.813525	0.813525	0.255657
V300	Asparagine	26	M	19.2451	0.0890875	0.755523	0.813525	0.326537
V300	Asparagine	27	F	19.3823	0.0941621	0.278941	0.557882	1.15292
V300	Asparagine	27	M	19.3054	0.0612947	0.921272	0.921272	-0.118209
V300	Asparagine	28	F	18.9815	0.332328	NA	NA	NA
V300	Asparagine	28	M	19.2556	0.0941966	0.407725	0.407725	-1.29054
V300	Asparagine	29	F	19.2658	0.12164	0.924376	0.924376	-0.111707
V300	Asparagine	29	M	19.2596	0.203629	NA	NA	NA
V300	Asparagine	30	F	19.0696	0.413481	NA	NA	NA
V300	Asparagine	31	F	19.2432	0.143916	NA	NA	NA
V300	Asparagine	31	M	19.3196	NA	NA	NA	NA
V300	Asparagine	33	F	18.9729	0.243142	NA	NA	NA
V3211	DL-Tocopherol	7	M	19.2794	0.283014	NA	NA	NA
V3211	DL-Tocopherol	8	F	19.3089	NA	NA	NA	NA
V3211	DL-Tocopherol	8	M	19.3552	0.154646	NA	NA	NA
V3211	DL-Tocopherol	9	F	20.3407	0.181566	NA	NA	NA
V3211	DL-Tocopherol	9	M	19.3774	0.128345	0.28016	0.28016	1.66868
V3211	DL-Tocopherol	10	F	19.7496	0.178254	0.643984	0.643984	0.483266
V3211	DL-Tocopherol	10	M	19.4781	0.168042	0.329427	0.643984	1.04716
V3211	DL-Tocopherol	11	F	19.7442	0.270933	0.0114227	0.0228454	3.53474
V3211	DL-Tocopherol	11	M	19.2768	0.147165	0.641733	0.641733	0.509922
V3211	DL-Tocopherol	12	F	19.734	0.193524	0.219447	0.438893	1.49597
V3211	DL-Tocopherol	12	M	19.3715	0.174071	0.219447	0.438893	1.49597
V3211	DL-Tocopherol	13	F	19.5974	0.281638	0.873668	0.885698	0.168737
V3211	DL-Tocopherol	13	M	19.3603	0.312899	0.885698	0.885698	0.148754
V3211	DL-Tocopherol	14	F	19.78	0.173446	0.0392451	0.0784903	2.47372
V3211	DL-Tocopherol	14	M	19.2981	0.138838	0.0392451	0.0784903	2.47372
V3211	DL-Tocopherol	15	F	19.6801	0.169517	0.292249	0.292249	1.11871
V3211	DL-Tocopherol	15	M	19.1017	0.17986	0.292249	0.292249	1.11871
V3211	DL-Tocopherol	16	F	19.7704	0.125556	0.0126612	0.0253224	3.17682
V3211	DL-Tocopherol	16	M	19.5402	0.199679	0.671217	0.671217	-0.436242
V3211	DL-Tocopherol	17	F	19.983	0.292866	0.0542685	0.108537	3.49012
V3211	DL-Tocopherol	17	M	19.3672	0.136222	0.0542685	0.108537	3.49012
V3211	DL-Tocopherol	18	F	19.3838	0.178003	0.977197	0.977197	0.0299873
V3211	DL-Tocopherol	18	M	19.2146	0.169774	0.977197	0.977197	0.0299873
V3211	DL-Tocopherol	19	F	19.8497	0.177416	0.117158	0.117158	1.71336
V3211	DL-Tocopherol	19	M	19.3371	0.135817	0.0290515	0.0581031	2.48614
V3211	DL-Tocopherol	20	F	19.9032	0.228643	0.0607219	0.0607219	2.39876
V3211	DL-Tocopherol	20	M	19.0341	0.140427	NA	NA	NA
V3211	DL-Tocopherol	21	F	19.4236	0.209551	0.655649	0.910275	-0.466054
V3211	DL-Tocopherol	21	M	19.4194	0.161887	0.655649	0.910275	-0.466054
V3211	DL-Tocopherol	22	F	19.6418	0.192735	0.125711	0.125711	1.64468
V3211	DL-Tocopherol	22	M	18.9953	0.155521	0.125711	0.125711	1.64468
V3211	DL-Tocopherol	23	F	19.2952	0.158454	0.246831	0.463324	-1.27293
V3211	DL-Tocopherol	23	M	19.3842	0.192464	0.246831	0.463324	-1.27293
V3211	DL-Tocopherol	24	F	19.0883	0.16688	0.161939	0.323878	1.60739
V3211	DL-Tocopherol	24	M	18.9708	0.161489	0.161939	0.323878	1.60739
V3211	DL-Tocopherol	25	F	19.4464	0.159965	0.25966	0.260914	1.18625
V3211	DL-Tocopherol	25	M	19.3542	0.135066	0.260914	0.260914	-1.24555
V3211	DL-Tocopherol	26	F	19.3226	0.139532	0.339469	0.678937	1.00895
V3211	DL-Tocopherol	26	M	19.1193	0.17834	0.857965	0.857965	0.186816
V3211	DL-Tocopherol	27	F	19.5345	0.14081	0.391069	0.391069	0.891028
V3211	DL-Tocopherol	27	M	19.12	0.182133	0.223256	0.391069	1.54678
V3211	DL-Tocopherol	28	F	19.1737	0.323227	NA	NA	NA
V3211	DL-Tocopherol	28	M	18.9908	0.267698	0.648216	0.648216	0.502467
V3211	DL-Tocopherol	29	F	19.4431	0.161138	0.190261	0.190261	-1.6839
V3211	DL-Tocopherol	29	M	19.4927	0.246044	NA	NA	NA
V3211	DL-Tocopherol	30	F	19.3921	0.446375	NA	NA	NA
V3211	DL-Tocopherol	31	F	19.7685	0.19481	NA	NA	NA
V3211	DL-Tocopherol	31	M	19.0359	NA	NA	NA	NA
V3211	DL-Tocopherol	33	F	18.8343	0.204058	NA	NA	NA
V3313	LysoPE 16:0	7	M	23.1665	0.151375	NA	NA	NA
V3313	LysoPE 16:0	8	F	23.8695	NA	NA	NA	NA
V3313	LysoPE 16:0	8	M	23.0049	0.0395014	NA	NA	NA
V3313	LysoPE 16:0	9	F	23.2697	0.226723	NA	NA	NA
V3313	LysoPE 16:0	9	M	22.9291	0.117987	0.822843	0.822843	0.278891
V3313	LysoPE 16:0	10	F	23.5535	0.145125	0.107742	0.107742	1.84575
V3313	LysoPE 16:0	10	M	22.7387	0.147263	0.00881999	0.01764	3.71254
V3313	LysoPE 16:0	11	F	23.1566	0.246869	0.432487	0.864974	0.822612
V3313	LysoPE 16:0	11	M	22.9253	0.253956	0.977341	0.977341	-0.0303444
V3313	LysoPE 16:0	12	F	22.9826	0.121069	0.110391	0.220782	1.77042
V3313	LysoPE 16:0	12	M	22.7174	0.225358	0.110391	0.220782	1.77042
V3313	LysoPE 16:0	13	F	22.9471	0.270445	0.603074	0.844184	0.606715
V3313	LysoPE 16:0	13	M	22.5856	0.242693	0.844184	0.844184	0.206995
V3313	LysoPE 16:0	14	F	23.0992	0.180032	0.00714872	0.0142974	3.13377
V3313	LysoPE 16:0	14	M	22.5726	0.179556	0.00714872	0.0142974	3.13377
V3313	LysoPE 16:0	15	F	22.5682	0.204174	0.781825	0.781825	0.288874
V3313	LysoPE 16:0	15	M	22.236	0.257156	0.781825	0.781825	0.288874
V3313	LysoPE 16:0	16	F	22.7535	0.172713	0.230995	0.461991	1.33118
V3313	LysoPE 16:0	16	M	22.5255	0.295741	0.822723	0.822723	0.230369
V3313	LysoPE 16:0	17	F	22.2807	0.402042	0.85345	0.85345	-0.228493
V3313	LysoPE 16:0	17	M	22.0038	0.127996	0.85345	0.85345	-0.228493
V3313	LysoPE 16:0	18	F	22.1181	0.180173	0.88213	0.88213	0.153642
V3313	LysoPE 16:0	18	M	21.7616	0.210153	0.88213	0.88213	0.153642
V3313	LysoPE 16:0	19	F	22.3826	0.224123	0.164857	0.164857	1.50131
V3313	LysoPE 16:0	19	M	21.8773	0.124005	0.0255575	0.051115	2.85997
V3313	LysoPE 16:0	20	F	21.64	0.314461	0.7468	0.7468	-0.339576
V3313	LysoPE 16:0	20	M	21.6648	0.16119	NA	NA	NA
V3313	LysoPE 16:0	21	F	21.6312	0.305032	0.759075	0.876586	-0.329229
V3313	LysoPE 16:0	21	M	21.5641	0.17286	0.759075	0.876586	-0.329229
V3313	LysoPE 16:0	22	F	21.8871	0.211573	0.0624713	0.124943	2.03075
V3313	LysoPE 16:0	22	M	21.4985	0.125686	0.0624713	0.124943	2.03075
V3313	LysoPE 16:0	23	F	21.4013	0.18406	0.195417	0.195417	1.4985
V3313	LysoPE 16:0	23	M	21.4145	0.178326	0.195417	0.195417	1.4985
V3313	LysoPE 16:0	24	F	21.3367	0.141558	0.832497	0.999085	-0.220554
V3313	LysoPE 16:0	24	M	21.3604	0.0881281	0.832497	0.999085	-0.220554
V3313	LysoPE 16:0	25	F	21.0721	0.190428	0.861283	0.861283	-0.179004
V3313	LysoPE 16:0	25	M	21.0893	0.118469	0.738459	0.861283	0.357749
V3313	LysoPE 16:0	26	F	21.2361	0.101686	0.625516	0.996475	0.507195
V3313	LysoPE 16:0	26	M	21.1771	0.157792	0.996475	0.996475	-0.00461239
V3313	LysoPE 16:0	27	F	21.4343	0.196228	0.798572	0.798572	0.262043
V3313	LysoPE 16:0	27	M	21.2149	0.149544	0.154777	0.309554	1.75297
V3313	LysoPE 16:0	28	F	20.7907	0.284909	NA	NA	NA
V3313	LysoPE 16:0	28	M	21.2082	0.124211	0.493568	0.493568	-0.966843
V3313	LysoPE 16:0	29	F	21.4877	0.264688	0.936227	0.936227	0.0946887
V3313	LysoPE 16:0	29	M	21.0742	0.382252	NA	NA	NA
V3313	LysoPE 16:0	30	F	20.8087	0.734352	NA	NA	NA
V3313	LysoPE 16:0	31	F	21.0512	0.259668	NA	NA	NA
V3313	LysoPE 16:0	31	M	20.7661	NA	NA	NA	NA
V3313	LysoPE 16:0	33	F	21.028	0.242069	NA	NA	NA
V353	Isoniazid	7	M	16.7134	0.400707	NA	NA	NA
V353	Isoniazid	8	F	16.7112	NA	NA	NA	NA
V353	Isoniazid	8	M	17.4279	0.293979	NA	NA	NA
V353	Isoniazid	9	F	15.8811	0.0301852	NA	NA	NA
V353	Isoniazid	9	M	16.715	0.223425	0.0168653	0.0168653	-2.88978
V353	Isoniazid	10	F	16.8517	0.250714	0.00963053	0.0192611	4.27348
V353	Isoniazid	10	M	16.4694	0.298409	0.57265	0.57265	-0.588878
V353	Isoniazid	11	F	16.9553	0.475301	0.48563	0.48563	0.841916
V353	Isoniazid	11	M	16.2639	0.139256	0.401372	0.48563	0.935151
V353	Isoniazid	12	F	17.0637	0.339949	0.357387	0.607055	1.02898
V353	Isoniazid	12	M	16.5799	0.21735	0.357387	0.607055	1.02898
V353	Isoniazid	13	F	16.7702	0.282003	0.409831	0.409831	-0.908131
V353	Isoniazid	13	M	16.5157	0.258391	0.12099	0.241979	1.75191
V353	Isoniazid	14	F	16.7789	0.251055	0.0740796	0.148159	1.99994
V353	Isoniazid	14	M	16.4203	0.18203	0.0740796	0.148159	1.99994
V353	Isoniazid	15	F	16.9235	0.479847	0.192039	0.192039	-1.41677
V353	Isoniazid	15	M	16.6345	0.277831	0.192039	0.192039	-1.41677
V353	Isoniazid	16	F	16.8881	0.291994	0.780225	0.780225	0.287956
V353	Isoniazid	16	M	16.7583	0.25313	0.760374	0.780225	0.313684
V353	Isoniazid	17	F	16.4474	0.363142	0.899364	0.899364	0.155143
V353	Isoniazid	17	M	16.5757	0.179836	0.899364	0.899364	0.155143
V353	Isoniazid	18	F	16.7042	0.542226	0.881776	0.881776	0.15822
V353	Isoniazid	18	M	16.7106	0.269168	0.881776	0.881776	0.15822
V353	Isoniazid	19	F	16.6615	0.345665	0.792029	0.792029	0.270379
V353	Isoniazid	19	M	16.3597	0.152783	0.486626	0.792029	0.776263
V353	Isoniazid	20	F	17.026	0.345169	0.389348	0.389348	0.967008
V353	Isoniazid	20	M	16.7813	0.179632	NA	NA	NA
V353	Isoniazid	21	F	16.3803	0.496187	0.144068	0.288136	-1.70791
V353	Isoniazid	21	M	16.4853	0.217482	0.144068	0.288136	-1.70791
V353	Isoniazid	22	F	17.0744	0.27263	0.237085	0.237085	1.23693
V353	Isoniazid	22	M	16.4301	0.184317	0.237085	0.237085	1.23693
V353	Isoniazid	23	F	16.6426	0.449112	0.222158	0.444317	1.53324
V353	Isoniazid	23	M	16.0862	0.133331	0.222158	0.444317	1.53324
V353	Isoniazid	24	F	16.4566	0.360489	0.259588	0.302457	-1.26046
V353	Isoniazid	24	M	16.3815	0.209249	0.259588	0.302457	-1.26046
V353	Isoniazid	25	F	16.6953	0.326637	0.522955	0.522955	0.655339
V353	Isoniazid	25	M	16.6911	0.274349	0.190837	0.381673	-1.49825
V353	Isoniazid	26	F	16.6356	0.31167	0.991967	0.991967	0.0106426
V353	Isoniazid	26	M	16.6109	0.216273	0.925636	0.991967	0.0974073
V353	Isoniazid	27	F	16.8684	0.292967	0.388921	0.495362	0.900416
V353	Isoniazid	27	M	16.5892	0.38657	0.495362	0.495362	-0.763397
V353	Isoniazid	28	F	16.9787	0.181596	NA	NA	NA
V353	Isoniazid	28	M	16.2868	0.131715	0.10821	0.10821	2.82896
V353	Isoniazid	29	F	17.1035	0.472721	0.658581	0.658581	0.517823
V353	Isoniazid	29	M	16.9859	0.788889	NA	NA	NA
V353	Isoniazid	30	F	16.6914	1.04458	NA	NA	NA
V353	Isoniazid	31	F	16.915	0.417896	NA	NA	NA
V353	Isoniazid	31	M	15.7163	NA	NA	NA	NA
V353	Isoniazid	33	F	17.3369	0.149416	NA	NA	NA
V3669	LysoPC 16:1	7	M	19.6455	0.16937	NA	NA	NA
V3669	LysoPC 16:1	8	F	20.5207	NA	NA	NA	NA
V3669	LysoPC 16:1	8	M	19.6132	0.280391	NA	NA	NA
V3669	LysoPC 16:1	9	F	20.4029	0.270941	NA	NA	NA
V3669	LysoPC 16:1	9	M	18.5923	0.203611	0.0562502	0.0562502	3.49495
V3669	LysoPC 16:1	10	F	20.1648	0.136944	0.00033894	0.000677879	6.03297
V3669	LysoPC 16:1	10	M	18.4607	0.216021	0.00818926	0.00818926	3.91536
V3669	LysoPC 16:1	11	F	19.9823	0.189379	0.00239963	0.00239963	8.33246
V3669	LysoPC 16:1	11	M	17.3573	0.287752	0.00189874	0.00239963	4.0695
V3669	LysoPC 16:1	12	F	19.6379	0.205934	0.0500001	0.1	2.23056
V3669	LysoPC 16:1	12	M	18.5601	0.381063	0.0500001	0.1	2.23056
V3669	LysoPC 16:1	13	F	19.9048	0.153486	0.335297	0.372631	1.14006
V3669	LysoPC 16:1	13	M	18.7939	0.70717	0.372631	0.372631	1.01774
V3669	LysoPC 16:1	14	F	20.3733	0.243452	0.00104635	0.0020927	4.54452
V3669	LysoPC 16:1	14	M	18.9854	0.194224	0.00104635	0.0020927	4.54452
V3669	LysoPC 16:1	15	F	20.5	0.233959	0.0364915	0.0540795	2.45486
V3669	LysoPC 16:1	15	M	19.314	0.26446	0.0364915	0.0540795	2.45486
V3669	LysoPC 16:1	16	F	20.2048	0.192759	0.433113	0.433113	0.884946
V3669	LysoPC 16:1	16	M	19.1414	0.41178	0.0465596	0.0931193	2.2894
V3669	LysoPC 16:1	17	F	20.2804	0.33096	0.0132191	0.0264383	3.48502
V3669	LysoPC 16:1	17	M	19.6255	0.15519	0.0132191	0.0264383	3.48502
V3669	LysoPC 16:1	18	F	20.5089	0.137793	0.302011	0.49398	1.11377
V3669	LysoPC 16:1	18	M	20.2392	0.177369	0.302011	0.49398	1.11377
V3669	LysoPC 16:1	19	F	20.8567	0.193142	0.0926037	0.0926037	1.8525
V3669	LysoPC 16:1	19	M	20.2652	0.142802	0.0495647	0.0926037	2.1801
V3669	LysoPC 16:1	20	F	20.8199	0.322618	0.452379	0.452379	0.83926
V3669	LysoPC 16:1	20	M	20.3616	0.114228	NA	NA	NA
V3669	LysoPC 16:1	21	F	20.7729	0.299454	0.762922	0.889498	-0.313658
V3669	LysoPC 16:1	21	M	20.7535	0.166671	0.762922	0.889498	-0.313658
V3669	LysoPC 16:1	22	F	20.651	0.161989	0.595882	0.595882	0.543808
V3669	LysoPC 16:1	22	M	20.469	0.0994023	0.595882	0.595882	0.543808
V3669	LysoPC 16:1	23	F	20.4724	0.18309	0.0865118	0.173024	-2.05467
V3669	LysoPC 16:1	23	M	20.8504	0.12188	0.0865118	0.173024	-2.05467
V3669	LysoPC 16:1	24	F	20.9486	0.158874	0.312572	0.312572	1.13297
V3669	LysoPC 16:1	24	M	20.6192	0.0846868	0.312572	0.312572	1.13297
V3669	LysoPC 16:1	25	F	20.8218	0.214962	0.115909	0.231818	1.72562
V3669	LysoPC 16:1	25	M	20.556	0.113925	0.700574	0.700574	-0.428651
V3669	LysoPC 16:1	26	F	20.9737	0.150802	0.171956	0.343912	1.59813
V3669	LysoPC 16:1	26	M	20.7338	0.0916389	0.986577	0.986577	0.0176677
V3669	LysoPC 16:1	27	F	21.1035	0.233677	0.182985	0.365971	1.42426
V3669	LysoPC 16:1	27	M	20.5872	0.212822	0.549459	0.549459	0.667505
V3669	LysoPC 16:1	28	F	20.9813	0.0750834	NA	NA	NA
V3669	LysoPC 16:1	28	M	20.5686	0.124277	0.195361	0.195361	2.04507
V3669	LysoPC 16:1	29	F	21.1472	0.165773	0.13437	0.13437	2.59621
V3669	LysoPC 16:1	29	M	20.3312	0.25822	NA	NA	NA
V3669	LysoPC 16:1	30	F	20.7648	0.71772	NA	NA	NA
V3669	LysoPC 16:1	31	F	21.2467	0.0355393	NA	NA	NA
V3669	LysoPC 16:1	31	M	20.4451	NA	NA	NA	NA
V3669	LysoPC 16:1	33	F	21.2041	0.262488	NA	NA	NA
V3768	LysoPC 15:0	7	M	20.6022	0.272302	NA	NA	NA
V3768	LysoPC 15:0	8	F	21.0121	NA	NA	NA	NA
V3768	LysoPC 15:0	8	M	20.8963	0.167165	NA	NA	NA
V3768	LysoPC 15:0	9	F	20.8637	0.354289	NA	NA	NA
V3768	LysoPC 15:0	9	M	20.8213	0.08236	0.763797	0.763797	0.380031
V3768	LysoPC 15:0	10	F	20.7968	0.131177	0.71667	0.822647	0.377693
V3768	LysoPC 15:0	10	M	20.7079	0.162958	0.822647	0.822647	0.23461
V3768	LysoPC 15:0	11	F	20.8574	0.197383	0.667903	0.667903	0.487471
V3768	LysoPC 15:0	11	M	20.7	0.0906974	0.61973	0.667903	0.521133
V3768	LysoPC 15:0	12	F	20.7584	0.0892119	0.266836	0.533672	1.19019
V3768	LysoPC 15:0	12	M	20.5816	0.118713	0.266836	0.533672	1.19019
V3768	LysoPC 15:0	13	F	20.9033	0.0858428	0.361019	0.361019	1.02078
V3768	LysoPC 15:0	13	M	20.4901	0.104557	0.0111958	0.0223917	3.69006
V3768	LysoPC 15:0	14	F	20.8546	0.128926	0.321107	0.321107	1.05315
V3768	LysoPC 15:0	14	M	20.6241	0.0602765	0.321107	0.321107	1.05315
V3768	LysoPC 15:0	15	F	20.4597	0.0952542	0.755283	0.999775	0.321354
V3768	LysoPC 15:0	15	M	20.4186	0.155562	0.755283	0.999775	0.321354
V3768	LysoPC 15:0	16	F	20.7439	0.117664	0.349703	0.349703	1.00435
V3768	LysoPC 15:0	16	M	20.4202	0.0942164	0.0723633	0.144727	1.98744
V3768	LysoPC 15:0	17	F	20.5566	0.183505	0.265929	0.454141	1.58309
V3768	LysoPC 15:0	17	M	20.2644	0.112264	0.265929	0.454141	1.58309
V3768	LysoPC 15:0	18	F	20.4154	0.136391	0.75383	0.75383	0.327064
V3768	LysoPC 15:0	18	M	20.1793	0.140411	0.75383	0.75383	0.327064
V3768	LysoPC 15:0	19	F	20.6055	0.160655	0.908745	0.908745	-0.117121
V3768	LysoPC 15:0	19	M	20.3402	0.0881034	0.0512244	0.102449	2.56836
V3768	LysoPC 15:0	20	F	20.2814	0.0989412	0.905755	0.905755	-0.12289
V3768	LysoPC 15:0	20	M	20.228	0.115934	NA	NA	NA
V3768	LysoPC 15:0	21	F	20.3577	0.130477	0.153857	0.307714	1.61283
V3768	LysoPC 15:0	21	M	20.0509	0.108064	0.153857	0.307714	1.61283
V3768	LysoPC 15:0	22	F	20.5495	0.146115	0.115539	0.115539	1.68472
V3768	LysoPC 15:0	22	M	20.1	0.0795795	0.115539	0.115539	1.68472
V3768	LysoPC 15:0	23	F	20.1863	0.0606717	0.886833	0.896584	0.150842
V3768	LysoPC 15:0	23	M	20.1793	0.136634	0.886833	0.896584	0.150842
V3768	LysoPC 15:0	24	F	20.3391	0.147193	0.5678	0.587083	0.596396
V3768	LysoPC 15:0	24	M	20.1307	0.111591	0.5678	0.587083	0.596396
V3768	LysoPC 15:0	25	F	20.1764	0.159411	0.41414	0.41414	0.857125
V3768	LysoPC 15:0	25	M	19.9511	0.107744	0.364232	0.41414	0.985998
V3768	LysoPC 15:0	26	F	20.1288	0.131087	0.477591	0.495494	0.756027
V3768	LysoPC 15:0	26	M	19.9354	0.116278	0.495494	0.495494	0.735928
V3768	LysoPC 15:0	27	F	20.4019	0.162108	0.126587	0.253175	1.65488
V3768	LysoPC 15:0	27	M	19.928	0.159005	0.294113	0.294113	1.2382
V3768	LysoPC 15:0	28	F	19.982	0.199333	NA	NA	NA
V3768	LysoPC 15:0	28	M	20.1329	0.186491	0.753503	0.753503	-0.357245
V3768	LysoPC 15:0	29	F	20.2421	0.188391	0.421786	0.421786	1.15096
V3768	LysoPC 15:0	29	M	19.4988	0.35765	NA	NA	NA
V3768	LysoPC 15:0	30	F	19.7907	0.512489	NA	NA	NA
V3768	LysoPC 15:0	31	F	20.4131	0.166429	NA	NA	NA
V3768	LysoPC 15:0	31	M	19.5511	NA	NA	NA	NA
V3768	LysoPC 15:0	33	F	20.3461	0.0847093	NA	NA	NA
V3860	LysoPC 16:0	7	M	27.0735	0.0536178	NA	NA	NA
V3860	LysoPC 16:0	8	F	27.6754	NA	NA	NA	NA
V3860	LysoPC 16:0	8	M	27.2253	0.0102291	NA	NA	NA
V3860	LysoPC 16:0	9	F	27.472	0.169627	NA	NA	NA
V3860	LysoPC 16:0	9	M	27.0165	0.119233	0.110569	0.110569	2.01699
V3860	LysoPC 16:0	10	F	27.4222	0.182548	0.90478	0.90478	-0.124962
V3860	LysoPC 16:0	10	M	27.2033	0.135723	0.105365	0.21073	1.95298
V3860	LysoPC 16:0	11	F	27.3535	0.10871	0.239568	0.298373	1.32009
V3860	LysoPC 16:0	11	M	26.9887	0.172789	0.298373	0.298373	1.09964
V3860	LysoPC 16:0	12	F	27.3021	0.0817952	0.12389	0.247779	1.68474
V3860	LysoPC 16:0	12	M	27.0866	0.103583	0.12389	0.247779	1.68474
V3860	LysoPC 16:0	13	F	27.3901	0.0781369	0.593224	0.593224	0.570179
V3860	LysoPC 16:0	13	M	27.1349	0.115545	0.193344	0.386687	1.53326
V3860	LysoPC 16:0	14	F	27.4491	0.069855	0.0114989	0.0229978	2.89958
V3860	LysoPC 16:0	14	M	27.0026	0.0837346	0.0114989	0.0229978	2.89958
V3860	LysoPC 16:0	15	F	26.971	0.137809	0.398665	0.398665	0.886186
V3860	LysoPC 16:0	15	M	27.0507	0.0615508	0.398665	0.398665	0.886186
V3860	LysoPC 16:0	16	F	27.2426	0.180197	0.069197	0.138394	2.06473
V3860	LysoPC 16:0	16	M	27.1445	0.111568	0.741971	0.741971	-0.342786
V3860	LysoPC 16:0	17	F	27.1869	0.149676	0.26642	0.26642	1.72507
V3860	LysoPC 16:0	17	M	26.8418	0.0847437	0.26642	0.26642	1.72507
V3860	LysoPC 16:0	18	F	27.069	0.0979999	0.20548	0.20548	1.39385
V3860	LysoPC 16:0	18	M	26.7306	0.0895086	0.20548	0.20548	1.39385
V3860	LysoPC 16:0	19	F	27.2785	0.099262	0.0771292	0.0771292	1.95291
V3860	LysoPC 16:0	19	M	26.912	0.056971	0.00054703	0.00109406	4.96895
V3860	LysoPC 16:0	20	F	26.7212	0.187745	0.337257	0.337257	-1.07518
V3860	LysoPC 16:0	20	M	26.8745	0.0703821	NA	NA	NA
V3860	LysoPC 16:0	21	F	26.9895	0.188702	0.304295	0.568174	1.10857
V3860	LysoPC 16:0	21	M	26.7341	0.10388	0.304295	0.568174	1.10857
V3860	LysoPC 16:0	22	F	27.0781	0.0975725	0.0391619	0.0783239	2.33829
V3860	LysoPC 16:0	22	M	26.7653	0.055272	0.0391619	0.0783239	2.33829
V3860	LysoPC 16:0	23	F	26.7125	0.0924507	0.697406	0.697406	-0.405331
V3860	LysoPC 16:0	23	M	26.7542	0.100297	0.697406	0.697406	-0.405331
V3860	LysoPC 16:0	24	F	26.8394	0.0768916	0.562285	0.562285	0.606922
V3860	LysoPC 16:0	24	M	26.674	0.0646657	0.562285	0.562285	0.606922
V3860	LysoPC 16:0	25	F	26.7962	0.125707	0.511548	0.511548	0.682293
V3860	LysoPC 16:0	25	M	26.6211	0.0543884	0.285352	0.511548	1.40561
V3860	LysoPC 16:0	26	F	26.8296	0.0921336	0.284777	0.301174	1.15355
V3860	LysoPC 16:0	26	M	26.6199	0.0735751	0.301174	0.301174	1.22792
V3860	LysoPC 16:0	27	F	26.9784	0.117539	0.0946886	0.0946886	1.81674
V3860	LysoPC 16:0	27	M	26.5005	0.126531	0.0604658	0.0946886	2.72555
V3860	LysoPC 16:0	28	F	26.7833	0.142834	NA	NA	NA
V3860	LysoPC 16:0	28	M	26.6353	0.102793	0.817904	0.817904	0.275457
V3860	LysoPC 16:0	29	F	26.9673	0.11788	0.451605	0.451605	1.08311
V3860	LysoPC 16:0	29	M	26.3706	0.268104	NA	NA	NA
V3860	LysoPC 16:0	30	F	26.747	0.375491	NA	NA	NA
V3860	LysoPC 16:0	31	F	26.9706	0.137518	NA	NA	NA
V3860	LysoPC 16:0	31	M	26.526	NA	NA	NA	NA
V3860	LysoPC 16:0	33	F	27.0183	0.185909	NA	NA	NA
V3973	LysoPC 20:0	7	M	23.5391	0.209282	NA	NA	NA
V3973	LysoPC 20:0	8	F	23.9751	NA	NA	NA	NA
V3973	LysoPC 20:0	8	M	24.1378	0.0484678	NA	NA	NA
V3973	LysoPC 20:0	9	F	24.0948	0.225692	NA	NA	NA
V3973	LysoPC 20:0	9	M	24.3099	0.108714	0.477643	0.477643	-0.840818
V3973	LysoPC 20:0	10	F	24.2489	0.0996249	0.982675	0.982675	0.022458
V3973	LysoPC 20:0	10	M	24.2676	0.166915	0.896069	0.982675	-0.136403
V3973	LysoPC 20:0	11	F	24.3331	0.147498	0.415924	0.595987	-0.909985
V3973	LysoPC 20:0	11	M	24.5893	0.166242	0.595987	0.595987	-0.547554
V3973	LysoPC 20:0	12	F	24.1863	0.342229	0.492416	0.740945	0.714279
V3973	LysoPC 20:0	12	M	24.1623	0.243196	0.492416	0.740945	0.714279
V3973	LysoPC 20:0	13	F	23.993	0.350324	0.734853	0.734853	-0.381505
V3973	LysoPC 20:0	13	M	23.678	0.181833	0.0777017	0.155403	2.16906
V3973	LysoPC 20:0	14	F	24.0859	0.162503	0.174332	0.348664	1.44734
V3973	LysoPC 20:0	14	M	23.9917	0.113985	0.174332	0.348664	1.44734
V3973	LysoPC 20:0	15	F	23.6005	0.166378	0.0386262	0.0772524	2.46806
V3973	LysoPC 20:0	15	M	23.2547	0.270745	0.0386262	0.0772524	2.46806
V3973	LysoPC 20:0	16	F	24.1988	0.158687	0.633948	0.633948	0.515565
V3973	LysoPC 20:0	16	M	23.8864	0.243338	0.428839	0.633948	0.82195
V3973	LysoPC 20:0	17	F	23.5813	0.291905	0.0348872	0.0697744	2.37799
V3973	LysoPC 20:0	17	M	23.5023	0.180307	0.0348872	0.0697744	2.37799
V3973	LysoPC 20:0	18	F	23.1871	0.178332	0.683558	0.683558	0.425072
V3973	LysoPC 20:0	18	M	22.953	0.182271	0.683558	0.683558	0.425072
V3973	LysoPC 20:0	19	F	24.0468	0.197527	0.0641885	0.0641885	2.08687
V3973	LysoPC 20:0	19	M	23.1352	0.133426	0.0042088	0.00841759	3.99395
V3973	LysoPC 20:0	20	F	22.9993	0.204214	0.908058	0.908058	0.119638
V3973	LysoPC 20:0	20	M	22.9179	0.138838	NA	NA	NA
V3973	LysoPC 20:0	21	F	23.0691	0.26699	0.623755	0.839012	0.517823
V3973	LysoPC 20:0	21	M	22.8815	0.174946	0.623755	0.839012	0.517823
V3973	LysoPC 20:0	22	F	23.2398	0.189779	0.178304	0.178304	1.46377
V3973	LysoPC 20:0	22	M	22.6257	0.115249	0.178304	0.178304	1.46377
V3973	LysoPC 20:0	23	F	22.8336	0.0900034	0.29404	0.29404	1.16995
V3973	LysoPC 20:0	23	M	22.9257	0.200081	0.29404	0.29404	1.16995
V3973	LysoPC 20:0	24	F	22.9993	0.212893	0.0151406	0.0302813	3.14402
V3973	LysoPC 20:0	24	M	22.5587	0.121935	0.0151406	0.0302813	3.14402
V3973	LysoPC 20:0	25	F	22.8904	0.22974	0.85359	0.85359	0.189797
V3973	LysoPC 20:0	25	M	22.7071	0.127724	0.429607	0.85359	0.891332
V3973	LysoPC 20:0	26	F	22.7139	0.334795	0.466734	0.48706	0.780754
V3973	LysoPC 20:0	26	M	22.275	0.15067	0.48706	0.48706	0.813952
V3973	LysoPC 20:0	27	F	23.0425	0.30305	0.584083	0.584083	0.564592
V3973	LysoPC 20:0	27	M	22.6089	0.254606	0.472409	0.584083	0.884553
V3973	LysoPC 20:0	28	F	22.4035	0.502657	NA	NA	NA
V3973	LysoPC 20:0	28	M	22.0955	0.128744	0.81168	0.81168	0.302459
V3973	LysoPC 20:0	29	F	22.9033	0.31854	0.521392	0.521392	0.761357
V3973	LysoPC 20:0	29	M	22.1821	0.390742	NA	NA	NA
V3973	LysoPC 20:0	30	F	22.3839	0.312945	NA	NA	NA
V3973	LysoPC 20:0	31	F	23.0019	0.425209	NA	NA	NA
V3973	LysoPC 20:0	31	M	21.8914	NA	NA	NA	NA
V3973	LysoPC 20:0	33	F	24.2198	0.221997	NA	NA	NA
V3981	LysoPC 17:0	7	M	21.9619	0.372498	NA	NA	NA
V3981	LysoPC 17:0	8	F	23.1127	NA	NA	NA	NA
V3981	LysoPC 17:0	8	M	22.5122	0.0296364	NA	NA	NA
V3981	LysoPC 17:0	9	F	22.5945	0.239404	NA	NA	NA
V3981	LysoPC 17:0	9	M	22.7272	0.0793937	0.817708	0.817708	-0.282502
V3981	LysoPC 17:0	10	F	22.5006	0.139228	0.787991	0.99934	-0.280137
V3981	LysoPC 17:0	10	M	22.5394	0.130577	0.99934	0.99934	-0.00085642
V3981	LysoPC 17:0	11	F	22.7777	0.239119	0.585501	0.585501	-0.62888
V3981	LysoPC 17:0	11	M	23.1814	0.135336	0.159657	0.319313	-1.51428
V3981	LysoPC 17:0	12	F	22.4958	0.182535	0.81935	0.81935	0.234479
V3981	LysoPC 17:0	12	M	22.6512	0.241208	0.81935	0.81935	0.234479
V3981	LysoPC 17:0	13	F	22.7216	0.101751	0.174884	0.219194	1.74284
V3981	LysoPC 17:0	13	M	22.1409	0.2498	0.219194	0.219194	1.4688
V3981	LysoPC 17:0	14	F	22.4758	0.131041	0.25756	0.515119	1.19864
V3981	LysoPC 17:0	14	M	22.2456	0.106122	0.25756	0.515119	1.19864
V3981	LysoPC 17:0	15	F	21.9095	0.164149	0.604035	0.604035	0.545342
V3981	LysoPC 17:0	15	M	22.0301	0.198097	0.604035	0.604035	0.545342
V3981	LysoPC 17:0	16	F	22.4642	0.177692	0.235152	0.470304	1.33931
V3981	LysoPC 17:0	16	M	22.0288	0.224595	0.67096	0.67096	0.437675
V3981	LysoPC 17:0	17	F	22.1776	0.207127	0.287713	0.287713	1.45944
V3981	LysoPC 17:0	17	M	21.7824	0.163695	0.287713	0.287713	1.45944
V3981	LysoPC 17:0	18	F	21.7254	0.112556	0.669775	0.669775	0.442318
V3981	LysoPC 17:0	18	M	21.4682	0.146419	0.669775	0.669775	0.442318
V3981	LysoPC 17:0	19	F	22.1596	0.113216	0.074629	0.074629	1.91232
V3981	LysoPC 17:0	19	M	21.5917	0.104775	0.000874544	0.00174909	4.39976
V3981	LysoPC 17:0	20	F	21.6086	0.164688	0.914154	0.914154	-0.111861
V3981	LysoPC 17:0	20	M	21.5527	0.12046	NA	NA	NA
V3981	LysoPC 17:0	21	F	21.5388	0.309797	0.766516	0.766516	0.318477
V3981	LysoPC 17:0	21	M	21.34	0.108077	0.766516	0.766516	0.318477
V3981	LysoPC 17:0	22	F	21.8541	0.164689	0.0262148	0.0524297	2.59605
V3981	LysoPC 17:0	22	M	21.3826	0.08119	0.0262148	0.0524297	2.59605
V3981	LysoPC 17:0	23	F	21.3873	0.136926	0.950934	0.950934	-0.0638477
V3981	LysoPC 17:0	23	M	21.4908	0.171048	0.950934	0.950934	-0.0638477
V3981	LysoPC 17:0	24	F	21.7289	0.162417	0.0156072	0.0312145	3.10097
V3981	LysoPC 17:0	24	M	21.4204	0.079961	0.0156072	0.0312145	3.10097
V3981	LysoPC 17:0	25	F	21.2997	0.181345	0.59035	0.798769	0.56109
V3981	LysoPC 17:0	25	M	21.231	0.0904754	0.798769	0.798769	-0.27096
V3981	LysoPC 17:0	26	F	21.5072	0.224421	0.387799	0.425769	0.964394
V3981	LysoPC 17:0	26	M	21.1469	0.126266	0.425769	0.425769	0.901504
V3981	LysoPC 17:0	27	F	21.6127	0.187398	0.0886137	0.177227	1.85347
V3981	LysoPC 17:0	27	M	21.0845	0.210761	0.685355	0.685355	0.444742
V3981	LysoPC 17:0	28	F	21.1985	0.376234	NA	NA	NA
V3981	LysoPC 17:0	28	M	21.2625	0.177754	0.951724	0.951724	-0.0735501
V3981	LysoPC 17:0	29	F	21.6495	0.203662	0.446865	0.446865	1.06495
V3981	LysoPC 17:0	29	M	20.7472	0.396461	NA	NA	NA
V3981	LysoPC 17:0	30	F	20.87	0.67019	NA	NA	NA
V3981	LysoPC 17:0	31	F	21.5022	0.199736	NA	NA	NA
V3981	LysoPC 17:0	31	M	20.7838	NA	NA	NA	NA
V3981	LysoPC 17:0	33	F	21.8972	0.0679624	NA	NA	NA
V4080	LysoPC 18:0	7	M	26.6493	0.14783	NA	NA	NA
V4080	LysoPC 18:0	8	F	27.0599	NA	NA	NA	NA
V4080	LysoPC 18:0	8	M	27.032	0.0648726	NA	NA	NA
V4080	LysoPC 18:0	9	F	27.2879	0.070767	NA	NA	NA
V4080	LysoPC 18:0	9	M	27.0449	0.0760692	0.521186	0.521186	0.695249
V4080	LysoPC 18:0	10	F	27.1678	0.100786	0.671998	0.671998	0.443263
V4080	LysoPC 18:0	10	M	27.0291	0.156957	0.595751	0.671998	0.555145
V4080	LysoPC 18:0	11	F	27.1565	0.104162	0.503584	0.825433	-0.714541
V4080	LysoPC 18:0	11	M	27.2213	0.115355	0.825433	0.825433	0.225985
V4080	LysoPC 18:0	12	F	27.0649	0.106992	0.358651	0.538663	0.962943
V4080	LysoPC 18:0	12	M	27.0657	0.17603	0.358651	0.538663	0.962943
V4080	LysoPC 18:0	13	F	27.0747	0.110038	0.907433	0.907433	-0.12301
V4080	LysoPC 18:0	13	M	26.9612	0.154664	0.652911	0.907433	0.484633
V4080	LysoPC 18:0	14	F	27.0892	0.104409	0.0674537	0.134907	1.98167
V4080	LysoPC 18:0	14	M	26.7993	0.0824087	0.0674537	0.134907	1.98167
V4080	LysoPC 18:0	15	F	26.7639	0.130738	0.569151	0.620677	0.60242
V4080	LysoPC 18:0	15	M	26.6301	0.0942823	0.569151	0.620677	0.60242
V4080	LysoPC 18:0	16	F	27.1482	0.112038	0.0886675	0.177335	1.98057
V4080	LysoPC 18:0	16	M	26.8681	0.141002	0.701737	0.701737	0.393566
V4080	LysoPC 18:0	17	F	26.8157	0.189245	0.381854	0.381854	1.32001
V4080	LysoPC 18:0	17	M	26.486	0.0703411	0.381854	0.381854	1.32001
V4080	LysoPC 18:0	18	F	26.7116	0.102245	0.271124	0.271124	1.18519
V4080	LysoPC 18:0	18	M	26.3485	0.119871	0.271124	0.271124	1.18519
V4080	LysoPC 18:0	19	F	26.8472	0.132189	0.0615112	0.123022	2.09724
V4080	LysoPC 18:0	19	M	26.4301	0.072155	0.140735	0.140735	1.81519
V4080	LysoPC 18:0	20	F	26.5478	0.158009	0.593334	0.593334	0.57148
V4080	LysoPC 18:0	20	M	26.3337	0.0810896	NA	NA	NA
V4080	LysoPC 18:0	21	F	26.4269	0.205235	0.617422	0.728058	0.525279
V4080	LysoPC 18:0	21	M	26.2819	0.087862	0.617422	0.728058	0.525279
V4080	LysoPC 18:0	22	F	26.7073	0.111065	0.00173166	0.00346331	4.13564
V4080	LysoPC 18:0	22	M	26.1899	0.0593887	0.00173166	0.00346331	4.13564
V4080	LysoPC 18:0	23	F	26.2527	0.143167	0.895988	0.895988	0.137272
V4080	LysoPC 18:0	23	M	26.2889	0.100124	0.895988	0.895988	0.137272
V4080	LysoPC 18:0	24	F	26.4183	0.0978742	0.0232811	0.0465622	3.03873
V4080	LysoPC 18:0	24	M	26.1598	0.0650578	0.0232811	0.0465622	3.03873
V4080	LysoPC 18:0	25	F	26.3205	0.147829	0.325807	0.588245	1.03542
V4080	LysoPC 18:0	25	M	26.1356	0.0725006	0.588245	0.588245	0.618839
V4080	LysoPC 18:0	26	F	26.2133	0.116322	0.877269	0.877269	0.16247
V4080	LysoPC 18:0	26	M	26.0414	0.102683	0.179644	0.359288	1.52191
V4080	LysoPC 18:0	27	F	26.4824	0.110602	0.0712066	0.142413	1.985
V4080	LysoPC 18:0	27	M	26.0615	0.104127	0.262664	0.262664	1.56348
V4080	LysoPC 18:0	28	F	26.1265	0.245055	NA	NA	NA
V4080	LysoPC 18:0	28	M	26.2302	0.0934687	0.653002	0.653002	-0.589854
V4080	LysoPC 18:0	29	F	26.4792	0.164513	0.385398	0.385398	1.2569
V4080	LysoPC 18:0	29	M	25.4702	0.394107	NA	NA	NA
V4080	LysoPC 18:0	30	F	26.3142	0.361372	NA	NA	NA
V4080	LysoPC 18:0	31	F	26.4726	0.206212	NA	NA	NA
V4080	LysoPC 18:0	31	M	25.7577	NA	NA	NA	NA
V4080	LysoPC 18:0	33	F	26.7587	0.134905	NA	NA	NA
V4168	LysoPC 22:1	7	M	19.0855	0.0887809	NA	NA	NA
V4168	LysoPC 22:1	8	F	19.7399	NA	NA	NA	NA
V4168	LysoPC 22:1	8	M	19.6226	0.0981349	NA	NA	NA
V4168	LysoPC 22:1	9	F	19.5968	0.0704481	NA	NA	NA
V4168	LysoPC 22:1	9	M	19.6203	0.0902385	0.342069	0.342069	-1.08098
V4168	LysoPC 22:1	10	F	19.6141	0.0841107	0.998316	0.998316	0.00219433
V4168	LysoPC 22:1	10	M	19.613	0.0937833	0.992759	0.998316	0.00942804
V4168	LysoPC 22:1	11	F	19.6547	0.146202	0.591186	0.591186	-0.593324
V4168	LysoPC 22:1	11	M	19.8981	0.126021	0.279217	0.558434	-1.13845
V4168	LysoPC 22:1	12	F	19.472	0.191881	0.510452	0.510452	0.682493
V4168	LysoPC 22:1	12	M	19.6446	0.198584	0.510452	0.510452	0.682493
V4168	LysoPC 22:1	13	F	19.7111	0.10746	0.480189	0.480189	0.786758
V4168	LysoPC 22:1	13	M	19.4226	0.11872	0.25534	0.480189	1.28074
V4168	LysoPC 22:1	14	F	19.6449	0.124703	0.0210511	0.0421023	2.63711
V4168	LysoPC 22:1	14	M	19.4426	0.0901574	0.0210511	0.0421023	2.63711
V4168	LysoPC 22:1	15	F	19.1639	0.0974177	0.254231	0.508462	1.21894
V4168	LysoPC 22:1	15	M	19.1476	0.163666	0.254231	0.508462	1.21894
V4168	LysoPC 22:1	16	F	19.6357	0.117232	0.526403	0.526403	0.676111
V4168	LysoPC 22:1	16	M	19.4408	0.124338	0.420251	0.526403	0.841142
V4168	LysoPC 22:1	17	F	19.1438	0.281612	0.130505	0.261011	2.38148
V4168	LysoPC 22:1	17	M	19.1173	0.114021	0.130505	0.261011	2.38148
V4168	LysoPC 22:1	18	F	18.9075	0.125482	0.991283	0.991283	-0.0113867
V4168	LysoPC 22:1	18	M	18.8711	0.123622	0.991283	0.991283	-0.0113867
V4168	LysoPC 22:1	19	F	19.5914	0.112084	0.015441	0.015441	2.8256
V4168	LysoPC 22:1	19	M	18.9728	0.0901609	0.00555867	0.0111173	3.63168
V4168	LysoPC 22:1	20	F	18.7805	0.130922	0.689327	0.689327	-0.416738
V4168	LysoPC 22:1	20	M	18.7932	0.0876417	NA	NA	NA
V4168	LysoPC 22:1	21	F	18.9135	0.241418	0.806546	0.806546	0.257112
V4168	LysoPC 22:1	21	M	18.7908	0.117433	0.806546	0.806546	0.257112
V4168	LysoPC 22:1	22	F	18.9564	0.175993	0.152726	0.305452	1.58025
V4168	LysoPC 22:1	22	M	18.6837	0.0849674	0.152726	0.305452	1.58025
V4168	LysoPC 22:1	23	F	18.7501	0.0906486	0.963273	0.963273	-0.0478621
V4168	LysoPC 22:1	23	M	18.8204	0.163728	0.963273	0.963273	-0.0478621
V4168	LysoPC 22:1	24	F	19.0256	0.232755	0.0903411	0.180682	1.98743
V4168	LysoPC 22:1	24	M	18.5665	0.126861	0.0903411	0.180682	1.98743
V4168	LysoPC 22:1	25	F	18.6635	0.166944	0.439224	0.799309	0.797064
V4168	LysoPC 22:1	25	M	18.4787	0.12332	0.799309	0.799309	0.277145
V4168	LysoPC 22:1	26	F	18.7868	0.224981	0.273577	0.39191	1.19167
V4168	LysoPC 22:1	26	M	18.4179	0.114299	0.39191	0.39191	1.0328
V4168	LysoPC 22:1	27	F	18.82	0.204483	0.491826	0.510257	0.71018
V4168	LysoPC 22:1	27	M	18.4863	0.202638	0.510257	0.510257	0.766032
V4168	LysoPC 22:1	28	F	18.3414	0.486736	NA	NA	NA
V4168	LysoPC 22:1	28	M	18.3872	0.146832	0.958289	0.958289	-0.0654992
V4168	LysoPC 22:1	29	F	18.9746	0.224995	0.2135	0.2135	1.73522
V4168	LysoPC 22:1	29	M	18.0456	0.235829	NA	NA	NA
V4168	LysoPC 22:1	30	F	18.0655	0.147919	NA	NA	NA
V4168	LysoPC 22:1	31	F	18.8183	0.176333	NA	NA	NA
V4168	LysoPC 22:1	31	M	18.0824	NA	NA	NA	NA
V4168	LysoPC 22:1	33	F	19.7138	0.160543	NA	NA	NA
V4195	LysoPC 22:0	7	M	20.7111	0.0523621	NA	NA	NA
V4195	LysoPC 22:0	8	F	21.0204	NA	NA	NA	NA
V4195	LysoPC 22:0	8	M	21.2237	0.155192	NA	NA	NA
V4195	LysoPC 22:0	9	F	21.1638	0.211803	NA	NA	NA
V4195	LysoPC 22:0	9	M	21.2792	0.116874	0.563512	0.563512	-0.720033
V4195	LysoPC 22:0	10	F	21.1354	0.0856019	0.610726	0.952759	-0.54029
V4195	LysoPC 22:0	10	M	21.2038	0.183169	0.952759	0.952759	0.0617941
V4195	LysoPC 22:0	11	F	21.2477	0.167587	0.854139	0.854139	0.198123
V4195	LysoPC 22:0	11	M	21.2658	0.12407	0.622995	0.854139	-0.510112
V4195	LysoPC 22:0	12	F	21.2361	0.316858	0.133546	0.267093	1.64867
V4195	LysoPC 22:0	12	M	21.0503	0.195205	0.133546	0.267093	1.64867
V4195	LysoPC 22:0	13	F	21.0331	0.248398	0.948307	0.948307	-0.0720514
V4195	LysoPC 22:0	13	M	20.7357	0.149791	0.114471	0.228943	2.05054
V4195	LysoPC 22:0	14	F	21.1747	0.176746	0.0418014	0.0836029	2.41367
V4195	LysoPC 22:0	14	M	20.8706	0.0825033	0.0418014	0.0836029	2.41367
V4195	LysoPC 22:0	15	F	20.8417	0.195466	0.0150435	0.030087	3.00238
V4195	LysoPC 22:0	15	M	20.3873	0.234459	0.0150435	0.030087	3.00238
V4195	LysoPC 22:0	16	F	21.393	0.120804	0.979762	0.979762	-0.0267435
V4195	LysoPC 22:0	16	M	20.8818	0.193917	0.000611117	0.00122223	4.7392
V4195	LysoPC 22:0	17	F	20.7459	0.289559	0.491707	0.946915	0.955314
V4195	LysoPC 22:0	17	M	20.6895	0.12356	0.491707	0.946915	0.955314
V4195	LysoPC 22:0	18	F	20.4858	0.110378	0.354119	0.708239	0.979434
V4195	LysoPC 22:0	18	M	20.318	0.213085	0.354119	0.708239	0.979434
V4195	LysoPC 22:0	19	F	21.302	0.226858	0.103884	0.103884	1.78264
V4195	LysoPC 22:0	19	M	20.47	0.118765	0.0406573	0.0813147	2.89586
V4195	LysoPC 22:0	20	F	20.8125	0.199718	0.491562	0.491562	0.755495
V4195	LysoPC 22:0	20	M	20.4103	0.127981	NA	NA	NA
V4195	LysoPC 22:0	21	F	20.7618	0.27949	0.336151	0.672302	1.03413
V4195	LysoPC 22:0	21	M	20.4367	0.190442	0.336151	0.672302	1.03413
V4195	LysoPC 22:0	22	F	20.5936	0.155412	0.480072	0.480072	0.732941
V4195	LysoPC 22:0	22	M	20.243	0.108338	0.480072	0.480072	0.732941
V4195	LysoPC 22:0	23	F	20.6474	0.102342	0.181884	0.363767	1.49848
V4195	LysoPC 22:0	23	M	20.5401	0.224604	0.181884	0.363767	1.49848
V4195	LysoPC 22:0	24	F	20.8358	0.22813	0.0632436	0.126487	2.28611
V4195	LysoPC 22:0	24	M	20.1704	0.125516	0.0632436	0.126487	2.28611
V4195	LysoPC 22:0	25	F	20.9475	0.271149	0.280554	0.280554	1.1413
V4195	LysoPC 22:0	25	M	20.4	0.165404	0.139952	0.279904	1.71046
V4195	LysoPC 22:0	26	F	20.7662	0.357703	0.277927	0.553044	1.19976
V4195	LysoPC 22:0	26	M	20.1944	0.174502	0.553044	0.553044	0.693138
V4195	LysoPC 22:0	27	F	20.6576	0.24386	0.936423	0.936423	0.0814555
V4195	LysoPC 22:0	27	M	20.4006	0.238139	0.571766	0.936423	0.741272
V4195	LysoPC 22:0	28	F	20.6977	0.406166	NA	NA	NA
V4195	LysoPC 22:0	28	M	20.0241	0.245906	0.703057	0.703057	0.474201
V4195	LysoPC 22:0	29	F	20.8395	0.401148	0.171367	0.171367	1.5563
V4195	LysoPC 22:0	29	M	19.8567	0.156476	NA	NA	NA
V4195	LysoPC 22:0	30	F	20.2997	0.944964	NA	NA	NA
V4195	LysoPC 22:0	31	F	20.6731	0.414297	NA	NA	NA
V4195	LysoPC 22:0	31	M	20.0865	NA	NA	NA	NA
V4195	LysoPC 22:0	33	F	22.7515	0.297552	NA	NA	NA
V4208	LysoPC 19:0	7	M	19.3506	0.438409	NA	NA	NA
V4208	LysoPC 19:0	8	F	20.0694	NA	NA	NA	NA
V4208	LysoPC 19:0	8	M	19.8078	0.163986	NA	NA	NA
V4208	LysoPC 19:0	9	F	19.9201	0.0986129	NA	NA	NA
V4208	LysoPC 19:0	9	M	19.9865	0.0962297	0.889513	0.889513	-0.142525
V4208	LysoPC 19:0	10	F	19.8655	0.0959614	0.292996	0.585993	1.13855
V4208	LysoPC 19:0	10	M	19.7495	0.163966	0.923919	0.923919	-0.0993481
V4208	LysoPC 19:0	11	F	20.0128	0.167693	0.348498	0.348498	-1.09328
V4208	LysoPC 19:0	11	M	20.4712	0.166394	0.165422	0.330843	-1.50245
V4208	LysoPC 19:0	12	F	19.582	0.245351	0.972694	0.972694	-0.0353009
V4208	LysoPC 19:0	12	M	19.9241	0.248869	0.972694	0.972694	-0.0353009
V4208	LysoPC 19:0	13	F	19.8758	0.194591	0.961979	0.961979	0.0520887
V4208	LysoPC 19:0	13	M	19.5729	0.215637	0.316199	0.632398	1.1499
V4208	LysoPC 19:0	14	F	19.7929	0.139571	0.187238	0.374476	1.3962
V4208	LysoPC 19:0	14	M	19.5134	0.122926	0.187238	0.374476	1.3962
V4208	LysoPC 19:0	15	F	19.3085	0.145437	0.0508142	0.101628	2.25264
V4208	LysoPC 19:0	15	M	19.1449	0.196491	0.0508142	0.101628	2.25264
V4208	LysoPC 19:0	16	F	19.8808	0.137751	0.553818	0.553818	0.648855
V4208	LysoPC 19:0	16	M	19.4794	0.268548	0.377583	0.553818	0.924233
V4208	LysoPC 19:0	17	F	19.4801	0.224753	0.00333142	0.00666284	3.58844
V4208	LysoPC 19:0	17	M	19.0911	0.140138	0.00333142	0.00666284	3.58844
V4208	LysoPC 19:0	18	F	19.1413	0.188155	0.399267	0.399267	0.89848
V4208	LysoPC 19:0	18	M	18.7885	0.157801	0.399267	0.399267	0.89848
V4208	LysoPC 19:0	19	F	19.6761	0.143852	0.0376199	0.0376199	2.37446
V4208	LysoPC 19:0	19	M	18.9247	0.104388	0.000657898	0.0013158	4.87321
V4208	LysoPC 19:0	20	F	18.9164	0.21922	0.172403	0.172403	-1.53991
V4208	LysoPC 19:0	20	M	18.9264	0.10029	NA	NA	NA
V4208	LysoPC 19:0	21	F	18.6909	0.383209	0.765654	0.995262	0.330455
V4208	LysoPC 19:0	21	M	18.5882	0.126084	0.765654	0.995262	0.330455
V4208	LysoPC 19:0	22	F	19.0807	0.198391	0.203643	0.203643	1.37812
V4208	LysoPC 19:0	22	M	18.5799	0.0728863	0.203643	0.203643	1.37812
V4208	LysoPC 19:0	23	F	18.4452	0.182361	0.560733	0.560733	0.610811
V4208	LysoPC 19:0	23	M	18.7883	0.202729	0.560733	0.560733	0.610811
V4208	LysoPC 19:0	24	F	18.8795	0.246366	0.0585936	0.117187	2.33576
V4208	LysoPC 19:0	24	M	18.5794	0.0909019	0.0585936	0.117187	2.33576
V4208	LysoPC 19:0	25	F	18.5752	0.243336	0.910372	0.910372	-0.116347
V4208	LysoPC 19:0	25	M	18.5542	0.118795	0.730655	0.910372	0.369995
V4208	LysoPC 19:0	26	F	18.4916	0.282311	0.7982	0.7982	0.273055
V4208	LysoPC 19:0	26	M	18.2705	0.125043	0.577284	0.7982	0.626791
V4208	LysoPC 19:0	27	F	18.8922	0.209115	0.202153	0.404306	1.35961
V4208	LysoPC 19:0	27	M	18.3757	0.211987	0.450543	0.450543	0.872221
V4208	LysoPC 19:0	28	F	18.2219	0.514374	NA	NA	NA
V4208	LysoPC 19:0	28	M	18.3219	0.13273	0.821886	0.821886	-0.285542
V4208	LysoPC 19:0	29	F	18.7886	0.263515	0.383348	0.383348	1.07171
V4208	LysoPC 19:0	29	M	18.0068	0.280089	NA	NA	NA
V4208	LysoPC 19:0	30	F	18.3149	0.625086	NA	NA	NA
V4208	LysoPC 19:0	31	F	19.1274	0.185284	NA	NA	NA
V4208	LysoPC 19:0	31	M	17.8257	NA	NA	NA	NA
V4208	LysoPC 19:0	33	F	19.2983	0.117112	NA	NA	NA
V4247	LysoPC 20:4	7	M	22.0012	0.21371	NA	NA	NA
V4247	LysoPC 20:4	8	F	22.8423	NA	NA	NA	NA
V4247	LysoPC 20:4	8	M	22.4954	0.323364	NA	NA	NA
V4247	LysoPC 20:4	9	F	22.6439	0.408637	NA	NA	NA
V4247	LysoPC 20:4	9	M	22.5758	0.106891	0.0189562	0.0189562	-2.85352
V4247	LysoPC 20:4	10	F	22.3449	0.14288	0.940113	0.948197	-0.0775217
V4247	LysoPC 20:4	10	M	22.3468	0.198811	0.948197	0.948197	0.0679639
V4247	LysoPC 20:4	11	F	22.7782	0.149645	0.366469	0.366469	0.951645
V4247	LysoPC 20:4	11	M	22.3961	0.155645	0.114529	0.229058	1.76991
V4247	LysoPC 20:4	12	F	22.8077	0.218334	0.052475	0.10495	2.62425
V4247	LysoPC 20:4	12	M	22.3058	0.168702	0.052475	0.10495	2.62425
V4247	LysoPC 20:4	13	F	22.8782	0.12987	0.377739	0.377739	0.997092
V4247	LysoPC 20:4	13	M	22.4351	0.300014	0.272563	0.377739	1.18201
V4247	LysoPC 20:4	14	F	22.7546	0.136982	0.21633	0.21633	1.30442
V4247	LysoPC 20:4	14	M	22.3576	0.0953407	0.21633	0.21633	1.30442
V4247	LysoPC 20:4	15	F	22.9153	0.153325	0.343236	0.343236	1.01309
V4247	LysoPC 20:4	15	M	22.2574	0.170023	0.343236	0.343236	1.01309
V4247	LysoPC 20:4	16	F	23.0132	0.101199	0.00543785	0.0108757	3.75034
V4247	LysoPC 20:4	16	M	22.5785	0.0703936	0.132182	0.132182	1.69152
V4247	LysoPC 20:4	17	F	22.8581	0.109037	0.216734	0.433467	1.79293
V4247	LysoPC 20:4	17	M	22.6187	0.0984441	0.216734	0.433467	1.79293
V4247	LysoPC 20:4	18	F	23.1782	0.0860959	0.111094	0.111094	1.76823
V4247	LysoPC 20:4	18	M	22.564	0.200201	0.111094	0.111094	1.76823
V4247	LysoPC 20:4	19	F	22.9007	0.149235	0.0558769	0.111754	2.12577
V4247	LysoPC 20:4	19	M	22.6073	0.0598066	0.558535	0.558535	0.649442
V4247	LysoPC 20:4	20	F	23.0474	0.116457	0.0224601	0.0224601	2.77691
V4247	LysoPC 20:4	20	M	22.5868	0.107523	NA	NA	NA
V4247	LysoPC 20:4	21	F	22.7962	0.188031	0.141709	0.283418	1.74222
V4247	LysoPC 20:4	21	M	22.5401	0.106267	0.141709	0.283418	1.74222
V4247	LysoPC 20:4	22	F	22.7457	0.180101	0.508985	0.792985	0.688884
V4247	LysoPC 20:4	22	M	22.6089	0.1012	0.508985	0.792985	0.688884
V4247	LysoPC 20:4	23	F	22.5472	0.134765	0.986117	0.986117	0.0180598
V4247	LysoPC 20:4	23	M	22.5935	0.139938	0.986117	0.986117	0.0180598
V4247	LysoPC 20:4	24	F	22.8446	0.0809719	0.129364	0.129364	1.69091
V4247	LysoPC 20:4	24	M	22.4554	0.116958	0.129364	0.129364	1.69091
V4247	LysoPC 20:4	25	F	22.5863	0.187824	0.760311	0.760311	0.314079
V4247	LysoPC 20:4	25	M	22.46	0.104179	0.482054	0.760311	0.780232
V4247	LysoPC 20:4	26	F	22.8557	0.0832619	0.143479	0.200405	1.60317
V4247	LysoPC 20:4	26	M	22.4802	0.146008	0.200405	0.200405	1.48658
V4247	LysoPC 20:4	27	F	22.8228	0.150797	0.318305	0.318305	1.0443
V4247	LysoPC 20:4	27	M	22.476	0.143459	0.210576	0.318305	1.51248
V4247	LysoPC 20:4	28	F	22.8432	0.313165	NA	NA	NA
V4247	LysoPC 20:4	28	M	22.5016	0.156658	0.589621	0.589621	0.709426
V4247	LysoPC 20:4	29	F	23.1197	0.10035	0.231293	0.231293	2.33711
V4247	LysoPC 20:4	29	M	21.9465	0.297085	NA	NA	NA
V4247	LysoPC 20:4	30	F	23.0155	0.138106	NA	NA	NA
V4247	LysoPC 20:4	31	F	22.9895	0.177186	NA	NA	NA
V4247	LysoPC 20:4	31	M	22.8788	NA	NA	NA	NA
V4247	LysoPC 20:4	33	F	23.1006	0.404123	NA	NA	NA
V4316	LysoPC 20:0	7	M	19.8582	0.246117	NA	NA	NA
V4316	LysoPC 20:0	8	F	19.989	NA	NA	NA	NA
V4316	LysoPC 20:0	8	M	20.5887	0.0732578	NA	NA	NA
V4316	LysoPC 20:0	9	F	20.191	0.280583	NA	NA	NA
V4316	LysoPC 20:0	9	M	20.3956	0.0923058	0.59986	0.59986	-0.618297
V4316	LysoPC 20:0	10	F	20.4057	0.116883	0.86463	0.982234	0.176912
V4316	LysoPC 20:0	10	M	20.3687	0.208249	0.982234	0.982234	0.0232979
V4316	LysoPC 20:0	11	F	20.5049	0.134786	0.480716	0.480716	-0.763811
V4316	LysoPC 20:0	11	M	20.7664	0.162642	0.404005	0.480716	-0.868122
V4316	LysoPC 20:0	12	F	20.3943	0.305179	0.704841	0.710651	0.389912
V4316	LysoPC 20:0	12	M	20.443	0.233999	0.704841	0.710651	0.389912
V4316	LysoPC 20:0	13	F	20.1903	0.349437	0.658288	0.658288	-0.509778
V4316	LysoPC 20:0	13	M	20.0412	0.122165	0.0941402	0.18828	1.93709
V4316	LysoPC 20:0	14	F	20.2767	0.149201	0.114048	0.228096	1.72422
V4316	LysoPC 20:0	14	M	20.18	0.106719	0.114048	0.228096	1.72422
V4316	LysoPC 20:0	15	F	19.759	0.173462	0.0890196	0.178039	1.94561
V4316	LysoPC 20:0	15	M	19.5226	0.284104	0.0890196	0.178039	1.94561
V4316	LysoPC 20:0	16	F	20.4477	0.139958	0.872488	0.872488	0.171133
V4316	LysoPC 20:0	16	M	20.2019	0.22515	0.363626	0.727253	0.947729
V4316	LysoPC 20:0	17	F	19.8078	0.284469	0.0170516	0.0341033	2.73452
V4316	LysoPC 20:0	17	M	19.7337	0.161725	0.0170516	0.0341033	2.73452
V4316	LysoPC 20:0	18	F	19.4492	0.147756	0.760664	0.833347	0.315459
V4316	LysoPC 20:0	18	M	19.3475	0.164842	0.760664	0.833347	0.315459
V4316	LysoPC 20:0	19	F	20.2254	0.188406	0.163106	0.163106	1.53356
V4316	LysoPC 20:0	19	M	19.4664	0.113497	0.00992375	0.0198475	3.71326
V4316	LysoPC 20:0	20	F	19.3157	0.253336	0.408138	0.408138	-0.891696
V4316	LysoPC 20:0	20	M	19.3183	0.137575	NA	NA	NA
V4316	LysoPC 20:0	21	F	19.5076	0.263263	0.443132	0.886263	0.836988
V4316	LysoPC 20:0	21	M	19.2927	0.1683	0.443132	0.886263	0.836988
V4316	LysoPC 20:0	22	F	19.6166	0.163427	0.141125	0.141125	1.60495
V4316	LysoPC 20:0	22	M	19.0673	0.110191	0.141125	0.141125	1.60495
V4316	LysoPC 20:0	23	F	19.2442	0.123899	0.148432	0.250224	1.62699
V4316	LysoPC 20:0	23	M	19.2804	0.18191	0.148432	0.250224	1.62699
V4316	LysoPC 20:0	24	F	19.4519	0.211053	0.0526662	0.105332	2.3399
V4316	LysoPC 20:0	24	M	18.9609	0.12275	0.0526662	0.105332	2.3399
V4316	LysoPC 20:0	25	F	19.2904	0.186306	0.775795	0.775795	0.2924
V4316	LysoPC 20:0	25	M	19.1267	0.126699	0.418312	0.775795	0.878769
V4316	LysoPC 20:0	26	F	19.193	0.346789	0.631955	0.631955	0.51158
V4316	LysoPC 20:0	26	M	18.7681	0.145376	0.428908	0.631955	0.94433
V4316	LysoPC 20:0	27	F	19.3722	0.274657	0.60494	0.60494	0.531662
V4316	LysoPC 20:0	27	M	19.0201	0.256107	0.595745	0.60494	0.637629
V4316	LysoPC 20:0	28	F	19.0746	0.441981	NA	NA	NA
V4316	LysoPC 20:0	28	M	18.5561	0.142768	0.5707	0.5707	0.77076
V4316	LysoPC 20:0	29	F	19.3465	0.358793	0.509991	0.509991	0.749908
V4316	LysoPC 20:0	29	M	18.6159	0.392529	NA	NA	NA
V4316	LysoPC 20:0	30	F	18.6899	0.259987	NA	NA	NA
V4316	LysoPC 20:0	31	F	19.3686	0.403171	NA	NA	NA
V4316	LysoPC 20:0	31	M	18.3485	NA	NA	NA	NA
V4316	LysoPC 20:0	33	F	20.6404	0.143694	NA	NA	NA
V4428	LysoPC 24:0	7	M	21.7361	0.136344	NA	NA	NA
V4428	LysoPC 24:0	8	F	22.2294	NA	NA	NA	NA
V4428	LysoPC 24:0	8	M	22.1859	0.194386	NA	NA	NA
V4428	LysoPC 24:0	9	F	22.2156	0.256372	NA	NA	NA
V4428	LysoPC 24:0	9	M	22.2688	0.0939087	0.953632	0.953632	-0.0695312
V4428	LysoPC 24:0	10	F	22.1128	0.1088	0.942017	0.942017	-0.0751422
V4428	LysoPC 24:0	10	M	22.0714	0.146097	0.765694	0.942017	0.309541
V4428	LysoPC 24:0	11	F	22.2627	0.114732	0.841145	0.909198	0.209573
V4428	LysoPC 24:0	11	M	22.247	0.147856	0.909198	0.909198	-0.116835
V4428	LysoPC 24:0	12	F	22.1359	0.308048	0.246038	0.492075	1.2592
V4428	LysoPC 24:0	12	M	21.9643	0.168157	0.246038	0.492075	1.2592
V4428	LysoPC 24:0	13	F	21.9179	0.291592	0.68131	0.68131	-0.461542
V4428	LysoPC 24:0	13	M	21.8813	0.182932	0.185351	0.370701	1.46834
V4428	LysoPC 24:0	14	F	22.2141	0.194142	0.0747442	0.149488	2.02497
V4428	LysoPC 24:0	14	M	21.9293	0.0900211	0.0747442	0.149488	2.02497
V4428	LysoPC 24:0	15	F	21.8599	0.173122	0.00754835	0.0150967	3.78503
V4428	LysoPC 24:0	15	M	21.3667	0.209269	0.00754835	0.0150967	3.78503
V4428	LysoPC 24:0	16	F	22.3982	0.121179	0.863193	0.863193	0.182185
V4428	LysoPC 24:0	16	M	21.8619	0.191201	0.00691135	0.0138227	3.33013
V4428	LysoPC 24:0	17	F	21.7595	0.271665	0.32479	0.649579	1.4015
V4428	LysoPC 24:0	17	M	21.7992	0.121029	0.32479	0.649579	1.4015
V4428	LysoPC 24:0	18	F	21.4138	0.0936631	0.558153	0.558153	0.608144
V4428	LysoPC 24:0	18	M	21.4792	0.182831	0.558153	0.558153	0.608144
V4428	LysoPC 24:0	19	F	22.3235	0.221682	0.368527	0.368527	0.946816
V4428	LysoPC 24:0	19	M	21.63	0.133269	0.0318886	0.0637772	2.90375
V4428	LysoPC 24:0	20	F	21.7407	0.253958	0.625994	0.625994	0.519597
V4428	LysoPC 24:0	20	M	21.4995	0.114883	NA	NA	NA
V4428	LysoPC 24:0	21	F	21.7381	0.213979	0.338377	0.676755	1.02783
V4428	LysoPC 24:0	21	M	21.507	0.201221	0.338377	0.676755	1.02783
V4428	LysoPC 24:0	22	F	21.6841	0.150545	0.53478	0.53478	0.639798
V4428	LysoPC 24:0	22	M	21.2618	0.105632	0.53478	0.53478	0.639798
V4428	LysoPC 24:0	23	F	21.5828	0.158533	0.231351	0.462702	1.32446
V4428	LysoPC 24:0	23	M	21.5969	0.20943	0.231351	0.462702	1.32446
V4428	LysoPC 24:0	24	F	21.8133	0.179126	0.0570297	0.114059	2.29079
V4428	LysoPC 24:0	24	M	21.2669	0.125908	0.0570297	0.114059	2.29079
V4428	LysoPC 24:0	25	F	21.6882	0.198692	0.854651	0.854651	0.187133
V4428	LysoPC 24:0	25	M	21.5414	0.14213	0.461039	0.854651	0.822408
V4428	LysoPC 24:0	26	F	21.4401	0.305378	0.722384	0.722384	0.371592
V4428	LysoPC 24:0	26	M	21.143	0.147294	0.515546	0.722384	0.76027
V4428	LysoPC 24:0	27	F	21.5635	0.329841	0.837823	0.887484	0.210712
V4428	LysoPC 24:0	27	M	21.4327	0.20051	0.887484	0.887484	0.169039
V4428	LysoPC 24:0	28	F	21.2976	0.416589	NA	NA	NA
V4428	LysoPC 24:0	28	M	21.0499	0.19374	0.950855	0.950855	-0.0756726
V4428	LysoPC 24:0	29	F	21.7433	0.313538	0.42317	0.42317	0.892954
V4428	LysoPC 24:0	29	M	21.0342	0.308585	NA	NA	NA
V4428	LysoPC 24:0	30	F	21.508	0.451959	NA	NA	NA
V4428	LysoPC 24:0	31	F	21.6223	0.406154	NA	NA	NA
V4428	LysoPC 24:0	31	M	20.9619	NA	NA	NA	NA
V4428	LysoPC 24:0	33	F	23.0093	0.182012	NA	NA	NA
V457	Methyl salicylate_1_(needs confirmation)	7	M	15.8895	0.0728858	NA	NA	NA
V457	Methyl salicylate_1_(needs confirmation)	8	F	16.2047	NA	NA	NA	NA
V457	Methyl salicylate_1_(needs confirmation)	8	M	16.0672	0.014429	NA	NA	NA
V457	Methyl salicylate_1_(needs confirmation)	9	F	16.2479	0.0270557	NA	NA	NA
V457	Methyl salicylate_1_(needs confirmation)	9	M	16.5892	0.291202	0.308929	0.308929	-1.07682
V457	Methyl salicylate_1_(needs confirmation)	10	F	16.4921	0.206293	0.0616209	0.123242	2.17302
V457	Methyl salicylate_1_(needs confirmation)	10	M	16.4928	0.421914	0.788642	0.788642	-0.280746
V457	Methyl salicylate_1_(needs confirmation)	11	F	16.243	0.0537837	0.918544	0.918544	-0.105968
V457	Methyl salicylate_1_(needs confirmation)	11	M	16.1022	0.143672	0.0527282	0.105456	2.82738
V457	Methyl salicylate_1_(needs confirmation)	12	F	16.2842	0.0475811	0.0165915	0.033183	3.01412
V457	Methyl salicylate_1_(needs confirmation)	12	M	16.1585	0.207565	0.0165915	0.033183	3.01412
V457	Methyl salicylate_1_(needs confirmation)	13	F	16.9127	0.47503	0.851652	0.851652	0.201162
V457	Methyl salicylate_1_(needs confirmation)	13	M	16.334	0.341414	0.284047	0.568095	1.19668
V457	Methyl salicylate_1_(needs confirmation)	14	F	16.3888	0.0571146	0.00463161	0.00926322	3.50375
V457	Methyl salicylate_1_(needs confirmation)	14	M	16.331	0.229657	0.00463161	0.00926322	3.50375
V457	Methyl salicylate_1_(needs confirmation)	15	F	16.2991	0.0527999	0.0213936	0.0427872	2.88716
V457	Methyl salicylate_1_(needs confirmation)	15	M	16.1338	0.0567385	0.0213936	0.0427872	2.88716
V457	Methyl salicylate_1_(needs confirmation)	16	F	16.7816	0.269049	0.0312348	0.0624696	2.65351
V457	Methyl salicylate_1_(needs confirmation)	16	M	16.0581	0.0521335	0.077079	0.077079	2.20295
V457	Methyl salicylate_1_(needs confirmation)	17	F	16.6183	0.391538	0.487046	0.669103	-0.716874
V457	Methyl salicylate_1_(needs confirmation)	17	M	16.4321	0.223856	0.487046	0.669103	-0.716874
V457	Methyl salicylate_1_(needs confirmation)	18	F	16.4536	0.0824213	0.602642	0.602642	0.544774
V457	Methyl salicylate_1_(needs confirmation)	18	M	16.1561	0.140963	0.602642	0.602642	0.544774
V457	Methyl salicylate_1_(needs confirmation)	19	F	16.6716	0.273601	0.148512	0.297023	1.65524
V457	Methyl salicylate_1_(needs confirmation)	19	M	16.1742	0.109528	0.418304	0.418304	0.835992
V457	Methyl salicylate_1_(needs confirmation)	20	F	16.3072	0.0626157	0.000255321	0.000255321	5.68089
V457	Methyl salicylate_1_(needs confirmation)	20	M	16.2609	0.166163	NA	NA	NA
V457	Methyl salicylate_1_(needs confirmation)	21	F	16.4124	0.07872	0.420462	0.420462	-0.876602
V457	Methyl salicylate_1_(needs confirmation)	21	M	16.4375	0.28445	0.420462	0.420462	-0.876602
V457	Methyl salicylate_1_(needs confirmation)	22	F	16.4378	0.0614634	0.00435281	0.00870562	3.40059
V457	Methyl salicylate_1_(needs confirmation)	22	M	16.0728	0.0471606	0.00435281	0.00870562	3.40059
V457	Methyl salicylate_1_(needs confirmation)	23	F	16.4109	0.0525175	0.527812	0.527812	-0.690233
V457	Methyl salicylate_1_(needs confirmation)	23	M	16.4274	0.273207	0.527812	0.527812	-0.690233
V457	Methyl salicylate_1_(needs confirmation)	24	F	17.5758	0.800297	0.246639	0.493278	1.34513
V457	Methyl salicylate_1_(needs confirmation)	24	M	16.5125	0.299342	0.246639	0.493278	1.34513
V457	Methyl salicylate_1_(needs confirmation)	25	F	16.3263	0.0617181	0.058297	0.116594	2.06079
V457	Methyl salicylate_1_(needs confirmation)	25	M	16.0803	0.0735988	0.310362	0.310362	1.26963
V457	Methyl salicylate_1_(needs confirmation)	26	F	16.363	0.0589432	0.0155512	0.0311024	4.2936
V457	Methyl salicylate_1_(needs confirmation)	26	M	16.2697	0.242442	0.581169	0.581169	-0.59685
V457	Methyl salicylate_1_(needs confirmation)	27	F	16.7906	0.450514	0.159941	0.197079	1.64559
V457	Methyl salicylate_1_(needs confirmation)	27	M	15.9619	0.0452997	0.197079	0.197079	2.00048
V457	Methyl salicylate_1_(needs confirmation)	28	F	16.2867	0.0640776	NA	NA	NA
V457	Methyl salicylate_1_(needs confirmation)	28	M	16.0548	0.0980776	0.685678	0.685678	0.44238
V457	Methyl salicylate_1_(needs confirmation)	29	F	16.8486	0.537859	0.153939	0.153939	1.67889
V457	Methyl salicylate_1_(needs confirmation)	29	M	15.8474	0.067354	NA	NA	NA
V457	Methyl salicylate_1_(needs confirmation)	30	F	16.3648	0.134574	NA	NA	NA
V457	Methyl salicylate_1_(needs confirmation)	31	F	16.4368	0.0381893	NA	NA	NA
V457	Methyl salicylate_1_(needs confirmation)	31	M	15.806	NA	NA	NA	NA
V457	Methyl salicylate_1_(needs confirmation)	33	F	16.4044	0.0664791	NA	NA	NA
V553	DL-Carnitine	7	M	24.8988	0.259272	NA	NA	NA
V553	DL-Carnitine	8	F	25.4908	NA	NA	NA	NA
V553	DL-Carnitine	8	M	24.5451	0.602093	NA	NA	NA
V553	DL-Carnitine	9	F	24.8906	0.309357	NA	NA	NA
V553	DL-Carnitine	9	M	24.9613	0.0877739	0.796934	0.796934	-0.321763
V553	DL-Carnitine	10	F	24.6778	0.22872	0.472308	0.472308	-0.760352
V553	DL-Carnitine	10	M	25.246	0.200791	0.0907497	0.181499	-1.94542
V553	DL-Carnitine	11	F	24.8221	0.199989	0.79838	0.79838	-0.269749
V553	DL-Carnitine	11	M	25.1945	0.131224	0.130891	0.261782	-1.85929
V553	DL-Carnitine	12	F	24.5621	0.18377	0.462959	0.462959	-0.78612
V553	DL-Carnitine	12	M	25.1823	0.164832	0.462959	0.462959	-0.78612
V553	DL-Carnitine	13	F	25.3366	0.155766	0.139376	0.278751	1.76695
V553	DL-Carnitine	13	M	25.0506	0.199222	0.509946	0.509946	-0.700611
V553	DL-Carnitine	14	F	24.9831	0.107152	0.101776	0.203551	-1.74125
V553	DL-Carnitine	14	M	25.127	0.132653	0.101776	0.203551	-1.74125
V553	DL-Carnitine	15	F	24.7974	0.11618	0.0361669	0.0723337	-2.56262
V553	DL-Carnitine	15	M	25.3725	0.129361	0.0361669	0.0723337	-2.56262
V553	DL-Carnitine	16	F	24.9114	0.148169	0.153262	0.306524	-1.56308
V553	DL-Carnitine	16	M	25.0493	0.117979	0.49496	0.49496	-0.714676
V553	DL-Carnitine	17	F	25.0905	0.18184	0.809744	0.809744	-0.301555
V553	DL-Carnitine	17	M	25.2615	0.0791395	0.809744	0.809744	-0.301555
V553	DL-Carnitine	18	F	24.7835	0.27041	0.0165205	0.0330411	-3.08183
V553	DL-Carnitine	18	M	25.3655	0.11509	0.0165205	0.0330411	-3.08183
V553	DL-Carnitine	19	F	24.763	0.136792	0.313949	0.313949	-1.04804
V553	DL-Carnitine	19	M	25.2514	0.108576	0.0384784	0.0769568	-2.72941
V553	DL-Carnitine	20	F	25.2098	0.189927	0.49637	0.49637	0.71697
V553	DL-Carnitine	20	M	25.0438	0.10291	NA	NA	NA
V553	DL-Carnitine	21	F	24.8639	0.173118	0.0548754	0.109751	-2.73686
V553	DL-Carnitine	21	M	25.4338	0.0808535	0.0548754	0.109751	-2.73686
V553	DL-Carnitine	22	F	25.0978	0.156921	0.172835	0.345671	-1.43722
V553	DL-Carnitine	22	M	25.3481	0.0913194	0.172835	0.345671	-1.43722
V553	DL-Carnitine	23	F	25.0518	0.0712459	0.0340148	0.0680296	-2.76999
V553	DL-Carnitine	23	M	25.3971	0.112245	0.0340148	0.0680296	-2.76999
V553	DL-Carnitine	24	F	25.0181	0.255984	0.474242	0.947755	-0.766467
V553	DL-Carnitine	24	M	25.1914	0.147721	0.474242	0.947755	-0.766467
V553	DL-Carnitine	25	F	25.4109	0.162357	0.645914	0.645914	0.474857
V553	DL-Carnitine	25	M	25.4563	0.0859426	0.1075	0.215001	-1.98201
V553	DL-Carnitine	26	F	25.4992	0.193965	0.908597	0.908597	0.118611
V553	DL-Carnitine	26	M	25.2254	0.167361	0.29977	0.59954	1.22111
V553	DL-Carnitine	27	F	25.5377	0.100455	0.179162	0.356153	1.43444
V553	DL-Carnitine	27	M	25.382	0.133621	0.356153	0.356153	-1.08255
V553	DL-Carnitine	28	F	24.955	0.397551	NA	NA	NA
V553	DL-Carnitine	28	M	25.3488	0.242293	0.503095	0.503095	-0.897143
V553	DL-Carnitine	29	F	25.0948	0.166454	0.639131	0.639131	-0.513881
V553	DL-Carnitine	29	M	25.2596	0.134257	NA	NA	NA
V553	DL-Carnitine	30	F	25.4216	0.104871	NA	NA	NA
V553	DL-Carnitine	31	F	25.4281	0.21227	NA	NA	NA
V553	DL-Carnitine	31	M	25.3783	NA	NA	NA	NA
V553	DL-Carnitine	33	F	24.9954	0.574179	NA	NA	NA
V5623	Plasmenyl-PE P-20:0_18:2	7	M	19.9711	0.166487	NA	NA	NA
V5623	Plasmenyl-PE P-20:0_18:2	8	F	20.1367	NA	NA	NA	NA
V5623	Plasmenyl-PE P-20:0_18:2	8	M	19.7271	0.362403	NA	NA	NA
V5623	Plasmenyl-PE P-20:0_18:2	9	F	19.4269	1.14197	NA	NA	NA
V5623	Plasmenyl-PE P-20:0_18:2	9	M	19.1217	0.201178	0.998306	0.998306	-0.00265133
V5623	Plasmenyl-PE P-20:0_18:2	10	F	19.7165	0.315011	0.193012	0.193012	1.4262
V5623	Plasmenyl-PE P-20:0_18:2	10	M	18.618	0.359975	0.140147	0.193012	1.66573
V5623	Plasmenyl-PE P-20:0_18:2	11	F	19.7347	0.505986	0.460948	0.460948	0.838097
V5623	Plasmenyl-PE P-20:0_18:2	11	M	18.6369	0.330881	0.00415616	0.00831233	3.78616
V5623	Plasmenyl-PE P-20:0_18:2	12	F	19.994	0.162651	0.0829538	0.165908	1.9759
V5623	Plasmenyl-PE P-20:0_18:2	12	M	18.8386	0.443286	0.0829538	0.165908	1.9759
V5623	Plasmenyl-PE P-20:0_18:2	13	F	19.4039	0.40344	0.511189	0.511189	-0.736486
V5623	Plasmenyl-PE P-20:0_18:2	13	M	19.3247	0.302974	0.156582	0.313165	1.59743
V5623	Plasmenyl-PE P-20:0_18:2	14	F	19.677	0.350298	0.0717318	0.143464	1.94774
V5623	Plasmenyl-PE P-20:0_18:2	14	M	19.2247	0.233498	0.0717318	0.143464	1.94774
V5623	Plasmenyl-PE P-20:0_18:2	15	F	20.0391	0.222779	0.0270424	0.0540848	2.64461
V5623	Plasmenyl-PE P-20:0_18:2	15	M	19.2321	0.310004	0.0270424	0.0540848	2.64461
V5623	Plasmenyl-PE P-20:0_18:2	16	F	20.0502	0.184667	0.655699	0.655699	-0.465222
V5623	Plasmenyl-PE P-20:0_18:2	16	M	19.4475	0.398127	0.118121	0.236241	1.73113
V5623	Plasmenyl-PE P-20:0_18:2	17	F	19.7908	0.261638	0.60264	0.657275	0.617383
V5623	Plasmenyl-PE P-20:0_18:2	17	M	19.738	0.192076	0.60264	0.657275	0.617383
V5623	Plasmenyl-PE P-20:0_18:2	18	F	19.7541	0.0939056	0.941208	0.941208	0.075861
V5623	Plasmenyl-PE P-20:0_18:2	18	M	19.9775	0.189935	0.941208	0.941208	0.075861
V5623	Plasmenyl-PE P-20:0_18:2	19	F	20.309	0.197724	0.345804	0.345804	0.9937
V5623	Plasmenyl-PE P-20:0_18:2	19	M	19.8658	0.0973854	0.0377716	0.0755432	2.6816
V5623	Plasmenyl-PE P-20:0_18:2	20	F	20.0599	0.254524	0.827483	0.827483	0.234567
V5623	Plasmenyl-PE P-20:0_18:2	20	M	19.9389	0.102086	NA	NA	NA
V5623	Plasmenyl-PE P-20:0_18:2	21	F	20.1759	0.29032	0.519857	0.574838	0.679133
V5623	Plasmenyl-PE P-20:0_18:2	21	M	19.8852	0.139132	0.519857	0.574838	0.679133
V5623	Plasmenyl-PE P-20:0_18:2	22	F	19.8946	0.197785	0.366353	0.407215	-0.943181
V5623	Plasmenyl-PE P-20:0_18:2	22	M	19.9128	0.0965442	0.366353	0.407215	-0.943181
V5623	Plasmenyl-PE P-20:0_18:2	23	F	20.0984	0.1959	0.422006	0.711005	0.85283
V5623	Plasmenyl-PE P-20:0_18:2	23	M	20.0064	0.190427	0.422006	0.711005	0.85283
V5623	Plasmenyl-PE P-20:0_18:2	24	F	20.1852	0.113284	0.880028	0.880028	-0.157811
V5623	Plasmenyl-PE P-20:0_18:2	24	M	19.9602	0.0996539	0.880028	0.880028	-0.157811
V5623	Plasmenyl-PE P-20:0_18:2	25	F	19.955	0.231868	0.945008	0.945008	0.070893
V5623	Plasmenyl-PE P-20:0_18:2	25	M	19.8562	0.133482	0.543185	0.945008	0.650606
V5623	Plasmenyl-PE P-20:0_18:2	26	F	20.0812	0.193053	0.19676	0.393521	1.42857
V5623	Plasmenyl-PE P-20:0_18:2	26	M	19.7585	0.119951	0.647314	0.647314	0.511681
V5623	Plasmenyl-PE P-20:0_18:2	27	F	19.9961	0.245978	0.623496	0.623496	0.512074
V5623	Plasmenyl-PE P-20:0_18:2	27	M	19.6339	0.163233	0.123189	0.246378	1.96487
V5623	Plasmenyl-PE P-20:0_18:2	28	F	20.0989	0.289986	NA	NA	NA
V5623	Plasmenyl-PE P-20:0_18:2	28	M	19.6315	0.0876847	0.322379	0.322379	1.70155
V5623	Plasmenyl-PE P-20:0_18:2	29	F	19.7468	0.239791	0.64199	0.64199	-0.490991
V5623	Plasmenyl-PE P-20:0_18:2	29	M	19.606	0.403094	NA	NA	NA
V5623	Plasmenyl-PE P-20:0_18:2	30	F	19.9851	0.735241	NA	NA	NA
V5623	Plasmenyl-PE P-20:0_18:2	31	F	19.828	0.287007	NA	NA	NA
V5623	Plasmenyl-PE P-20:0_18:2	31	M	19.0979	NA	NA	NA	NA
V5623	Plasmenyl-PE P-20:0_18:2	33	F	20.4039	0.374607	NA	NA	NA
V5715	Plasmenyl-PC P-34:1	7	M	25.0356	0.0584229	NA	NA	NA
V5715	Plasmenyl-PC P-34:1	8	F	25.7092	NA	NA	NA	NA
V5715	Plasmenyl-PC P-34:1	8	M	25.238	0.0468077	NA	NA	NA
V5715	Plasmenyl-PC P-34:1	9	F	25.5562	0.19957	NA	NA	NA
V5715	Plasmenyl-PC P-34:1	9	M	25.3216	0.0822693	0.463383	0.463383	1.02079
V5715	Plasmenyl-PC P-34:1	10	F	25.4503	0.13022	0.381194	0.392477	0.927118
V5715	Plasmenyl-PC P-34:1	10	M	25.2311	0.090189	0.392477	0.392477	0.930434
V5715	Plasmenyl-PC P-34:1	11	F	25.5076	0.0978161	0.547012	0.547012	0.633735
V5715	Plasmenyl-PC P-34:1	11	M	25.278	0.13143	0.254712	0.509424	1.20189
V5715	Plasmenyl-PC P-34:1	12	F	25.4018	0.0780491	0.111668	0.223336	1.86692
V5715	Plasmenyl-PC P-34:1	12	M	25.2914	0.104628	0.111668	0.223336	1.86692
V5715	Plasmenyl-PC P-34:1	13	F	25.4386	0.110308	0.350792	0.350792	1.02899
V5715	Plasmenyl-PC P-34:1	13	M	25.1176	0.123365	0.122602	0.245204	1.73941
V5715	Plasmenyl-PC P-34:1	14	F	25.3935	0.102083	0.0108144	0.0216289	2.99474
V5715	Plasmenyl-PC P-34:1	14	M	25.1304	0.0797834	0.0108144	0.0216289	2.99474
V5715	Plasmenyl-PC P-34:1	15	F	25.3763	0.0616215	0.0265561	0.0531122	2.79654
V5715	Plasmenyl-PC P-34:1	15	M	25.0102	0.102469	0.0265561	0.0531122	2.79654
V5715	Plasmenyl-PC P-34:1	16	F	25.5933	0.077946	0.103054	0.103054	1.86798
V5715	Plasmenyl-PC P-34:1	16	M	25.0992	0.138189	0.0230411	0.0460823	2.69209
V5715	Plasmenyl-PC P-34:1	17	F	24.9999	0.290173	0.374277	0.473427	1.20858
V5715	Plasmenyl-PC P-34:1	17	M	25.1691	0.0801214	0.374277	0.473427	1.20858
V5715	Plasmenyl-PC P-34:1	18	F	25.0076	0.132127	0.104404	0.208807	-1.88729
V5715	Plasmenyl-PC P-34:1	18	M	25.1671	0.115323	0.104404	0.208807	-1.88729
V5715	Plasmenyl-PC P-34:1	19	F	25.4266	0.140103	0.311987	0.311987	1.07379
V5715	Plasmenyl-PC P-34:1	19	M	25.1286	0.0620854	0.00266096	0.00532192	3.99006
V5715	Plasmenyl-PC P-34:1	20	F	25.1576	0.0482007	0.456949	0.456949	0.7745
V5715	Plasmenyl-PC P-34:1	20	M	24.9819	0.0810083	NA	NA	NA
V5715	Plasmenyl-PC P-34:1	21	F	25.0846	0.205922	0.409502	0.731137	-0.943903
V5715	Plasmenyl-PC P-34:1	21	M	25.1771	0.122811	0.409502	0.731137	-0.943903
V5715	Plasmenyl-PC P-34:1	22	F	24.9608	0.186528	0.249834	0.468889	1.20068
V5715	Plasmenyl-PC P-34:1	22	M	24.9467	0.126445	0.249834	0.468889	1.20068
V5715	Plasmenyl-PC P-34:1	23	F	24.8936	0.163179	0.164301	0.328602	-1.56199
V5715	Plasmenyl-PC P-34:1	23	M	25.1169	0.153865	0.164301	0.328602	-1.56199
V5715	Plasmenyl-PC P-34:1	24	F	25.1137	0.109755	0.278701	0.557403	1.16366
V5715	Plasmenyl-PC P-34:1	24	M	24.9425	0.0695213	0.278701	0.557403	1.16366
V5715	Plasmenyl-PC P-34:1	25	F	25.0503	0.167541	0.801064	0.801064	0.258927
V5715	Plasmenyl-PC P-34:1	25	M	25.058	0.102968	0.695405	0.801064	-0.423014
V5715	Plasmenyl-PC P-34:1	26	F	24.9444	0.183102	0.781658	0.781658	0.285994
V5715	Plasmenyl-PC P-34:1	26	M	24.9627	0.133791	0.721029	0.781658	-0.402622
V5715	Plasmenyl-PC P-34:1	27	F	25.1561	0.164882	0.442905	0.477561	0.795874
V5715	Plasmenyl-PC P-34:1	27	M	24.9533	0.128695	0.477561	0.477561	0.963044
V5715	Plasmenyl-PC P-34:1	28	F	25.1447	0.239759	NA	NA	NA
V5715	Plasmenyl-PC P-34:1	28	M	24.915	0.0810732	0.665108	0.665108	0.560401
V5715	Plasmenyl-PC P-34:1	29	F	25.3367	0.125975	0.102816	0.102816	3.08657
V5715	Plasmenyl-PC P-34:1	29	M	24.3994	0.184002	NA	NA	NA
V5715	Plasmenyl-PC P-34:1	30	F	25.0654	0.433335	NA	NA	NA
V5715	Plasmenyl-PC P-34:1	31	F	25.3323	0.199641	NA	NA	NA
V5715	Plasmenyl-PC P-34:1	31	M	24.4018	NA	NA	NA	NA
V5715	Plasmenyl-PC P-34:1	33	F	25.0439	0.618759	NA	NA	NA
V5724	PE 16:0_22:6	7	M	21.6193	0.360867	NA	NA	NA
V5724	PE 16:0_22:6	8	F	22.603	NA	NA	NA	NA
V5724	PE 16:0_22:6	8	M	21.4653	0.239723	NA	NA	NA
V5724	PE 16:0_22:6	9	F	21.5488	1.20126	NA	NA	NA
V5724	PE 16:0_22:6	9	M	20.6186	0.151589	0.901426	0.901426	0.1553
V5724	PE 16:0_22:6	10	F	22.0779	0.422226	0.0617698	0.0617698	2.31866
V5724	PE 16:0_22:6	10	M	20.2652	0.332004	0.0596139	0.0617698	2.20213
V5724	PE 16:0_22:6	11	F	21.9574	0.395303	0.207522	0.207522	1.72566
V5724	PE 16:0_22:6	11	M	20.5763	0.177747	0.0430057	0.0860114	2.63639
V5724	PE 16:0_22:6	12	F	20.9303	0.330102	0.978157	0.986751	0.0281495
V5724	PE 16:0_22:6	12	M	20.9279	0.269922	0.978157	0.986751	0.0281495
V5724	PE 16:0_22:6	13	F	21.5711	0.387501	0.99561	0.99561	-0.0057829
V5724	PE 16:0_22:6	13	M	21.5994	0.387202	0.969468	0.99561	-0.0394936
V5724	PE 16:0_22:6	14	F	21.8355	0.323262	0.100796	0.157884	1.8583
V5724	PE 16:0_22:6	14	M	20.934	0.166202	0.100796	0.157884	1.8583
V5724	PE 16:0_22:6	15	F	22.0022	0.386847	0.0394016	0.0788032	2.4361
V5724	PE 16:0_22:6	15	M	20.8094	0.269493	0.0394016	0.0788032	2.4361
V5724	PE 16:0_22:6	16	F	21.6918	0.266157	0.89905	0.89905	-0.131223
V5724	PE 16:0_22:6	16	M	21.0961	0.276754	0.0671575	0.134315	2.03082
V5724	PE 16:0_22:6	17	F	21.5463	0.28882	0.516832	0.516832	0.806856
V5724	PE 16:0_22:6	17	M	21.5421	0.239998	0.516832	0.516832	0.806856
V5724	PE 16:0_22:6	18	F	21.9171	0.491289	0.7537	0.7537	0.333527
V5724	PE 16:0_22:6	18	M	21.7146	0.305577	0.7537	0.7537	0.333527
V5724	PE 16:0_22:6	19	F	22.0399	0.243801	0.451052	0.857116	0.772571
V5724	PE 16:0_22:6	19	M	21.8087	0.260842	0.857116	0.857116	-0.185744
V5724	PE 16:0_22:6	20	F	22.4961	0.202094	0.0486611	0.0486611	2.28693
V5724	PE 16:0_22:6	20	M	21.5524	0.199908	NA	NA	NA
V5724	PE 16:0_22:6	21	F	22.5591	0.607972	0.221377	0.442754	1.4495
V5724	PE 16:0_22:6	21	M	21.9127	0.271301	0.221377	0.442754	1.4495
V5724	PE 16:0_22:6	22	F	21.701	0.263538	0.520995	0.992181	0.661205
V5724	PE 16:0_22:6	22	M	21.653	0.254282	0.520995	0.992181	0.661205
V5724	PE 16:0_22:6	23	F	22.1457	0.483729	0.89466	0.89466	0.140455
V5724	PE 16:0_22:6	23	M	22.1423	0.20173	0.89466	0.89466	0.140455
V5724	PE 16:0_22:6	24	F	21.7417	0.277755	0.701733	0.701733	-0.397911
V5724	PE 16:0_22:6	24	M	22.2182	0.315252	0.701733	0.701733	-0.397911
V5724	PE 16:0_22:6	25	F	21.9598	0.347461	0.727904	0.727904	-0.355183
V5724	PE 16:0_22:6	25	M	22.3443	0.309588	0.443024	0.727904	-0.83427
V5724	PE 16:0_22:6	26	F	22.1492	0.370847	0.831642	0.831642	-0.218924
V5724	PE 16:0_22:6	26	M	21.9185	0.246562	0.428358	0.831642	0.928634
V5724	PE 16:0_22:6	27	F	22.6934	0.205752	0.0135153	0.0270305	2.89841
V5724	PE 16:0_22:6	27	M	21.7439	0.235625	0.297214	0.297214	1.20587
V5724	PE 16:0_22:6	28	F	21.2526	0.076061	NA	NA	NA
V5724	PE 16:0_22:6	28	M	22.4495	0.425809	0.161419	0.161419	-1.8071
V5724	PE 16:0_22:6	29	F	22.2704	0.394577	0.680564	0.680564	0.508379
V5724	PE 16:0_22:6	29	M	21.8292	0.519567	NA	NA	NA
V5724	PE 16:0_22:6	30	F	21.3975	1.14203	NA	NA	NA
V5724	PE 16:0_22:6	31	F	21.8632	0.218698	NA	NA	NA
V5724	PE 16:0_22:6	31	M	23.7334	NA	NA	NA	NA
V5724	PE 16:0_22:6	33	F	21.7651	0.378624	NA	NA	NA
V6065	PC 37:4	7	M	22.4784	0.207053	NA	NA	NA
V6065	PC 37:4	8	F	23.803	NA	NA	NA	NA
V6065	PC 37:4	8	M	22.7738	0.295287	NA	NA	NA
V6065	PC 37:4	9	F	23.3599	0.596216	NA	NA	NA
V6065	PC 37:4	9	M	22.3443	0.271983	0.532092	0.532092	0.695955
V6065	PC 37:4	10	F	23.0198	0.317708	0.954376	0.954376	0.0600851
V6065	PC 37:4	10	M	22.8876	0.356789	0.778621	0.954376	0.291932
V6065	PC 37:4	11	F	23.9539	0.240247	0.0122226	0.0244452	3.16019
V6065	PC 37:4	11	M	22.7902	0.360235	0.33313	0.33313	1.01514
V6065	PC 37:4	12	F	23.5618	0.190513	0.0577643	0.115529	2.24683
V6065	PC 37:4	12	M	22.8974	0.237947	0.0577643	0.115529	2.24683
V6065	PC 37:4	13	F	23.7021	0.182589	0.722017	0.722017	0.377509
V6065	PC 37:4	13	M	23.1022	0.35224	0.161438	0.322875	1.68238
V6065	PC 37:4	14	F	23.9167	0.219065	0.165867	0.165867	1.4524
V6065	PC 37:4	14	M	22.8868	0.24178	0.165867	0.165867	1.4524
V6065	PC 37:4	15	F	24.3422	0.176305	0.0793751	0.0793751	2.04973
V6065	PC 37:4	15	M	23.3152	0.255517	0.0793751	0.0793751	2.04973
V6065	PC 37:4	16	F	23.9479	0.15908	0.52475	0.52475	0.686859
V6065	PC 37:4	16	M	23.092	0.312723	0.0377951	0.0755902	2.37579
V6065	PC 37:4	17	F	24.2754	0.268554	0.0659365	0.131873	2.59986
V6065	PC 37:4	17	M	23.5701	0.225643	0.0659365	0.131873	2.59986
V6065	PC 37:4	18	F	23.9509	0.531664	0.501265	0.724177	0.711086
V6065	PC 37:4	18	M	23.9952	0.247543	0.501265	0.724177	0.711086
V6065	PC 37:4	19	F	23.9684	0.146803	0.488945	0.594041	-0.708549
V6065	PC 37:4	19	M	23.9492	0.16202	0.594041	0.594041	0.557003
V6065	PC 37:4	20	F	24.6221	0.218439	0.0512317	0.0512317	2.2164
V6065	PC 37:4	20	M	23.8103	0.241996	NA	NA	NA
V6065	PC 37:4	21	F	24.0451	0.227706	0.134426	0.268852	1.69693
V6065	PC 37:4	21	M	24.0796	0.113744	0.134426	0.268852	1.69693
V6065	PC 37:4	22	F	24.1021	0.232225	0.785187	0.785187	-0.281345
V6065	PC 37:4	22	M	24.2808	0.132112	0.785187	0.785187	-0.281345
V6065	PC 37:4	23	F	24.6161	0.394083	0.0733971	0.0733971	-2.12308
V6065	PC 37:4	23	M	24.5083	0.172639	0.0733971	0.0733971	-2.12308
V6065	PC 37:4	24	F	24.5208	0.607627	0.0571744	0.114349	2.54583
V6065	PC 37:4	24	M	24.1242	0.13534	0.0571744	0.114349	2.54583
V6065	PC 37:4	25	F	24.3531	0.158747	0.972896	0.972896	0.0346658
V6065	PC 37:4	25	M	24.382	0.212358	0.884278	0.972896	-0.151428
V6065	PC 37:4	26	F	24.6129	0.255503	0.263799	0.263799	-1.19193
V6065	PC 37:4	26	M	24.4224	0.193058	0.00650261	0.0130052	5.07922
V6065	PC 37:4	27	F	24.4583	0.236034	0.956159	0.956159	0.0564871
V6065	PC 37:4	27	M	24.3967	0.166082	0.496184	0.956159	0.747929
V6065	PC 37:4	28	F	24.7004	0.276461	NA	NA	NA
V6065	PC 37:4	28	M	24.2927	0.134232	0.206475	0.206475	1.78489
V6065	PC 37:4	29	F	24.624	0.20274	0.110353	0.110353	2.10518
V6065	PC 37:4	29	M	23.8088	0.157885	NA	NA	NA
V6065	PC 37:4	30	F	25.0738	0.740715	NA	NA	NA
V6065	PC 37:4	31	F	24.6596	0.456585	NA	NA	NA
V6065	PC 37:4	31	M	24.145	NA	NA	NA	NA
V6065	PC 37:4	33	F	25.0755	0.560003	NA	NA	NA
V6129	PC 16:0_18:2	7	M	27.1178	0.159266	NA	NA	NA
V6129	PC 16:0_18:2	8	F	24.718	NA	NA	NA	NA
V6129	PC 16:0_18:2	8	M	26.9942	0.120825	NA	NA	NA
V6129	PC 16:0_18:2	9	F	27.304	0.157687	NA	NA	NA
V6129	PC 16:0_18:2	9	M	27.0242	0.135093	0.315783	0.315783	1.25699
V6129	PC 16:0_18:2	10	F	27.0173	0.158653	0.980319	0.980319	-0.0254577
V6129	PC 16:0_18:2	10	M	27.2385	0.10032	0.223239	0.446477	-1.35239
V6129	PC 16:0_18:2	11	F	27.2152	0.118913	0.126999	0.253997	1.75505
V6129	PC 16:0_18:2	11	M	26.8753	0.168996	0.804159	0.804159	0.254097
V6129	PC 16:0_18:2	12	F	27.0803	0.0867182	0.956824	0.956824	0.0555243
V6129	PC 16:0_18:2	12	M	27.0439	0.132328	0.956824	0.956824	0.0555243
V6129	PC 16:0_18:2	13	F	27.1019	0.100355	0.910353	0.918331	0.119302
V6129	PC 16:0_18:2	13	M	27.0918	0.115531	0.918331	0.918331	-0.10603
V6129	PC 16:0_18:2	14	F	27.0874	0.185322	0.501647	0.501647	0.691664
V6129	PC 16:0_18:2	14	M	26.7892	0.182906	0.501647	0.501647	0.691664
V6129	PC 16:0_18:2	15	F	27.1449	0.20299	0.511442	0.511442	-0.690358
V6129	PC 16:0_18:2	15	M	27.0853	0.108634	0.511442	0.511442	-0.690358
V6129	PC 16:0_18:2	16	F	27.2637	0.125089	0.116975	0.23395	1.74549
V6129	PC 16:0_18:2	16	M	26.8729	0.256909	0.343408	0.343408	0.995674
V6129	PC 16:0_18:2	17	F	27.1705	0.0253905	0.18514	0.37028	1.40252
V6129	PC 16:0_18:2	17	M	26.9249	0.178847	0.18514	0.37028	1.40252
V6129	PC 16:0_18:2	18	F	27.2392	0.136033	0.862984	0.862984	0.17772
V6129	PC 16:0_18:2	18	M	27.2875	0.155836	0.862984	0.862984	0.17772
V6129	PC 16:0_18:2	19	F	27.4559	0.118921	0.0435906	0.0871812	2.19351
V6129	PC 16:0_18:2	19	M	27.1392	0.143636	0.871169	0.871169	0.165554
V6129	PC 16:0_18:2	20	F	27.4349	0.241503	0.671919	0.671919	0.447251
V6129	PC 16:0_18:2	20	M	27.0528	0.211616	NA	NA	NA
V6129	PC 16:0_18:2	21	F	27.3491	0.191317	0.443211	0.648132	0.87814
V6129	PC 16:0_18:2	21	M	27.2457	0.118925	0.443211	0.648132	0.87814
V6129	PC 16:0_18:2	22	F	27.1543	0.115596	0.232839	0.465678	1.25372
V6129	PC 16:0_18:2	22	M	26.9569	0.15424	0.232839	0.465678	1.25372
V6129	PC 16:0_18:2	23	F	27.1779	0.107077	0.372358	0.676055	0.97967
V6129	PC 16:0_18:2	23	M	27.1479	0.195518	0.372358	0.676055	0.97967
V6129	PC 16:0_18:2	24	F	27.3077	0.0611692	0.45602	0.45602	0.790797
V6129	PC 16:0_18:2	24	M	27.0074	0.156593	0.45602	0.45602	0.790797
V6129	PC 16:0_18:2	25	F	27.1887	0.203916	0.36516	0.36516	0.936355
V6129	PC 16:0_18:2	25	M	27.2544	0.0983481	0.282249	0.36516	-1.41415
V6129	PC 16:0_18:2	26	F	27.2896	0.155619	0.0357084	0.0714168	2.66963
V6129	PC 16:0_18:2	26	M	26.9238	0.136372	0.447078	0.447078	0.813439
V6129	PC 16:0_18:2	27	F	27.3752	0.145573	0.377118	0.495468	0.920514
V6129	PC 16:0_18:2	27	M	26.9922	0.287746	0.495468	0.495468	0.763826
V6129	PC 16:0_18:2	28	F	27.1071	0.11719	NA	NA	NA
V6129	PC 16:0_18:2	28	M	26.9717	0.193583	0.879481	0.879481	0.161754
V6129	PC 16:0_18:2	29	F	27.5765	0.227673	0.0221645	0.0221645	3.07328
V6129	PC 16:0_18:2	29	M	27.0721	0.307615	NA	NA	NA
V6129	PC 16:0_18:2	30	F	27.1457	0.313128	NA	NA	NA
V6129	PC 16:0_18:2	31	F	27.5916	0.109818	NA	NA	NA
V6129	PC 16:0_18:2	31	M	26.6481	NA	NA	NA	NA
V6129	PC 16:0_18:2	33	F	27.2429	0.112149	NA	NA	NA
V6175	PC 38:6	7	M	26.8128	0.338429	NA	NA	NA
V6175	PC 38:6	8	F	28.45	NA	NA	NA	NA
V6175	PC 38:6	8	M	27.3276	0.278836	NA	NA	NA
V6175	PC 38:6	9	F	27.3034	0.593865	NA	NA	NA
V6175	PC 38:6	9	M	25.0559	0.282836	0.317721	0.317721	1.57249
V6175	PC 38:6	10	F	27.4405	0.23834	0.00902858	0.00902858	3.45083
V6175	PC 38:6	10	M	24.8774	0.379605	0.00649512	0.00902858	4.27754
V6175	PC 38:6	11	F	27.2591	0.466646	0.0939728	0.0939728	2.68094
V6175	PC 38:6	11	M	24.3684	0.352666	0.00135336	0.00270672	4.26091
V6175	PC 38:6	12	F	26.3378	0.280075	0.236083	0.311424	1.2638
V6175	PC 38:6	12	M	25.5047	0.388303	0.236083	0.311424	1.2638
V6175	PC 38:6	13	F	27.3596	0.30706	0.242708	0.349731	1.33059
V6175	PC 38:6	13	M	26.0439	0.660039	0.349731	0.349731	1.06445
V6175	PC 38:6	14	F	27.4013	0.212177	8.97702e-05	0.00017954	5.45228
V6175	PC 38:6	14	M	25.2578	0.241269	8.97702e-05	0.00017954	5.45228
V6175	PC 38:6	15	F	27.4904	0.146249	0.10111	0.10111	1.88791
V6175	PC 38:6	15	M	25.9085	0.402668	0.10111	0.10111	1.88791
V6175	PC 38:6	16	F	26.5556	0.486077	0.643173	0.643173	-0.481806
V6175	PC 38:6	16	M	26.3594	0.453597	0.185661	0.371322	1.42218
V6175	PC 38:6	17	F	27.2828	0.28057	0.0356175	0.071235	4.20757
V6175	PC 38:6	17	M	26.4345	0.232954	0.0356175	0.071235	4.20757
V6175	PC 38:6	18	F	27.3752	0.253351	0.724176	0.724176	-0.371183
V6175	PC 38:6	18	M	27.1665	0.284119	0.724176	0.724176	-0.371183
V6175	PC 38:6	19	F	27.4496	0.120184	0.0837156	0.167431	1.86605
V6175	PC 38:6	19	M	27.0135	0.229182	0.539042	0.539042	0.632294
V6175	PC 38:6	20	F	27.5043	0.166329	0.51741	0.51741	-0.671816
V6175	PC 38:6	20	M	27.2151	0.18083	NA	NA	NA
V6175	PC 38:6	21	F	27.593	0.216895	0.445077	0.876872	-0.826883
V6175	PC 38:6	21	M	27.5868	0.193899	0.445077	0.876872	-0.826883
V6175	PC 38:6	22	F	27.2467	0.253833	0.946525	0.946525	0.0687882
V6175	PC 38:6	22	M	27.2087	0.131059	0.946525	0.946525	0.0687882
V6175	PC 38:6	23	F	27.0761	0.221092	0.0987644	0.0987644	-2.00682
V6175	PC 38:6	23	M	27.6012	0.167145	0.0987644	0.0987644	-2.00682
V6175	PC 38:6	24	F	27.7745	0.163601	0.0824254	0.164851	1.98505
V6175	PC 38:6	24	M	27.3485	0.14998	0.0824254	0.164851	1.98505
V6175	PC 38:6	25	F	27.7167	0.267358	0.386063	0.645844	0.920738
V6175	PC 38:6	25	M	27.4209	0.160722	0.645844	0.645844	0.48103
V6175	PC 38:6	26	F	27.5664	0.204052	0.659477	0.659477	0.455837
V6175	PC 38:6	26	M	27.3416	0.246298	0.642483	0.659477	0.490786
V6175	PC 38:6	27	F	27.8703	0.173211	0.0214829	0.0429658	2.65323
V6175	PC 38:6	27	M	26.9674	0.239653	0.155898	0.155898	1.75689
V6175	PC 38:6	28	F	27.3	0.340108	NA	NA	NA
V6175	PC 38:6	28	M	27.4394	0.189029	0.661278	0.661278	-0.532485
V6175	PC 38:6	29	F	27.7097	0.268782	0.574917	0.574917	0.771821
V6175	PC 38:6	29	M	26.9927	0.536256	NA	NA	NA
V6175	PC 38:6	30	F	27.6784	0.264486	NA	NA	NA
V6175	PC 38:6	31	F	28.1912	0.201312	NA	NA	NA
V6175	PC 38:6	31	M	25.1731	NA	NA	NA	NA
V6175	PC 38:6	33	F	28.3165	0.210017	NA	NA	NA
V6179	PC 34:0	7	M	20.7303	0.0669556	NA	NA	NA
V6179	PC 34:0	8	F	20.8519	NA	NA	NA	NA
V6179	PC 34:0	8	M	20.9419	0.0704407	NA	NA	NA
V6179	PC 34:0	9	F	21.2528	0.280101	NA	NA	NA
V6179	PC 34:0	9	M	21.0045	0.0827489	0.761365	0.761365	0.384172
V6179	PC 34:0	10	F	21.0833	0.102562	0.47095	0.47095	0.757077
V6179	PC 34:0	10	M	20.8763	0.0972407	0.274828	0.47095	1.17463
V6179	PC 34:0	11	F	21.0708	0.159286	0.815868	0.815868	0.257843
V6179	PC 34:0	11	M	20.9875	0.102423	0.770531	0.815868	0.301858
V6179	PC 34:0	12	F	21.0187	0.0719923	0.0537178	0.107436	2.41807
V6179	PC 34:0	12	M	20.7023	0.121348	0.0537178	0.107436	2.41807
V6179	PC 34:0	13	F	21.0667	0.0967987	0.172606	0.179715	1.63162
V6179	PC 34:0	13	M	20.6568	0.153001	0.179715	0.179715	1.5047
V6179	PC 34:0	14	F	21.0124	0.0955056	0.0196374	0.0392749	2.71927
V6179	PC 34:0	14	M	20.7453	0.0654783	0.0196374	0.0392749	2.71927
V6179	PC 34:0	15	F	20.806	0.0918315	0.160983	0.321967	1.58132
V6179	PC 34:0	15	M	20.6092	0.0943118	0.160983	0.321967	1.58132
V6179	PC 34:0	16	F	21.1826	0.0790859	0.0441177	0.0441177	2.4918
V6179	PC 34:0	16	M	20.7122	0.0722877	0.0063744	0.0127488	3.47016
V6179	PC 34:0	17	F	20.5776	0.193213	0.1257	0.251401	1.6562
V6179	PC 34:0	17	M	20.6177	0.104804	0.1257	0.251401	1.6562
V6179	PC 34:0	18	F	20.5503	0.122533	0.0094551	0.0189102	-3.43901
V6179	PC 34:0	18	M	20.6562	0.096172	0.0094551	0.0189102	-3.43901
V6179	PC 34:0	19	F	21.016	0.107935	0.0587335	0.0587335	2.16725
V6179	PC 34:0	19	M	20.5939	0.0585137	0.00337712	0.00675424	3.80238
V6179	PC 34:0	20	F	20.6746	0.0435527	0.692351	0.692351	0.40736
V6179	PC 34:0	20	M	20.5064	0.0745536	NA	NA	NA
V6179	PC 34:0	21	F	20.4672	0.150628	0.560974	0.649338	-0.653762
V6179	PC 34:0	21	M	20.5981	0.0844094	0.560974	0.649338	-0.653762
V6179	PC 34:0	22	F	20.5965	0.139972	0.258391	0.516782	1.18918
V6179	PC 34:0	22	M	20.471	0.0772941	0.258391	0.516782	1.18918
V6179	PC 34:0	23	F	20.3342	0.102299	0.222908	0.445816	-1.33742
V6179	PC 34:0	23	M	20.5864	0.135101	0.222908	0.445816	-1.33742
V6179	PC 34:0	24	F	20.6293	0.132943	0.552488	0.552488	0.633403
V6179	PC 34:0	24	M	20.4357	0.0724421	0.552488	0.552488	0.633403
V6179	PC 34:0	25	F	20.5568	0.131131	0.467439	0.866602	0.751345
V6179	PC 34:0	25	M	20.4926	0.0930408	0.866602	0.866602	-0.18361
V6179	PC 34:0	26	F	20.335	0.163189	0.724451	0.921081	-0.365818
V6179	PC 34:0	26	M	20.411	0.14507	0.921081	0.921081	-0.110662
V6179	PC 34:0	27	F	20.5936	0.181143	0.205847	0.411695	1.37238
V6179	PC 34:0	27	M	20.334	0.103711	0.985127	0.985127	0.0217621
V6179	PC 34:0	28	F	20.637	0.197973	NA	NA	NA
V6179	PC 34:0	28	M	20.4161	0.0629368	0.0923357	0.0923357	2.3738
V6179	PC 34:0	29	F	20.83	0.147102	0.04637	0.04637	2.90927
V6179	PC 34:0	29	M	19.979	0.134319	NA	NA	NA
V6179	PC 34:0	30	F	20.4508	0.305285	NA	NA	NA
V6179	PC 34:0	31	F	20.8725	0.16312	NA	NA	NA
V6179	PC 34:0	31	M	20.2569	NA	NA	NA	NA
V6179	PC 34:0	33	F	20.5953	0.37425	NA	NA	NA
V6215	Plasmenyl-PC P-16:0_20:4	7	M	20.5824	0.0563767	NA	NA	NA
V6215	Plasmenyl-PC P-16:0_20:4	8	F	21.591	NA	NA	NA	NA
V6215	Plasmenyl-PC P-16:0_20:4	8	M	21.2679	0.375288	NA	NA	NA
V6215	Plasmenyl-PC P-16:0_20:4	9	F	20.5193	0.545727	NA	NA	NA
V6215	Plasmenyl-PC P-16:0_20:4	9	M	20.3618	0.203211	0.76057	0.76057	-0.379536
V6215	Plasmenyl-PC P-16:0_20:4	10	F	20.7124	0.154124	0.0656056	0.131211	2.24185
V6215	Plasmenyl-PC P-16:0_20:4	10	M	19.991	0.294995	0.450358	0.450358	0.799785
V6215	Plasmenyl-PC P-16:0_20:4	11	F	21.1276	0.347309	0.453644	0.453644	0.860791
V6215	Plasmenyl-PC P-16:0_20:4	11	M	20.3428	0.200969	0.0734459	0.146892	2.12576
V6215	Plasmenyl-PC P-16:0_20:4	12	F	21.0119	0.193062	0.0645007	0.129001	2.07735
V6215	Plasmenyl-PC P-16:0_20:4	12	M	20.1423	0.279092	0.0645007	0.129001	2.07735
V6215	Plasmenyl-PC P-16:0_20:4	13	F	21.155	0.153905	0.773515	0.773515	-0.305762
V6215	Plasmenyl-PC P-16:0_20:4	13	M	20.7346	0.361377	0.0977945	0.195589	2.12388
V6215	Plasmenyl-PC P-16:0_20:4	14	F	20.9826	0.213343	0.149056	0.298111	1.58762
V6215	Plasmenyl-PC P-16:0_20:4	14	M	20.5256	0.147426	0.149056	0.298111	1.58762
V6215	Plasmenyl-PC P-16:0_20:4	15	F	21.3535	0.167737	0.114353	0.114353	1.95031
V6215	Plasmenyl-PC P-16:0_20:4	15	M	20.55	0.24166	0.114353	0.114353	1.95031
V6215	Plasmenyl-PC P-16:0_20:4	16	F	21.3199	0.128593	0.731803	0.731803	-0.356199
V6215	Plasmenyl-PC P-16:0_20:4	16	M	20.8604	0.222459	0.0699995	0.139999	2.0067
V6215	Plasmenyl-PC P-16:0_20:4	17	F	20.7793	0.470676	0.339319	0.339319	1.42746
V6215	Plasmenyl-PC P-16:0_20:4	17	M	21.1547	0.195613	0.339319	0.339319	1.42746
V6215	Plasmenyl-PC P-16:0_20:4	18	F	21.4814	0.221205	0.228301	0.456603	1.47002
V6215	Plasmenyl-PC P-16:0_20:4	18	M	21.1966	0.146774	0.228301	0.456603	1.47002
V6215	Plasmenyl-PC P-16:0_20:4	19	F	21.3017	0.155442	0.567725	0.990572	-0.583769
V6215	Plasmenyl-PC P-16:0_20:4	19	M	21.3387	0.169347	0.990572	0.990572	-0.0121827
V6215	Plasmenyl-PC P-16:0_20:4	20	F	21.4465	0.29956	0.538016	0.538016	0.674323
V6215	Plasmenyl-PC P-16:0_20:4	20	M	21.2627	0.128928	NA	NA	NA
V6215	Plasmenyl-PC P-16:0_20:4	21	F	21.688	0.14668	0.196047	0.392094	1.44429
V6215	Plasmenyl-PC P-16:0_20:4	21	M	21.3601	0.203474	0.196047	0.392094	1.44429
V6215	Plasmenyl-PC P-16:0_20:4	22	F	21.2638	0.217048	0.250396	0.500793	-1.2183
V6215	Plasmenyl-PC P-16:0_20:4	22	M	21.3359	0.113748	0.250396	0.500793	-1.2183
V6215	Plasmenyl-PC P-16:0_20:4	23	F	21.6434	0.145979	0.48574	0.547808	0.744143
V6215	Plasmenyl-PC P-16:0_20:4	23	M	21.6101	0.124274	0.48574	0.547808	0.744143
V6215	Plasmenyl-PC P-16:0_20:4	24	F	21.9024	0.119215	0.102423	0.102423	1.95182
V6215	Plasmenyl-PC P-16:0_20:4	24	M	21.2651	0.0957457	0.102423	0.102423	1.95182
V6215	Plasmenyl-PC P-16:0_20:4	25	F	21.4594	0.152879	0.860729	0.860729	0.179692
V6215	Plasmenyl-PC P-16:0_20:4	25	M	21.4051	0.101299	0.84998	0.860729	0.200531
V6215	Plasmenyl-PC P-16:0_20:4	26	F	21.6496	0.222405	0.538965	0.538965	0.651194
V6215	Plasmenyl-PC P-16:0_20:4	26	M	21.2308	0.123762	0.0087878	0.0175756	3.98211
V6215	Plasmenyl-PC P-16:0_20:4	27	F	21.4289	0.233106	0.545954	0.545954	0.630204
V6215	Plasmenyl-PC P-16:0_20:4	27	M	21.3802	0.103065	0.465882	0.545954	-1.05332
V6215	Plasmenyl-PC P-16:0_20:4	28	F	21.623	0.155873	NA	NA	NA
V6215	Plasmenyl-PC P-16:0_20:4	28	M	21.2277	0.159388	0.380486	0.380486	1.04751
V6215	Plasmenyl-PC P-16:0_20:4	29	F	21.7653	0.204616	0.425099	0.425099	0.855532
V6215	Plasmenyl-PC P-16:0_20:4	29	M	20.9862	0.590513	NA	NA	NA
V6215	Plasmenyl-PC P-16:0_20:4	30	F	21.5745	0.0623581	NA	NA	NA
V6215	Plasmenyl-PC P-16:0_20:4	31	F	21.1549	0.295295	NA	NA	NA
V6215	Plasmenyl-PC P-16:0_20:4	31	M	21.4069	NA	NA	NA	NA
V6215	Plasmenyl-PC P-16:0_20:4	33	F	21.1756	0.173718	NA	NA	NA
V6216	Plasmanyl-PC O-38:6	7	M	27.8454	0.230591	NA	NA	NA
V6216	Plasmanyl-PC O-38:6	8	F	29.344	NA	NA	NA	NA
V6216	Plasmanyl-PC O-38:6	8	M	28.4785	0.245337	NA	NA	NA
V6216	Plasmanyl-PC O-38:6	9	F	28.6735	0.364614	NA	NA	NA
V6216	Plasmanyl-PC O-38:6	9	M	28.279	0.123904	0.917141	0.917141	0.127668
V6216	Plasmanyl-PC O-38:6	10	F	28.6855	0.128969	0.29207	0.363708	1.15849
V6216	Plasmanyl-PC O-38:6	10	M	28.1409	0.310532	0.363708	0.363708	1.00164
V6216	Plasmanyl-PC O-38:6	11	F	28.9612	0.258109	0.0955682	0.17897	1.98147
V6216	Plasmanyl-PC O-38:6	11	M	28.1707	0.18211	0.17897	0.17897	1.58912
V6216	Plasmanyl-PC O-38:6	12	F	29.0469	0.0985496	0.0175952	0.0351904	2.85111
V6216	Plasmanyl-PC O-38:6	12	M	28.4276	0.220566	0.0175952	0.0351904	2.85111
V6216	Plasmanyl-PC O-38:6	13	F	29.1446	0.2028	0.770444	0.770444	-0.309194
V6216	Plasmanyl-PC O-38:6	13	M	29.0139	0.353736	0.271121	0.542243	1.19319
V6216	Plasmanyl-PC O-38:6	14	F	29.2373	0.164265	0.00975572	0.0127908	2.98832
V6216	Plasmanyl-PC O-38:6	14	M	28.3795	0.13484	0.00975572	0.0127908	2.98832
V6216	Plasmanyl-PC O-38:6	15	F	29.4768	0.108074	0.0805694	0.0805694	1.97055
V6216	Plasmanyl-PC O-38:6	15	M	28.5522	0.24245	0.0805694	0.0805694	1.97055
V6216	Plasmanyl-PC O-38:6	16	F	29.4965	0.0909069	0.705711	0.705711	-0.41199
V6216	Plasmanyl-PC O-38:6	16	M	29.2565	0.192545	0.037643	0.0752861	2.36277
V6216	Plasmanyl-PC O-38:6	17	F	29.4727	0.0962057	0.114726	0.114726	2.16392
V6216	Plasmanyl-PC O-38:6	17	M	29.2845	0.138809	0.114726	0.114726	2.16392
V6216	Plasmanyl-PC O-38:6	18	F	29.6681	0.123493	0.177304	0.354608	1.46384
V6216	Plasmanyl-PC O-38:6	18	M	29.3743	0.18179	0.177304	0.354608	1.46384
V6216	Plasmanyl-PC O-38:6	19	F	29.7551	0.158392	0.758149	0.758149	0.313253
V6216	Plasmanyl-PC O-38:6	19	M	29.564	0.150616	0.398341	0.758149	0.907589
V6216	Plasmanyl-PC O-38:6	20	F	29.8771	0.101968	0.0669311	0.0669311	2.12025
V6216	Plasmanyl-PC O-38:6	20	M	29.6034	0.0827518	NA	NA	NA
V6216	Plasmanyl-PC O-38:6	21	F	29.6182	0.182198	0.598197	0.598197	-0.556174
V6216	Plasmanyl-PC O-38:6	21	M	29.8372	0.0765251	0.598197	0.598197	-0.556174
V6216	Plasmanyl-PC O-38:6	22	F	29.6254	0.182394	0.912795	0.912795	-0.111516
V6216	Plasmanyl-PC O-38:6	22	M	29.5826	0.10031	0.912795	0.912795	-0.111516
V6216	Plasmanyl-PC O-38:6	23	F	29.5823	0.308919	0.176864	0.353727	-1.62056
V6216	Plasmanyl-PC O-38:6	23	M	29.8865	0.124081	0.176864	0.353727	-1.62056
V6216	Plasmanyl-PC O-38:6	24	F	29.8115	0.094422	0.261995	0.52399	1.20676
V6216	Plasmanyl-PC O-38:6	24	M	29.6791	0.0884692	0.261995	0.52399	1.20676
V6216	Plasmanyl-PC O-38:6	25	F	29.9379	0.187297	0.504443	0.5763	0.697723
V6216	Plasmanyl-PC O-38:6	25	M	29.769	0.0887298	0.5763	0.5763	0.623375
V6216	Plasmanyl-PC O-38:6	26	F	29.7825	0.190201	0.868349	0.868349	-0.176714
V6216	Plasmanyl-PC O-38:6	26	M	29.7394	0.102097	0.383011	0.766023	0.956386
V6216	Plasmanyl-PC O-38:6	27	F	29.9873	0.165827	0.444871	0.535556	0.809081
V6216	Plasmanyl-PC O-38:6	27	M	29.7788	0.0578873	0.535556	0.535556	0.872732
V6216	Plasmanyl-PC O-38:6	28	F	29.9267	0.207446	NA	NA	NA
V6216	Plasmanyl-PC O-38:6	28	M	29.6612	0.137926	0.629018	0.629018	0.589595
V6216	Plasmanyl-PC O-38:6	29	F	30.082	0.168376	0.093619	0.093619	3.52461
V6216	Plasmanyl-PC O-38:6	29	M	29.0786	0.212645	NA	NA	NA
V6216	Plasmanyl-PC O-38:6	30	F	30.0998	0.207435	NA	NA	NA
V6216	Plasmanyl-PC O-38:6	31	F	30.0975	0.212341	NA	NA	NA
V6216	Plasmanyl-PC O-38:6	31	M	29.3756	NA	NA	NA	NA
V6216	Plasmanyl-PC O-38:6	33	F	29.5981	0.570016	NA	NA	NA
V6280	SM d42:1	7	M	25.96	0.220298	NA	NA	NA
V6280	SM d42:1	8	F	26.8311	NA	NA	NA	NA
V6280	SM d42:1	8	M	26.2305	0.192512	NA	NA	NA
V6280	SM d42:1	9	F	26.4521	0.132296	NA	NA	NA
V6280	SM d42:1	9	M	26.2709	0.0991105	0.651367	0.651367	0.504816
V6280	SM d42:1	10	F	26.3662	0.138961	0.151443	0.302886	1.58741
V6280	SM d42:1	10	M	26.1009	0.108797	0.548587	0.548587	0.62976
V6280	SM d42:1	11	F	26.5122	0.117564	0.89461	0.89461	0.137022
V6280	SM d42:1	11	M	26.3201	0.156926	0.338401	0.676801	1.00615
V6280	SM d42:1	12	F	26.1393	0.182859	0.24036	0.480721	1.32807
V6280	SM d42:1	12	M	26.0233	0.146617	0.24036	0.480721	1.32807
V6280	SM d42:1	13	F	26.4014	0.0885022	0.621257	0.621257	0.527513
V6280	SM d42:1	13	M	25.9833	0.140934	0.00666307	0.0133261	4.20393
V6280	SM d42:1	14	F	26.4021	0.128402	0.051361	0.102722	2.1292
V6280	SM d42:1	14	M	26.1275	0.104538	0.051361	0.102722	2.1292
V6280	SM d42:1	15	F	25.9303	0.190398	0.236408	0.393078	1.2978
V6280	SM d42:1	15	M	25.9838	0.115698	0.236408	0.393078	1.2978
V6280	SM d42:1	16	F	26.3459	0.114147	0.440769	0.440769	0.820011
V6280	SM d42:1	16	M	25.9757	0.133016	0.0869589	0.173918	1.87918
V6280	SM d42:1	17	F	25.9362	0.238292	0.277642	0.277642	1.37037
V6280	SM d42:1	17	M	26.1947	0.0991653	0.277642	0.277642	1.37037
V6280	SM d42:1	18	F	25.7833	0.169631	0.187186	0.306823	1.42877
V6280	SM d42:1	18	M	25.7083	0.156497	0.187186	0.306823	1.42877
V6280	SM d42:1	19	F	26.3919	0.144876	0.570025	0.570025	0.583736
V6280	SM d42:1	19	M	25.9604	0.120643	0.00124793	0.00249586	4.12132
V6280	SM d42:1	20	F	25.9393	0.189771	0.947071	0.947071	-0.068935
V6280	SM d42:1	20	M	25.902	0.0862701	NA	NA	NA
V6280	SM d42:1	21	F	25.9781	0.26308	0.616976	0.909712	0.530385
V6280	SM d42:1	21	M	25.8691	0.171427	0.616976	0.909712	0.530385
V6280	SM d42:1	22	F	26.1062	0.105594	0.395947	0.395947	0.877996
V6280	SM d42:1	22	M	25.8198	0.0860942	0.395947	0.395947	0.877996
V6280	SM d42:1	23	F	25.8654	0.201411	0.825095	0.825095	0.229655
V6280	SM d42:1	23	M	26.0339	0.171364	0.825095	0.825095	0.229655
V6280	SM d42:1	24	F	26.2613	0.144064	0.040595	0.0811901	2.44201
V6280	SM d42:1	24	M	25.7716	0.102072	0.040595	0.0811901	2.44201
V6280	SM d42:1	25	F	25.9706	0.194386	0.814976	0.814976	0.239687
V6280	SM d42:1	25	M	25.8456	0.124251	0.192921	0.385843	1.44545
V6280	SM d42:1	26	F	26.0894	0.156311	0.22854	0.22854	1.2921
V6280	SM d42:1	26	M	25.647	0.143417	0.201493	0.22854	1.55251
V6280	SM d42:1	27	F	26.1321	0.241787	0.63552	0.908874	0.495366
V6280	SM d42:1	27	M	26.0028	0.12052	0.908874	0.908874	-0.127115
V6280	SM d42:1	28	F	25.8692	0.455338	NA	NA	NA
V6280	SM d42:1	28	M	25.6519	0.175176	0.932117	0.932117	-0.104452
V6280	SM d42:1	29	F	26.2832	0.220679	0.326466	0.326466	1.07898
V6280	SM d42:1	29	M	25.7336	0.248899	NA	NA	NA
V6280	SM d42:1	30	F	25.9569	0.204537	NA	NA	NA
V6280	SM d42:1	31	F	25.9339	0.411736	NA	NA	NA
V6280	SM d42:1	31	M	25.9529	NA	NA	NA	NA
V6280	SM d42:1	33	F	26.4542	0.317203	NA	NA	NA
V6290	PC 17:0_18:2	7	M	22.4247	0.137945	NA	NA	NA
V6290	PC 17:0_18:2	8	F	23.0553	NA	NA	NA	NA
V6290	PC 17:0_18:2	8	M	22.7049	0.211109	NA	NA	NA
V6290	PC 17:0_18:2	9	F	22.5966	0.151011	NA	NA	NA
V6290	PC 17:0_18:2	9	M	22.6031	0.0608191	0.907201	0.907201	0.140812
V6290	PC 17:0_18:2	10	F	22.7218	0.097156	0.232157	0.232157	1.29394
V6290	PC 17:0_18:2	10	M	22.3815	0.14839	0.216183	0.232157	1.43553
V6290	PC 17:0_18:2	11	F	22.8357	0.0749954	0.490524	0.490524	0.724478
V6290	PC 17:0_18:2	11	M	22.6317	0.091298	0.110198	0.220396	1.79298
V6290	PC 17:0_18:2	12	F	22.6266	0.103215	0.180348	0.360696	1.585
V6290	PC 17:0_18:2	12	M	22.3773	0.0928383	0.180348	0.360696	1.585
V6290	PC 17:0_18:2	13	F	22.8292	0.120242	0.985497	0.985497	0.0196492
V6290	PC 17:0_18:2	13	M	22.3638	0.174992	0.0280278	0.0560556	3.61565
V6290	PC 17:0_18:2	14	F	22.6127	0.105193	0.997422	0.997422	0.00331216
V6290	PC 17:0_18:2	14	M	22.4598	0.112836	0.997422	0.997422	0.00331216
V6290	PC 17:0_18:2	15	F	22.5544	0.0571111	0.0685526	0.137105	2.1398
V6290	PC 17:0_18:2	15	M	22.3923	0.131763	0.0685526	0.137105	2.1398
V6290	PC 17:0_18:2	16	F	22.7672	0.0904708	0.831707	0.831707	0.220556
V6290	PC 17:0_18:2	16	M	22.507	0.0881136	0.0471113	0.0942225	2.29972
V6290	PC 17:0_18:2	17	F	22.6246	0.148684	0.00910184	0.0182037	3.06487
V6290	PC 17:0_18:2	17	M	22.631	0.0929908	0.00910184	0.0182037	3.06487
V6290	PC 17:0_18:2	18	F	22.545	0.0901461	0.939223	0.939223	-0.0785683
V6290	PC 17:0_18:2	18	M	22.5394	0.0981947	0.939223	0.939223	-0.0785683
V6290	PC 17:0_18:2	19	F	22.5973	0.145686	0.515963	0.608588	-0.67876
V6290	PC 17:0_18:2	19	M	22.6067	0.0649999	0.608588	0.608588	0.556878
V6290	PC 17:0_18:2	20	F	22.8528	0.198321	0.448622	0.448622	0.818063
V6290	PC 17:0_18:2	20	M	22.5808	0.0788562	NA	NA	NA
V6290	PC 17:0_18:2	21	F	22.7461	0.116754	0.396763	0.396763	0.92296
V6290	PC 17:0_18:2	21	M	22.5275	0.129327	0.396763	0.396763	0.92296
V6290	PC 17:0_18:2	22	F	22.7202	0.134776	0.318155	0.636309	1.03694
V6290	PC 17:0_18:2	22	M	22.6027	0.0763172	0.318155	0.636309	1.03694
V6290	PC 17:0_18:2	23	F	22.8479	0.134968	0.579688	0.579688	0.585611
V6290	PC 17:0_18:2	23	M	22.7481	0.106044	0.579688	0.579688	0.585611
V6290	PC 17:0_18:2	24	F	23.1041	0.0559471	0.0291288	0.0291288	2.71623
V6290	PC 17:0_18:2	24	M	22.6551	0.0782343	0.0291288	0.0291288	2.71623
V6290	PC 17:0_18:2	25	F	22.8745	0.109108	0.0610468	0.122094	2.16401
V6290	PC 17:0_18:2	25	M	22.622	0.0614618	0.783511	0.783511	0.28621
V6290	PC 17:0_18:2	26	F	22.9657	0.112816	0.0613045	0.122609	2.36144
V6290	PC 17:0_18:2	26	M	22.4998	0.119862	0.20803	0.20803	1.4143
V6290	PC 17:0_18:2	27	F	22.5492	0.145325	0.866566	0.866566	0.173613
V6290	PC 17:0_18:2	27	M	22.598	0.0886519	0.34464	0.68928	-1.09187
V6290	PC 17:0_18:2	28	F	22.6651	0.286296	NA	NA	NA
V6290	PC 17:0_18:2	28	M	22.6777	0.219017	0.888594	0.888594	0.153679
V6290	PC 17:0_18:2	29	F	22.5065	0.124645	0.470476	0.470476	0.775946
V6290	PC 17:0_18:2	29	M	22.2558	0.143848	NA	NA	NA
V6290	PC 17:0_18:2	30	F	22.3729	0.265304	NA	NA	NA
V6290	PC 17:0_18:2	31	F	22.587	0.224477	NA	NA	NA
V6290	PC 17:0_18:2	31	M	22.4498	NA	NA	NA	NA
V6290	PC 17:0_18:2	33	F	22.6722	0.27666	NA	NA	NA
V6295	Plasmenyl-PC P-38:2	7	M	23.4465	0.328228	NA	NA	NA
V6295	Plasmenyl-PC P-38:2	8	F	25.115	NA	NA	NA	NA
V6295	Plasmenyl-PC P-38:2	8	M	23.3663	0.167242	NA	NA	NA
V6295	Plasmenyl-PC P-38:2	9	F	23.7709	0.316539	NA	NA	NA
V6295	Plasmenyl-PC P-38:2	9	M	23.5983	0.113647	0.814549	0.814549	0.28731
V6295	Plasmenyl-PC P-38:2	10	F	23.7972	0.138279	0.773573	0.773573	0.300897
V6295	Plasmenyl-PC P-38:2	10	M	23.6586	0.131192	0.491697	0.773573	0.740335
V6295	Plasmenyl-PC P-38:2	11	F	23.8668	0.135175	0.521743	0.521743	0.667006
V6295	Plasmenyl-PC P-38:2	11	M	23.4934	0.232451	0.234438	0.468875	1.26046
V6295	Plasmenyl-PC P-38:2	12	F	23.9483	0.260141	0.233522	0.467044	1.31316
V6295	Plasmenyl-PC P-38:2	12	M	23.5365	0.172977	0.233522	0.467044	1.31316
V6295	Plasmenyl-PC P-38:2	13	F	23.6726	0.131664	0.575268	0.966446	-0.60327
V6295	Plasmenyl-PC P-38:2	13	M	23.7987	0.278039	0.966446	0.966446	-0.0447284
V6295	Plasmenyl-PC P-38:2	14	F	23.9804	0.189231	0.00986901	0.019738	3.31877
V6295	Plasmenyl-PC P-38:2	14	M	23.4021	0.114014	0.00986901	0.019738	3.31877
V6295	Plasmenyl-PC P-38:2	15	F	23.8278	0.182488	0.0292146	0.0584293	2.66638
V6295	Plasmenyl-PC P-38:2	15	M	23.4144	0.214722	0.0292146	0.0584293	2.66638
V6295	Plasmenyl-PC P-38:2	16	F	23.7236	0.227038	0.273648	0.337927	-1.16635
V6295	Plasmenyl-PC P-38:2	16	M	23.5856	0.387546	0.337927	0.337927	1.02054
V6295	Plasmenyl-PC P-38:2	17	F	23.7388	0.184254	0.614563	0.614563	0.651204
V6295	Plasmenyl-PC P-38:2	17	M	23.6752	0.143538	0.614563	0.614563	0.651204
V6295	Plasmenyl-PC P-38:2	18	F	23.4067	0.165259	0.380204	0.688408	-0.945431
V6295	Plasmenyl-PC P-38:2	18	M	23.7314	0.245311	0.380204	0.688408	-0.945431
V6295	Plasmenyl-PC P-38:2	19	F	24.1201	0.20093	0.217176	0.217176	1.33826
V6295	Plasmenyl-PC P-38:2	19	M	23.6089	0.134481	0.0156732	0.0313463	2.80271
V6295	Plasmenyl-PC P-38:2	20	F	23.7652	0.10238	0.369337	0.369337	0.940131
V6295	Plasmenyl-PC P-38:2	20	M	23.5575	0.119251	NA	NA	NA
V6295	Plasmenyl-PC P-38:2	21	F	23.553	0.254703	0.560705	0.8938	-0.611312
V6295	Plasmenyl-PC P-38:2	21	M	23.685	0.160222	0.560705	0.8938	-0.611312
V6295	Plasmenyl-PC P-38:2	22	F	23.5118	0.183411	0.976644	0.976644	-0.0298042
V6295	Plasmenyl-PC P-38:2	22	M	23.2837	0.119364	0.976644	0.976644	-0.0298042
V6295	Plasmenyl-PC P-38:2	23	F	23.466	0.294589	0.671648	0.671648	-0.445115
V6295	Plasmenyl-PC P-38:2	23	M	23.7532	0.18668	0.671648	0.671648	-0.445115
V6295	Plasmenyl-PC P-38:2	24	F	23.6532	0.171568	0.455773	0.685524	0.783742
V6295	Plasmenyl-PC P-38:2	24	M	23.6439	0.117197	0.455773	0.685524	0.783742
V6295	Plasmenyl-PC P-38:2	25	F	23.6518	0.289663	0.860513	0.860513	0.179374
V6295	Plasmenyl-PC P-38:2	25	M	23.4829	0.219263	0.519443	0.860513	0.695503
V6295	Plasmenyl-PC P-38:2	26	F	23.6145	0.222802	0.707916	0.80011	0.387439
V6295	Plasmenyl-PC P-38:2	26	M	23.4691	0.205428	0.80011	0.80011	0.272071
V6295	Plasmenyl-PC P-38:2	27	F	23.7702	0.244863	0.945162	0.945162	0.0705584
V6295	Plasmenyl-PC P-38:2	27	M	23.5443	0.179956	0.386179	0.772357	1.10494
V6295	Plasmenyl-PC P-38:2	28	F	23.4758	0.207519	NA	NA	NA
V6295	Plasmenyl-PC P-38:2	28	M	23.1589	0.225604	0.657504	0.657504	0.480147
V6295	Plasmenyl-PC P-38:2	29	F	23.7313	0.287386	0.611583	0.611583	0.553403
V6295	Plasmenyl-PC P-38:2	29	M	23.2764	0.215885	NA	NA	NA
V6295	Plasmenyl-PC P-38:2	30	F	23.7442	1.05412	NA	NA	NA
V6295	Plasmenyl-PC P-38:2	31	F	23.8087	0.231984	NA	NA	NA
V6295	Plasmenyl-PC P-38:2	31	M	22.8982	NA	NA	NA	NA
V6295	Plasmenyl-PC P-38:2	33	F	24.5891	0.249299	NA	NA	NA
V6425	Plasmenyl-PC P-36:4	7	M	25.2763	0.155888	NA	NA	NA
V6425	Plasmenyl-PC P-36:4	8	F	25.6155	NA	NA	NA	NA
V6425	Plasmenyl-PC P-36:4	8	M	25.5198	0.156846	NA	NA	NA
V6425	Plasmenyl-PC P-36:4	9	F	25.5212	0.145428	NA	NA	NA
V6425	Plasmenyl-PC P-36:4	9	M	25.4086	0.0666632	0.439135	0.439135	0.988294
V6425	Plasmenyl-PC P-36:4	10	F	25.6563	0.0750476	0.219554	0.219554	1.33287
V6425	Plasmenyl-PC P-36:4	10	M	25.3012	0.1157	0.0854647	0.170929	2.14576
V6425	Plasmenyl-PC P-36:4	11	F	25.7207	0.0900949	0.0177911	0.0355821	3.01667
V6425	Plasmenyl-PC P-36:4	11	M	25.2196	0.0895728	0.0357045	0.0357045	3.13417
V6425	Plasmenyl-PC P-36:4	12	F	25.7401	0.0440401	0.00322326	0.00644651	3.883
V6425	Plasmenyl-PC P-36:4	12	M	25.3895	0.118282	0.00322326	0.00644651	3.883
V6425	Plasmenyl-PC P-36:4	13	F	25.7466	0.13693	0.930969	0.930969	0.0910863
V6425	Plasmenyl-PC P-36:4	13	M	25.5501	0.180064	0.232498	0.464995	1.29487
V6425	Plasmenyl-PC P-36:4	14	F	25.6597	0.124342	0.510372	0.510372	0.691291
V6425	Plasmenyl-PC P-36:4	14	M	25.3626	0.0827461	0.510372	0.510372	0.691291
V6425	Plasmenyl-PC P-36:4	15	F	25.9149	0.058121	0.0628617	0.0628617	2.26337
V6425	Plasmenyl-PC P-36:4	15	M	25.3789	0.144576	0.0628617	0.0628617	2.26337
V6425	Plasmenyl-PC P-36:4	16	F	25.991	0.060793	0.327709	0.327709	1.1139
V6425	Plasmenyl-PC P-36:4	16	M	25.6832	0.109321	0.0279553	0.0559106	2.65518
V6425	Plasmenyl-PC P-36:4	17	F	25.8282	0.0910351	0.203082	0.406164	1.66781
V6425	Plasmenyl-PC P-36:4	17	M	25.5747	0.0895168	0.203082	0.406164	1.66781
V6425	Plasmenyl-PC P-36:4	18	F	25.7528	0.118751	0.332127	0.332127	-1.13478
V6425	Plasmenyl-PC P-36:4	18	M	25.8307	0.069232	0.332127	0.332127	-1.13478
V6425	Plasmenyl-PC P-36:4	19	F	26.0004	0.120833	0.309788	0.403635	1.07638
V6425	Plasmenyl-PC P-36:4	19	M	25.8209	0.0564931	0.403635	0.403635	0.936166
V6425	Plasmenyl-PC P-36:4	20	F	26.0186	0.0158195	0.0116982	0.0116982	3.30018
V6425	Plasmenyl-PC P-36:4	20	M	25.6993	0.088435	NA	NA	NA
V6425	Plasmenyl-PC P-36:4	21	F	25.8956	0.0976304	0.987365	0.997811	-0.0164708
V6425	Plasmenyl-PC P-36:4	21	M	25.8898	0.0815397	0.987365	0.997811	-0.0164708
V6425	Plasmenyl-PC P-36:4	22	F	25.9044	0.0922125	0.322998	0.322998	1.02762
V6425	Plasmenyl-PC P-36:4	22	M	25.752	0.0575827	0.322998	0.322998	1.02762
V6425	Plasmenyl-PC P-36:4	23	F	25.8701	0.115732	0.0945496	0.189099	-1.93689
V6425	Plasmenyl-PC P-36:4	23	M	25.962	0.0884636	0.0945496	0.189099	-1.93689
V6425	Plasmenyl-PC P-36:4	24	F	25.9075	0.0820081	0.753162	0.753162	0.33047
V6425	Plasmenyl-PC P-36:4	24	M	25.7813	0.0675365	0.753162	0.753162	0.33047
V6425	Plasmenyl-PC P-36:4	25	F	26.0335	0.138977	0.223662	0.447323	1.33218
V6425	Plasmenyl-PC P-36:4	25	M	25.8585	0.0434097	0.799505	0.799505	0.286878
V6425	Plasmenyl-PC P-36:4	26	F	25.9508	0.0785438	0.261732	0.523464	1.2158
V6425	Plasmenyl-PC P-36:4	26	M	25.8064	0.0791482	0.680003	0.680003	0.433647
V6425	Plasmenyl-PC P-36:4	27	F	25.952	0.132101	0.558042	0.558042	0.613471
V6425	Plasmenyl-PC P-36:4	27	M	25.7427	0.0615701	0.154312	0.308623	2.22825
V6425	Plasmenyl-PC P-36:4	28	F	25.9244	0.140974	NA	NA	NA
V6425	Plasmenyl-PC P-36:4	28	M	25.6915	0.0960354	0.437155	0.437155	0.968958
V6425	Plasmenyl-PC P-36:4	29	F	26.0705	0.138985	0.126928	0.126928	1.94322
V6425	Plasmenyl-PC P-36:4	29	M	25.4153	0.211368	NA	NA	NA
V6425	Plasmenyl-PC P-36:4	30	F	26.0471	0.392706	NA	NA	NA
V6425	Plasmenyl-PC P-36:4	31	F	26.3725	0.226126	NA	NA	NA
V6425	Plasmenyl-PC P-36:4	31	M	25.461	NA	NA	NA	NA
V6425	Plasmenyl-PC P-36:4	33	F	26.3752	0.174415	NA	NA	NA
V6443	SM d42:3	7	M	20.8022	0.0650527	NA	NA	NA
V6443	SM d42:3	8	F	21.2039	NA	NA	NA	NA
V6443	SM d42:3	8	M	20.6584	0.306977	NA	NA	NA
V6443	SM d42:3	9	F	20.7583	0.0513533	NA	NA	NA
V6443	SM d42:3	9	M	20.7311	0.130131	0.980563	0.980563	0.0249884
V6443	SM d42:3	10	F	21.0343	0.253621	0.725059	0.725059	0.364832
V6443	SM d42:3	10	M	20.8331	0.172126	0.629835	0.725059	0.505869
V6443	SM d42:3	11	F	20.7536	0.133933	0.420003	0.609355	-0.845552
V6443	SM d42:3	11	M	20.8152	0.219297	0.609355	0.609355	0.526429
V6443	SM d42:3	12	F	20.7322	0.121554	0.557336	0.839384	0.62269
V6443	SM d42:3	12	M	20.6752	0.183051	0.557336	0.839384	0.62269
V6443	SM d42:3	13	F	21.3724	0.171719	0.0953049	0.0953049	2.19815
V6443	SM d42:3	13	M	20.4993	0.144381	0.012544	0.0250881	3.214
V6443	SM d42:3	14	F	21.0004	0.180853	0.120709	0.241418	1.68573
V6443	SM d42:3	14	M	20.7016	0.113321	0.120709	0.241418	1.68573
V6443	SM d42:3	15	F	20.8156	0.237533	0.329188	0.658376	1.09058
V6443	SM d42:3	15	M	20.5752	0.113733	0.329188	0.658376	1.09058
V6443	SM d42:3	16	F	20.8766	0.104084	0.16418	0.16418	1.63973
V6443	SM d42:3	16	M	20.3498	0.141035	0.0533872	0.106774	2.16769
V6443	SM d42:3	17	F	20.6901	0.29367	0.401386	0.66024	0.944484
V6443	SM d42:3	17	M	20.8653	0.0959326	0.401386	0.66024	0.944484
V6443	SM d42:3	18	F	20.816	0.231736	0.539017	0.835514	0.662457
V6443	SM d42:3	18	M	20.6155	0.151755	0.539017	0.835514	0.662457
V6443	SM d42:3	19	F	21.1943	0.167593	0.0678488	0.113364	2.06594
V6443	SM d42:3	19	M	20.6445	0.122715	0.113364	0.113364	1.76033
V6443	SM d42:3	20	F	20.8534	0.326343	0.427699	0.427699	0.890578
V6443	SM d42:3	20	M	20.6199	0.0977298	NA	NA	NA
V6443	SM d42:3	21	F	20.6574	0.207338	0.883165	0.883165	0.152692
V6443	SM d42:3	21	M	20.5382	0.131766	0.883165	0.883165	0.152692
V6443	SM d42:3	22	F	20.8927	0.169368	0.520177	0.520177	0.664207
V6443	SM d42:3	22	M	20.484	0.125221	0.520177	0.520177	0.664207
V6443	SM d42:3	23	F	20.7322	0.20308	0.626588	0.822733	0.509214
V6443	SM d42:3	23	M	20.6288	0.142335	0.626588	0.822733	0.509214
V6443	SM d42:3	24	F	20.9761	0.185209	0.68882	0.68882	0.423927
V6443	SM d42:3	24	M	20.5596	0.122973	0.68882	0.68882	0.423927
V6443	SM d42:3	25	F	20.6321	0.161887	0.915935	0.915935	0.107442
V6443	SM d42:3	25	M	20.5872	0.137797	0.909792	0.915935	0.117519
V6443	SM d42:3	26	F	20.3922	0.102142	0.549838	0.549838	0.625725
V6443	SM d42:3	26	M	20.4208	0.15794	0.375749	0.549838	-0.993599
V6443	SM d42:3	27	F	20.8531	0.175171	0.297092	0.297092	1.11104
V6443	SM d42:3	27	M	20.8225	0.151741	0.190883	0.297092	-1.66801
V6443	SM d42:3	28	F	20.6904	0.784874	NA	NA	NA
V6443	SM d42:3	28	M	20.2171	0.132262	0.945005	0.945005	0.0861143
V6443	SM d42:3	29	F	21.2496	0.142395	0.0219539	0.0219539	3.12724
V6443	SM d42:3	29	M	20.4589	0.28169	NA	NA	NA
V6443	SM d42:3	30	F	20.8309	0.677566	NA	NA	NA
V6443	SM d42:3	31	F	20.6924	0.248809	NA	NA	NA
V6443	SM d42:3	31	M	20.494	NA	NA	NA	NA
V6443	SM d42:3	33	F	20.36	0.237755	NA	NA	NA
V6462	PC 18:2_18:0	7	M	26.9586	0.0682217	NA	NA	NA
V6462	PC 18:2_18:0	8	F	27.3265	NA	NA	NA	NA
V6462	PC 18:2_18:0	8	M	27.1798	0.0762111	NA	NA	NA
V6462	PC 18:2_18:0	9	F	27.2561	0.0352999	NA	NA	NA
V6462	PC 18:2_18:0	9	M	26.998	0.0908364	0.0808661	0.0808661	1.96513
V6462	PC 18:2_18:0	10	F	27.2677	0.0604923	0.121009	0.121009	1.84615
V6462	PC 18:2_18:0	10	M	26.8652	0.113482	0.0163363	0.0326726	3.02893
V6462	PC 18:2_18:0	11	F	26.9751	0.222307	0.283736	0.435198	1.22696
V6462	PC 18:2_18:0	11	M	27.0186	0.0932772	0.435198	0.435198	-0.862332
V6462	PC 18:2_18:0	12	F	27.0832	0.0756863	0.3505	0.700999	1.00481
V6462	PC 18:2_18:0	12	M	27.0485	0.126982	0.3505	0.700999	1.00481
V6462	PC 18:2_18:0	13	F	27.2024	0.0716253	0.719816	0.719816	-0.386223
V6462	PC 18:2_18:0	13	M	27.1032	0.109507	0.173341	0.346682	1.52902
V6462	PC 18:2_18:0	14	F	27.0325	0.128939	0.00126906	0.00253812	4.02229
V6462	PC 18:2_18:0	14	M	26.926	0.0764332	0.00126906	0.00253812	4.02229
V6462	PC 18:2_18:0	15	F	27.0934	0.120814	0.0687492	0.137498	2.12936
V6462	PC 18:2_18:0	15	M	26.9617	0.0816178	0.0687492	0.137498	2.12936
V6462	PC 18:2_18:0	16	F	27.369	0.0566662	0.109671	0.109671	1.78721
V6462	PC 18:2_18:0	16	M	27.1647	0.0347841	0.0234141	0.0468282	2.73441
V6462	PC 18:2_18:0	17	F	27.106	0.140724	0.884276	0.884276	-0.178877
V6462	PC 18:2_18:0	17	M	27.0149	0.0973072	0.884276	0.884276	-0.178877
V6462	PC 18:2_18:0	18	F	27.1892	0.08035	0.874358	0.874358	0.163716
V6462	PC 18:2_18:0	18	M	27.0644	0.0489729	0.874358	0.874358	0.163716
V6462	PC 18:2_18:0	19	F	27.2895	0.0731912	0.147971	0.147971	1.52378
V6462	PC 18:2_18:0	19	M	27.0263	0.0766754	0.0347534	0.0695068	2.39203
V6462	PC 18:2_18:0	20	F	27.2822	0.0483042	0.0684156	0.0684156	2.20173
V6462	PC 18:2_18:0	20	M	26.9736	0.0813024	NA	NA	NA
V6462	PC 18:2_18:0	21	F	27.2086	0.0662169	0.948755	0.948755	0.0670992
V6462	PC 18:2_18:0	21	M	27.065	0.109673	0.948755	0.948755	0.0670992
V6462	PC 18:2_18:0	22	F	27.224	0.0591397	0.0618639	0.123728	2.08968
V6462	PC 18:2_18:0	22	M	26.9861	0.0793717	0.0618639	0.123728	2.08968
V6462	PC 18:2_18:0	23	F	27.2084	0.0714644	0.598355	0.598355	-0.556181
V6462	PC 18:2_18:0	23	M	27.1662	0.0493478	0.598355	0.598355	-0.556181
V6462	PC 18:2_18:0	24	F	27.322	0.0606485	0.0355499	0.0710999	2.52552
V6462	PC 18:2_18:0	24	M	27.0437	0.0521778	0.0355499	0.0710999	2.52552
V6462	PC 18:2_18:0	25	F	27.1198	0.130697	0.994435	0.994435	-0.00723861
V6462	PC 18:2_18:0	25	M	27.0652	0.0545467	0.378206	0.756413	0.957867
V6462	PC 18:2_18:0	26	F	27.0543	0.17645	0.850369	0.850369	0.203565
V6462	PC 18:2_18:0	26	M	26.9909	0.0894039	0.806084	0.850369	0.260132
V6462	PC 18:2_18:0	27	F	27.2637	0.0703866	0.0994071	0.0994071	1.79338
V6462	PC 18:2_18:0	27	M	26.9665	0.0767909	0.0852485	0.0994071	2.36153
V6462	PC 18:2_18:0	28	F	27.2737	0.0348327	NA	NA	NA
V6462	PC 18:2_18:0	28	M	26.8455	0.155262	0.213903	0.213903	1.55594
V6462	PC 18:2_18:0	29	F	26.9383	0.179246	0.745322	0.745322	-0.380368
V6462	PC 18:2_18:0	29	M	27.0399	0.15039	NA	NA	NA
V6462	PC 18:2_18:0	30	F	27.2371	0.183033	NA	NA	NA
V6462	PC 18:2_18:0	31	F	27.2071	0.343054	NA	NA	NA
V6462	PC 18:2_18:0	31	M	26.8704	NA	NA	NA	NA
V6462	PC 18:2_18:0	33	F	27.062	0.439012	NA	NA	NA
V6495	Plasmenyl-PC P-36:2	7	M	24.9162	0.246623	NA	NA	NA
V6495	Plasmenyl-PC P-36:2	8	F	24.9548	NA	NA	NA	NA
V6495	Plasmenyl-PC P-36:2	8	M	24.5735	0.0806707	NA	NA	NA
V6495	Plasmenyl-PC P-36:2	9	F	25.3012	0.233431	NA	NA	NA
V6495	Plasmenyl-PC P-36:2	9	M	24.7748	0.097935	0.4329	0.4329	1.16379
V6495	Plasmenyl-PC P-36:2	10	F	25.0384	0.151021	0.456717	0.456717	0.813597
V6495	Plasmenyl-PC P-36:2	10	M	24.7956	0.0634039	0.104659	0.209318	1.8485
V6495	Plasmenyl-PC P-36:2	11	F	24.9411	0.134077	0.160826	0.321652	1.63495
V6495	Plasmenyl-PC P-36:2	11	M	24.5971	0.123907	0.375567	0.375567	0.953225
V6495	Plasmenyl-PC P-36:2	12	F	24.7669	0.121554	0.924925	0.924925	0.0971512
V6495	Plasmenyl-PC P-36:2	12	M	24.8852	0.124735	0.924925	0.924925	0.0971512
V6495	Plasmenyl-PC P-36:2	13	F	24.9879	0.17681	0.298029	0.596059	1.17119
V6495	Plasmenyl-PC P-36:2	13	M	24.7049	0.208218	0.911987	0.911987	0.114358
V6495	Plasmenyl-PC P-36:2	14	F	24.9792	0.138765	0.0288964	0.0577928	2.55019
V6495	Plasmenyl-PC P-36:2	14	M	24.6724	0.0926637	0.0288964	0.0577928	2.55019
V6495	Plasmenyl-PC P-36:2	15	F	25.0087	0.139977	0.511338	0.511338	0.684016
V6495	Plasmenyl-PC P-36:2	15	M	24.6083	0.161683	0.511338	0.511338	0.684016
V6495	Plasmenyl-PC P-36:2	16	F	25.0527	0.0994503	0.228269	0.228269	1.31084
V6495	Plasmenyl-PC P-36:2	16	M	24.8589	0.122102	0.136933	0.228269	1.61587
V6495	Plasmenyl-PC P-36:2	17	F	25.0165	0.109774	0.00519658	0.0103932	3.40743
V6495	Plasmenyl-PC P-36:2	17	M	24.6528	0.0783564	0.00519658	0.0103932	3.40743
V6495	Plasmenyl-PC P-36:2	18	F	24.6569	0.196409	0.396927	0.396927	-0.941113
V6495	Plasmenyl-PC P-36:2	18	M	24.725	0.151094	0.396927	0.396927	-0.941113
V6495	Plasmenyl-PC P-36:2	19	F	25.0209	0.14886	0.171264	0.171264	1.46257
V6495	Plasmenyl-PC P-36:2	19	M	24.6807	0.092511	0.034135	0.06827	2.60545
V6495	Plasmenyl-PC P-36:2	20	F	25.0129	0.111675	0.974833	0.974833	0.0326181
V6495	Plasmenyl-PC P-36:2	20	M	24.7563	0.0967856	NA	NA	NA
V6495	Plasmenyl-PC P-36:2	21	F	24.7689	0.122592	0.233431	0.466862	-1.31689
V6495	Plasmenyl-PC P-36:2	21	M	24.855	0.145355	0.233431	0.466862	-1.31689
V6495	Plasmenyl-PC P-36:2	22	F	24.7519	0.135339	0.460882	0.921389	0.76097
V6495	Plasmenyl-PC P-36:2	22	M	24.739	0.0870307	0.460882	0.921389	0.76097
V6495	Plasmenyl-PC P-36:2	23	F	24.7386	0.130014	0.473295	0.846422	-0.779977
V6495	Plasmenyl-PC P-36:2	23	M	24.8006	0.0971782	0.473295	0.846422	-0.779977
V6495	Plasmenyl-PC P-36:2	24	F	24.8192	0.025802	0.227761	0.455522	1.36596
V6495	Plasmenyl-PC P-36:2	24	M	24.7302	0.105777	0.227761	0.455522	1.36596
V6495	Plasmenyl-PC P-36:2	25	F	24.7697	0.173011	0.901092	0.901092	0.127866
V6495	Plasmenyl-PC P-36:2	25	M	24.7999	0.0899028	0.772086	0.901092	-0.326268
V6495	Plasmenyl-PC P-36:2	26	F	24.786	0.171588	0.332189	0.51897	1.02828
V6495	Plasmenyl-PC P-36:2	26	M	24.7767	0.149208	0.51897	0.51897	-0.691752
V6495	Plasmenyl-PC P-36:2	27	F	24.8231	0.178036	0.556546	0.556546	-0.604918
V6495	Plasmenyl-PC P-36:2	27	M	24.8855	0.146746	0.521271	0.556546	0.873549
V6495	Plasmenyl-PC P-36:2	28	F	24.6367	0.444529	NA	NA	NA
V6495	Plasmenyl-PC P-36:2	28	M	24.7691	0.101688	0.850729	0.850729	-0.234659
V6495	Plasmenyl-PC P-36:2	29	F	25.0372	0.180206	0.0649306	0.0649306	2.35271
V6495	Plasmenyl-PC P-36:2	29	M	24.365	0.055422	NA	NA	NA
V6495	Plasmenyl-PC P-36:2	30	F	25.1154	0.49061	NA	NA	NA
V6495	Plasmenyl-PC P-36:2	31	F	25.1698	0.244207	NA	NA	NA
V6495	Plasmenyl-PC P-36:2	31	M	24.4581	NA	NA	NA	NA
V6495	Plasmenyl-PC P-36:2	33	F	25.5231	0.37625	NA	NA	NA
V6531	Plasmenyl-PC P-40:7	7	M	24.8608	0.835476	NA	NA	NA
V6531	Plasmenyl-PC P-40:7	8	F	27.362	NA	NA	NA	NA
V6531	Plasmenyl-PC P-40:7	8	M	26.4112	0.262547	NA	NA	NA
V6531	Plasmenyl-PC P-40:7	9	F	26.2848	0.675717	NA	NA	NA
V6531	Plasmenyl-PC P-40:7	9	M	23.8386	0.22248	0.320387	0.320387	1.67241
V6531	Plasmenyl-PC P-40:7	10	F	26.5179	0.206785	0.00277467	0.00554934	4.97283
V6531	Plasmenyl-PC P-40:7	10	M	23.0879	0.493011	0.00942209	0.00942209	4.00319
V6531	Plasmenyl-PC P-40:7	11	F	26.2256	0.512227	0.110876	0.110876	2.47331
V6531	Plasmenyl-PC P-40:7	11	M	23.3966	0.307696	2.11711e-05	4.23422e-05	7.14049
V6531	Plasmenyl-PC P-40:7	12	F	25.2179	0.252386	0.176487	0.176487	1.47861
V6531	Plasmenyl-PC P-40:7	12	M	24.0485	0.418641	0.176487	0.176487	1.47861
V6531	Plasmenyl-PC P-40:7	13	F	26.2414	0.303405	0.246745	0.246745	1.33284
V6531	Plasmenyl-PC P-40:7	13	M	24.7945	0.633036	0.196606	0.246745	1.51892
V6531	Plasmenyl-PC P-40:7	14	F	26.2654	0.236457	0.000315177	0.000315177	4.92202
V6531	Plasmenyl-PC P-40:7	14	M	23.9438	0.248201	0.000315177	0.000315177	4.92202
V6531	Plasmenyl-PC P-40:7	15	F	26.2361	0.224132	0.0184781	0.0201947	2.93132
V6531	Plasmenyl-PC P-40:7	15	M	24.2617	0.46362	0.0184781	0.0201947	2.93132
V6531	Plasmenyl-PC P-40:7	16	F	25.8443	0.173244	0.626527	0.626527	0.522389
V6531	Plasmenyl-PC P-40:7	16	M	24.88	0.312544	0.012277	0.024554	3.01501
V6531	Plasmenyl-PC P-40:7	17	F	25.7773	0.258884	0.229031	0.458063	2.02741
V6531	Plasmenyl-PC P-40:7	17	M	25.1227	0.216555	0.229031	0.458063	2.02741
V6531	Plasmenyl-PC P-40:7	18	F	26.2222	0.147195	0.281256	0.281256	1.18974
V6531	Plasmenyl-PC P-40:7	18	M	25.6657	0.265216	0.281256	0.281256	1.18974
V6531	Plasmenyl-PC P-40:7	19	F	26.183	0.180256	0.412426	0.412426	0.84191
V6531	Plasmenyl-PC P-40:7	19	M	25.6835	0.23516	0.212433	0.412426	1.34417
V6531	Plasmenyl-PC P-40:7	20	F	26.3838	0.213987	0.0826219	0.0826219	2.08144
V6531	Plasmenyl-PC P-40:7	20	M	25.8149	0.119545	NA	NA	NA
V6531	Plasmenyl-PC P-40:7	21	F	26.2052	0.303039	0.102968	0.205937	1.88054
V6531	Plasmenyl-PC P-40:7	21	M	26.1672	0.132833	0.102968	0.205937	1.88054
V6531	Plasmenyl-PC P-40:7	22	F	26.0172	0.281665	0.595576	0.595576	-0.546772
V6531	Plasmenyl-PC P-40:7	22	M	25.9646	0.115136	0.595576	0.595576	-0.546772
V6531	Plasmenyl-PC P-40:7	23	F	26.1205	0.272815	0.558839	0.959342	-0.615352
V6531	Plasmenyl-PC P-40:7	23	M	26.206	0.162578	0.558839	0.959342	-0.615352
V6531	Plasmenyl-PC P-40:7	24	F	26.3305	0.162408	0.310552	0.39623	1.08633
V6531	Plasmenyl-PC P-40:7	24	M	25.9179	0.172824	0.310552	0.39623	1.08633
V6531	Plasmenyl-PC P-40:7	25	F	26.3477	0.246013	0.250029	0.500058	1.23071
V6531	Plasmenyl-PC P-40:7	25	M	26.06	0.148678	0.978338	0.978338	0.029014
V6531	Plasmenyl-PC P-40:7	26	F	26.2136	0.223504	0.739625	0.767446	-0.352922
V6531	Plasmenyl-PC P-40:7	26	M	26.2324	0.146519	0.767446	0.767446	0.309962
[truncated: 794 more rows]
