# Supplementary material for: Aging-linked systemic lipid signature is reprogrammed by caloric restriction in rhesus monkeys
Source: Mol Syst Biol. 2025 Dec 10;22(2):281–305. doi: 10.1038/s44320-025-00177-3 (PMC12864875; doi:10.1038/s44320-025-00177-3)
Supplement: Supplementary file 7 — Source data Fig. 5 [file 44320_2025_177_MOESM7_ESM.zip › MSB-2025-13100_SourceDataforFigure5/5A/5A_VolcanoPlot_Sex.xlsx]

## Sheet: Sheet1
Biomolecule associations with sex (Males vs. Females) were assessed using linear mixed-effects models: log2(Biomolecule abundance) ~ Diet + Age + Sex + (1 | Monkey ID). Monkey ID was included as a random intercept to account for individual variability. Significance was tested via ANOVA chi-squared test (χ²), and p-values were adjusted using the Benjamini-Hochberg method (FDR control). From this m…
Index	mz_RT	Features	Effect_Size	Std_Error	p_value	adjusted_p_value	Covariable
V2677	369.22759_6.786	Thromboxane B2	0.111417	0.168841	0.501611	0.654831	Sex
V7283	892.83068_10.678	TG 53:1	-0.137952	0.0826436	0.0918074	0.192742	Sex
V6744	851.70788_10.292	TG 50:3	-0.195294	0.0881819	0.0258661	0.0748866	Sex
V6504	832.73698_10.266	TG 49:3	-0.104805	0.0995676	0.291354	0.446991	Sex
V6013	790.69031_10.136	TG 46:3	-0.082623	0.102672	0.41937	0.576299	Sex
V7181	883.7704_10.614	TG 16:0_18:1_18:0	-0.258851	0.0968909	0.00742834	0.0287842	Sex
V6414	827.69826_9.79	SM d43:2	-0.034997	0.0974414	0.716892	0.809025	Sex
V6446	829.71375_9.885	SM d43:1	-0.124291	0.100261	0.208907	0.355439	Sex
V6229	811.66624_9.657	SM d42:3	0.0112276	0.0925134	0.902819	0.93674	Sex
V6443	829.67735_9.655	SM d42:3	-0.298565	0.0938279	0.00160643	0.00994323	Sex
V6251	813.68215_9.737	SM d42:2	-0.147206	0.0892543	0.0954268	0.198024	Sex
V6280	815.6977_9.841	SM d42:1	-0.231377	0.0953433	0.0151243	0.0476284	Sex
V6122	801.68228_9.791	SM d41:1	-0.183515	0.0921164	0.0448249	0.111751	Sex
V5947	785.65123_9.658	SM d40:2	-0.220242	0.0930787	0.0177861	0.0545743	Sex
V5644	756.62514_9.695	SM d39:1	0.154377	0.129722	0.225825	0.372825	Sex
V5381	729.58854_9.429	SM d36:2	-0.205824	0.104155	0.0465755	0.115315	Sex
V5402	731.60408_9.525	SM d36:1	-0.150654	0.0960881	0.112437	0.225366	Sex
V5133	701.55761_9.298	SM d34:2	-0.235319	0.0992266	0.017641	0.0545743	Sex
V5288	719.56831_9.314	SM d34:2	-0.205849	0.105594	0.049428	0.120712	Sex
V5147	703.57314_9.405	SM d34:1	-0.122743	0.0677863	0.0675894	0.153707	Sex
V5032	689.55755_9.342	SM d33:1	-0.0349729	0.113523	0.747241	0.833104	Sex
V4893	673.52649_9.141	SM d32:2	-0.215612	0.0990774	0.0289205	0.0804842	Sex
V4906	675.54212_9.271	SM d32:1	-0.117036	0.0899717	0.186168	0.328928	Sex
V2803	376.22501_7.878	S1P d18:2	-0.135186	0.0864322	0.112678	0.225366	Sex
V2839	380.25545_8.144	S1P d18:1	-0.267515	0.077625	0.000716746	0.00547472	Sex
V5126	700.52896_9.63	Plasmenyl-PE P-34:1	-2.06e-05	0.12551	0.998333	0.998333	Sex
V5623	754.57594_9.741	Plasmenyl-PE P-20:0_18:2	-0.366597	0.14055	0.00908443	0.0319736	Sex
V5370	728.55664_9.654	Plasmenyl-PE P-18:0_18:2	-0.282096	0.144492	0.0488059	0.120009	Sex
V5371	728.56004_9.72	Plasmenyl-PE P-18:0_18:1	-0.270527	0.126509	0.0314682	0.0861243	Sex
V5319	722.51319_9.552	Plasmenyl-PE P-16:0_20:4	-0.376902	0.221361	0.0850697	0.182279	Sex
V7116	878.69652_9.836	Plasmenyl-PC P-44:4	-0.598569	0.273261	0.0275275	0.0772061	Sex
V6933	864.64489_9.65	Plasmenyl-PC P-42:6	-0.632293	0.136361	7.61e-06	0.000130088	Sex
V6955	866.66085_9.728	Plasmenyl-PC P-42:5	-0.415851	0.139796	0.00315903	0.0163238	Sex
V6531	834.59772_9.533	Plasmenyl-PC P-40:7	-1.05083	0.155183	5.63e-10	1.01e-07	Sex
V6557	836.61329_9.621	Plasmenyl-PC P-40:6	-0.430685	0.130723	0.00118807	0.00761638	Sex
V6808	856.60869_9.604	Plasmenyl-PC P-38:4	-0.505189	0.108142	8.73e-06	0.000142433	Sex
V6295	816.64439_9.739	Plasmenyl-PC P-38:2	-0.241205	0.0920585	0.00876283	0.0311471	Sex
V5752	766.57204_9.524	Plasmenyl-PC P-36:4	-0.195202	0.0915736	0.031769	0.0861243	Sex
V6425	828.57815_9.488	Plasmenyl-PC P-36:4	-0.253931	0.0550364	9.51e-06	0.000148509	Sex
V6495	832.60896_9.643	Plasmenyl-PC P-36:2	-0.205793	0.0705385	0.00373697	0.0186329	Sex
V5715	762.59814_9.623	Plasmenyl-PC P-34:1	-0.187757	0.0700349	0.00748286	0.0287842	Sex
V6011	790.59668_9.616	Plasmenyl-PC P-34:0	0.210393	0.195493	0.277569	0.432086	Sex
V5427	734.56737_9.519	Plasmenyl-PC P-32:1	-0.106946	0.075323	0.149625	0.275677	Sex
V6215	810.56551_9.522	Plasmenyl-PC P-16:0_20:4	-0.308887	0.116817	0.00820077	0.0302932	Sex
V5712	762.56519_9.604	Plasmenyl-PC P-16:0_16:0	0.0968569	0.101077	0.329293	0.486487	Sex
V7010	870.69222_9.873	Plasmanyl-PC O-42:4	-0.42766	0.222149	0.0521847	0.125734	Sex
V6216	810.59764_9.549	Plasmanyl-PC O-38:6	-0.325267	0.0922057	0.000494881	0.00403778	Sex
V5544	746.60331_9.618	Plasmanyl-PC O-34:1	-0.0601158	0.074596	0.411522	0.568217	Sex
V5566	748.6193_9.718	Plasmanyl-PC O-34:0	-0.0654779	0.112688	0.553373	0.701982	Sex
V5279	718.57227_9.606	Plasmanyl-PC O-32:1	0.0850056	0.0923012	0.347411	0.500885	Sex
V6031	792.61188_9.714	Plasmanyl-PC O-18:0_16:0	-0.0857068	0.093725	0.351746	0.504479	Sex
V7173	883.53453_9.307	PI 38:5	-0.497039	0.147195	0.000779453	0.00567724	Sex
V6814	857.51938_9.303	PI 36:4	-0.412606	0.12245	0.000790702	0.00567724	Sex
V6541	835.53421_9.362	PI 34:1	-0.284498	0.104032	0.0064248	0.0268198	Sex
V7201	885.55092_9.399	PI 18:0_20:4	-0.548062	0.11035	2.09e-06	4.41e-05	Sex
V6507	833.51942_9.288	PI 16:0_18:2	-0.24152	0.112275	0.0302605	0.0835656	Sex
V5820	772.58284_9.512	PE-NMe2 18:2_18:0	-0.0749184	0.0680764	0.265525	0.419131	Sex
V5521	744.55154_9.397	PE-NMe2 16:0_18:2	-0.0444007	0.0721032	0.532174	0.684768	Sex
V5724	764.51975_9.46	PE 16:0_22:6	-0.381176	0.127883	0.00292679	0.0157797	Sex
V5232	714.50877_9.488	PE 16:0_18:2	-0.0332135	0.162233	0.841128	0.898705	Sex
V7079	876.57559_9.432	PC 40:7	-1.07529	0.175175	1.18e-08	1.22e-06	Sex
V7167	882.62337_9.631	PC 40:4	-0.505911	0.126834	0.000108026	0.00125101	Sex
V6175	806.56701_9.421	PC 38:6	-0.851005	0.14892	7.43e-08	3.02e-06	Sex
V5954	786.59834_9.569	PC 38:5	-0.0449436	0.0470579	0.332699	0.489504	Sex
V6835	858.6238_9.667	PC 38:2	-0.346844	0.0937598	0.000279	0.00256823	Sex
V6065	796.58267_9.512	PC 37:4	-0.426929	0.119914	0.000471864	0.00393952	Sex
V6111	800.61392_9.62	PC 37:2	-0.16717	0.0822306	0.0404111	0.102891	Sex
V5664	758.56731_9.457	PC 36:5	-0.0465113	0.0501554	0.346215	0.500885	Sex
V5620	754.53596_9.325	PC 34:4	-0.272931	0.12249	0.025014	0.0730083	Sex
V6150	804.57922_9.534	PC 34:1	-0.12023	0.0575339	0.0351582	0.0914623	Sex
V6179	806.59148_9.625	PC 34:0	-0.206753	0.0654702	0.00180345	0.0106137	Sex
V5365	728.52097_9.258	PC 32:3	-0.233891	0.13218	0.0736644	0.164258	Sex
V5389	730.53645_9.336	PC 32:2	-0.116651	0.099157	0.230732	0.378232	Sex
V5859	776.54546_9.423	PC 32:1	-0.051805	0.103068	0.606943	0.738075	Sex
V5158	704.5209_9.301	PC 30:1	-0.101402	0.131219	0.431325	0.586537	Sex
V6657	844.60781_9.618	PC 18:2_19:0	-0.242026	0.0816645	0.00318291	0.0163238	Sex
V6462	830.5967_9.569	PC 18:2_18:0	-0.171978	0.0416628	5.79e-05	0.000717346	Sex
V7136	880.60739_9.619	PC 18:0_22:5	-0.560991	0.116439	4.59e-06	8.67e-05	Sex
V6290	816.57692_9.511	PC 17:0_18:2	-0.169085	0.0628225	0.00718713	0.0283536	Sex
V5843	774.59854_9.598	PC 17:0_18:1	-0.00436674	0.0748119	0.954019	0.965429	Sex
V5639	756.55197_9.364	PC 16:1_18:2	-0.134789	0.110397	0.21443	0.359722	Sex
V6107	800.54604_9.362	PC 16:1_18:2	-0.246216	0.115912	0.0325586	0.0865817	Sex
V6129	802.56535_9.457	PC 16:0_18:2	-0.182101	0.0609761	0.00287376	0.0157797	Sex
V5979	788.54494_9.396	PC 15:0_18:2	-0.0730248	0.0730822	0.309816	0.467328	Sex
V5838	774.52996_9.334	PC 14:0_18:2	-0.143391	0.104371	0.162302	0.295768	Sex
V4307	595.2887_8.027	LysoPI 18:2	0.122515	0.0874535	0.156967	0.287505	Sex
V4333	599.32059_8.451	LysoPI 18:0	-0.0937129	0.211137	0.645243	0.761005	Sex
V3589	500.27781_8.264	LysoPE 20:4	-0.117847	0.120279	0.318697	0.476717	Sex
V3441	476.27831_8.257	LysoPE 18:2	-0.00998377	0.093837	0.920766	0.949871	Sex
V3453	478.29368_8.463	LysoPE 18:1	-0.16071	0.0978758	0.0965527	0.199209	Sex
V3225	435.25123_8.396	LysoPE 16:0	-0.0689921	0.169131	0.6717	0.78039	Sex
V3313	452.27815_8.386	LysoPE 16:0	-0.346239	0.103095	0.000930134	0.00630034	Sex
V4428	608.4638_9.311	LysoPC 24:0	-0.287785	0.107131	0.00755662	0.0287842	Sex
V4110	572.36996_8.452	LysoPC 22:4	-0.0483483	0.105967	0.632551	0.75194	Sex
V4481	616.36167_8.451	LysoPC 22:4	-0.0416151	0.103897	0.675832	0.782657	Sex
V4144	576.40144_8.766	LysoPC 22:2	0.0151116	0.0944206	0.8773	0.923051	Sex
V4168	578.41691_8.921	LysoPC 22:1	-0.212118	0.0858126	0.0136513	0.0437572	Sex
V4195	580.43253_9.13	LysoPC 22:0	-0.384506	0.105828	0.000409898	0.00350365	Sex
V3717	520.34689_7.454	LysoPC 20:5	0.10433	0.303706	0.719388	0.809025	Sex
V3903	544.33789_8.205	LysoPC 20:4	-0.177913	0.0943723	0.0574059	0.135584	Sex
V4247	588.33086_8.208	LysoPC 20:4	-0.337736	0.092615	0.000372338	0.00326023	Sex
V3918	546.35357_8.329	LysoPC 20:3	-0.164979	0.110578	0.130242	0.24739	Sex
V4264	590.34658_8.329	LysoPC 20:3	-0.167668	0.113117	0.132683	0.2507	Sex
V3934	548.36991_8.495	LysoPC 20:2	-0.111717	0.115829	0.323889	0.482473	Sex
V4288	592.36167_8.495	LysoPC 20:2	-0.0964789	0.103076	0.339104	0.494871	Sex
V3954	550.38572_8.686	LysoPC 20:1	-0.19979	0.114934	0.0792463	0.173472	Sex
V4302	594.37704_8.686	LysoPC 20:1	-0.161242	0.106445	0.124596	0.240483	Sex
V3973	552.40115_8.915	LysoPC 20:0	-0.323251	0.118448	0.00674665	0.0275233	Sex
V4316	596.39286_8.913	LysoPC 20:0	-0.27918	0.108274	0.010263	0.0350898	Sex
V4208	582.3769_8.783	LysoPC 19:0	-0.257229	0.099569	0.0101708	0.0350898	Sex
V3705	518.32317_8.022	LysoPC 18:3	-0.0955087	0.0940273	0.301723	0.45704	Sex
V4024	562.31484_8.025	LysoPC 18:3	-0.118391	0.0900758	0.181785	0.323074	Sex
V3713	520.33865_8.199	LysoPC 18:2	0.0729589	0.0642647	0.249295	0.404963	Sex
V4049	564.33238_8.199	LysoPC 18:2	-0.135358	0.0646003	0.0347578	0.0914623	Sex
V3727	522.3544_8.406	LysoPC 18:1	-0.00419039	0.0982469	0.957362	0.965429	Sex
V4065	566.34775_8.406	LysoPC 18:1	-0.0757923	0.068761	0.261051	0.418381	Sex
V4080	568.36375_8.643	LysoPC 18:0	-0.259731	0.0671718	0.000197219	0.00196671	Sex
V3636	508.33868_8.249	LysoPC 17:1	-0.0110995	0.107806	0.910781	0.942277	Sex
V3970	552.33012_8.248	LysoPC 17:1	-0.0244703	0.0808659	0.752775	0.834093	Sex
V3654	510.35435_8.489	LysoPC 17:0	-0.221852	0.10817	0.0396014	0.101549	Sex
V3981	554.34612_8.49	LysoPC 17:0	-0.243098	0.0877209	0.00611871	0.0262246	Sex
V3550	494.32317_8.076	LysoPC 16:1	-0.0419697	0.108445	0.685208	0.784329	Sex
V3669	512.33367_8.069	LysoPC 16:1	-0.775249	0.134784	6.62e-08	3.02e-06	Sex
V3839	538.31485_8.076	LysoPC 16:1	-0.0831793	0.102787	0.405767	0.56681	Sex
V3563	496.33854_8.329	LysoPC 16:0	-0.0822493	0.0830578	0.311306	0.46761	Sex
V3860	540.33305_8.327	LysoPC 16:0	-0.276192	0.0532149	1.13e-06	2.71e-05	Sex
V3480	482.32321_8.15	LysoPC 15:0	-0.0644915	0.0942304	0.478847	0.629693	Sex
V3768	526.315_8.151	LysoPC 15:0	-0.247511	0.0731868	0.000893086	0.00616573	Sex
V3407	468.30758_7.968	LysoPC 14:0	-0.129259	0.102296	0.198059	0.341843	Sex
V3667	512.29905_7.967	LysoPC 14:0	-0.0787945	0.100943	0.42108	0.576299	Sex
V4487	617.51242_9.664	DG 36:4	-0.165674	0.174194	0.335911	0.492212	Sex
V4621	634.53877_9.66	DG 36:4	-0.0783386	0.178328	0.658168	0.772048	Sex
V4640	638.57044_9.801	DG 36:2	-0.0256932	0.158799	0.86969	0.920999	Sex
V4429	608.52321_9.641	DG 34:3	0.0265204	0.172254	0.873092	0.921882	Sex
V4437	610.53906_9.721	DG 34:2	-0.00375182	0.155558	0.981291	0.984032	Sex
V4630	636.55452_9.731	DG 18:2_18:1	-0.0533623	0.177228	0.761236	0.840873	Sex
V5079	694.63599_9.973	DG 18:1_22:0	-0.0506065	0.101155	0.608552	0.738075	Sex
V4650	640.58608_9.878	DG 18:1_18:0	-0.0211719	0.142301	0.879341	0.923051	Sex
V4468	614.57053_9.871	DG 16:0_18:0	-0.182001	0.094044	0.0509544	0.123599	Sex
V4818	664.65899_10.01	Cer[NS] d43:1	0.106288	0.0968347	0.264731	0.419131	Sex
V4708	648.62754_9.881	Cer[NS] d42:2	-0.0401396	0.102508	0.6882	0.784329	Sex
V4867	668.65365_9.916	Cer[NS] d42:1	-0.0767106	0.118142	0.508855	0.659491	Sex
V4533	622.61194_9.883	Cer[NS] d40:1	-0.0619966	0.115088	0.57956	0.719938	Sex
V4725	650.64311_9.973	Cer[NS] d18:1_24:0	-0.0267189	0.0972207	0.776095	0.849445	Sex
V4632	636.62756_9.928	Cer[NS] d18:1_23:0	0.0371373	0.105616	0.721137	0.809025	Sex
V6764	852.79894_10.618	Alkanyl-TG O-16:0_16:0_18:2	-0.0884413	0.130252	0.493865	0.647071	Sex
V3146	424.34154_7.931	AC 18:2	0.184464	0.0781476	0.0175763	0.0545743	Sex
V3152	426.35712_8.14	AC 18:1	-0.0352463	0.0930929	0.68684	0.784329	Sex
V3003	400.34155_8.049	AC 16:0	-0.04217	0.0910435	0.62857	0.74969	Sex
V1533	257.17543_7.443	Tetradecanedioic acid	-0.0944344	0.114356	0.391305	0.550896	Sex
V3088	413.30445_8.527	Testosterone cypionate	0.0193869	0.283372	0.952494	0.965429	Sex
V1896	289.21564_7.079	Testosterone	0.563703	0.107422	1.12e-06	2.71e-05	Sex
V3580	498.28949_7.138	Taurochenodeoxycholic acid_2_(needs confirmation)	-0.731285	0.361	0.0418654	0.105103	Sex
V3579	498.28935_7.003	Taurochenodeoxycholic acid_1	-0.422053	0.325163	0.186912	0.328928	Sex
V659	173.08131_5.527	Suberic acid	-0.258011	0.114233	0.0242347	0.0713135	Sex
V1029	206.13822_1.818	Panthenol	0.0652512	0.126737	0.601807	0.737368	Sex
V1889	288.21629_6.197	O-Octanoyl-L-carnitine	0.264833	0.108088	0.0137974	0.0438341	Sex
V1640	265.11779_4.534	N-Phenylacetylglutamine	-0.0850436	0.120423	0.471791	0.627307	Sex
V170	123.05506_0.92	Nicotinamide	-0.144435	0.0766088	0.0573743	0.135584	Sex
V3052	407.28012_7.442	Muricholic acid_(needs confirmation)	0.331706	0.31101	0.279231	0.432086	Sex
V2570	357.2992_8.845	Monoolein	0.0822271	0.205211	0.686278	0.784329	Sex
V457	151.03948_4.952	Methyl salicylate_1_(needs confirmation)	-0.295226	0.0783724	0.000258021	0.00248962	Sex
V842	190.08566_6.317	Methyl indole-3-acetate	0.165829	0.158283	0.284307	0.438053	Sex
V1788	279.23262_8.963	Linoleic acid	0.158823	0.142045	0.266189	0.419131	Sex
V499	156.07643_0.732	L-Histidine	0.019383	0.0741922	0.786565	0.855049	Sex
V314	134.04464_0.767	L-Aspartic acid	0.0731108	0.159972	0.646536	0.761005	Sex
V353	138.06591_1.278	Isoniazid	-0.268178	0.0985876	0.0070904	0.0282828	Sex
V1649	267.07355_0.852	Inosine	0.191861	0.252825	0.439663	0.59338	Sex
V688	176.07017_5.888	Indole-3-acetic acid	0.0561806	0.0944744	0.544387	0.693032	Sex
V711	178.05044_4.496	Hippuric acid	-0.0117205	0.114745	0.927583	0.951435	Sex
V3293	448.30668_7.384	Glycochenodeoxycholic acid	-0.238563	0.281215	0.382571	0.540721	Sex
V1551	258.1097_0.766	Glycerophosphocholine	-0.344986	0.11056	0.00206771	0.0117827	Sex
V1263	229.14402_7.062	Dodecanedioic acid	0.0159953	0.0752105	0.847473	0.902798	Sex
V2315	331.2624_8.438	Docosapentaenoic acid/FA 22:5	0.120536	0.22896	0.604621	0.738075	Sex
V2565	357.27817_7.945	Docosahexaenoic acid ethyl ester_peaksplit_avg	-0.200238	0.228916	0.373255	0.529639	Sex
V976	203.08206_2.752	DL-Tryptophan	0.535384	0.0938112	1.53e-07	5.01e-06	Sex
V3211	431.38762_9.232	DL-Tocopherol	-0.415188	0.108669	0.000190185	0.00195075	Sex
V553	162.11216_0.77	DL-Carnitine	0.236285	0.0636716	0.000263525	0.00248962	Sex
V2933	391.28468_7.543	Deoxycholic acid isomer_(needs confirmation)	-0.111596	0.208156	0.587993	0.727894	Sex
V2479	347.22112_5.964	cortisone derivative1	-0.00885267	0.14889	0.949053	0.965429	Sex
V2596	361.20041_6.102	Cortisone	-0.121224	0.074418	0.0992165	0.202379	Sex
V2615	363.21595_6.234	Cortisol	-0.179043	0.0982724	0.0659267	0.151716	Sex
V38	104.10687_0.753	Choline	0.213078	0.136104	0.113821	0.225407	Sex
V2904	387.1797_7.094	Bis(methylbenzylidene)sorbitol	-0.222789	0.0889937	0.0120725	0.0394002	Sex
V827	189.11161_6.753	Azelaic acid_putative1_(needs confirmation)	0.0924842	0.166803	0.564747	0.708895	Sex
V801	187.09738_6.072	Azelaic acid_(needs confirmation)	-0.146038	0.0955865	0.121463	0.235704	Sex
V300	133.06064_0.73	Asparagine	0.292103	0.0963207	0.00310837	0.0163238	Sex
V423	148.07536_5.424	5-Methoxyindole	-0.178651	0.0963774	0.0618306	0.14508	Sex
V399	146.0598_5.796	4-Indolecarbaldehyde	0.129235	0.169605	0.439583	0.59338	Sex
V984	203.12711_6.479	3-tert-Butyladipic acid	-0.039726	0.0706494	0.55748	0.703834	Sex
V814	188.07019_2.756	3-Indoleacrylic acid_or_trans-3-indoleacrylic acid	0.348071	0.114245	0.00278832	0.0156407	Sex
V87	110.07111_0.747	2-Amino-4-methylpyrimidine	-0.0188473	0.0821777	0.816567	0.878416	Sex
V2384	339.23216_8.888	2,2'-Methylenebis(4-methyl-6-tert-butylphenol)	0.466947	0.258421	0.0676481	0.153707	Sex
V626	170.09205_0.738	1-Methylhistidine	-0.139534	0.0686998	0.0408727	0.103333	Sex
V2547	355.28324_8.666	1-Linoleoyl glycerol_(needs confirmation)	0.140954	0.196514	0.466866	0.623067	Sex
V1698	271.22717_8.714	16-Hydroxyhexadecanoic acid	-0.225999	0.0568514	0.000163723	0.00172872	Sex
V1057	209.07935_6.072	Unannotated, 209.07935_6.072	-0.225396	0.0901487	0.0130884	0.042331	Sex
V1069	210.84238_0.749	Unannotated, 210.84238_0.749	-0.0794566	0.0899169	0.368038	0.524307	Sex
V1129	217.10749_5.475	Unannotated, 217.10749_5.475	-0.71334	0.166616	3.1e-05	0.000428268	Sex
V1145	219.02618_0.772	Unannotated, 219.02618_0.772	-0.108513	0.0847344	0.195417	0.340557	Sex
V120	1167.69929_9.177	Unannotated, 1167.69929_9.177	-0.255522	0.088452	0.00398763	0.0196054	Sex
V1226	225.98675_0.773	Unannotated, 225.98675_0.773	-0.011173	0.195888	0.949799	0.965429	Sex
V1228	226.01731_5.423	Unannotated, 226.01731_5.423	-0.197804	0.15705	0.205528	0.351355	Sex
V1259	229.14282_7.145	Unannotated, 229.14282_7.145	-0.12197	0.107693	0.253387	0.409756	Sex
V1289	231.15855_6.072	Unannotated, 231.15855_6.072	-0.0484122	0.117291	0.664175	0.774152	Sex
V1307	232.97484_1.311	Unannotated, 232.97484_1.311	0.381098	0.132637	0.00419722	0.0198264	Sex
V1314	233.13782_5.794	Unannotated, 233.13782_5.794	-0.309118	0.0994688	0.00203699	0.0117827	Sex
V1359	239.16352_6.753	Unannotated, 239.16352_6.753	-0.192589	0.144339	0.1759	0.31574	Sex
V1422	245.13896_6.18	Unannotated, 245.13896_6.18	-0.350683	0.243611	0.145598	0.270826	Sex
V144	120.06531_0.782	Unannotated, 120.06531_0.782	0.161299	0.0758498	0.032408	0.0865817	Sex
V147	120.08054_1.688	Unannotated, 120.08054_1.688	0.0415576	0.0909469	0.638569	0.756589	Sex
V1527	257.17406_7.501	Unannotated, 257.17406_7.501	-0.180097	0.15536	0.240703	0.392784	Sex
V1528	257.17408_6.753	Unannotated, 257.17408_6.753	-0.16885	0.317612	0.598077	0.736234	Sex
V1544	257.22568_6.966	Unannotated, 257.22568_6.966	1.01082	0.195927	1.26e-06	2.83e-05	Sex
V1547	257.22578_7.343	Unannotated, 257.22578_7.343	0.523862	0.331002	0.109125	0.221333	Sex
V1595	261.14403_4.449	Unannotated, 261.14403_4.449	0.18438	0.167705	0.265682	0.419131	Sex
V1664	268.80131_0.748	Unannotated, 268.80131_0.748	0.0367486	0.075171	0.617514	0.743918	Sex
V1666	268.97765_1.312	Unannotated, 268.97765_1.312	0.10334	0.0857184	0.220573	0.366601	Sex
V1695	271.18966_7.007	Unannotated, 271.18966_7.007	-0.105329	0.139345	0.443708	0.596596	Sex
V1709	273.16907_5.799	Unannotated, 273.16907_5.799	0.323005	0.24239	0.175253	0.31574	Sex
V1711	273.22061_6.955	Unannotated, 273.22061_6.955	0.644897	0.234023	0.00620918	0.0262246	Sex
V1779	279.19601_7.848	Unannotated, 279.19601_7.848	0.0415849	0.183074	0.817245	0.878416	Sex
V1811	281.24819_9.12	Unannotated, 281.24819_9.12	-0.0877851	0.14276	0.511555	0.660605	Sex
V186	125.09686_6.071	Unannotated, 125.09686_6.071	-0.228359	0.0965298	0.0184995	0.0562825	Sex
V1894	289.16508_5.799	Unannotated, 289.16508_5.799	0.184748	0.395206	0.626602	0.74969	Sex
V2068	309.08163_4.526	Unannotated, 309.08163_4.526	-0.23748	0.094137	0.011682	0.0388317	Sex
V2136	314.23175_6.572	Unannotated, 314.23175_6.572	0.419195	0.0952264	1.82e-05	0.000261265	Sex
V2203	319.22768_8.254	Unannotated, 319.22768_8.254	0.188924	0.204794	0.352714	0.504479	Sex
V2281	329.21044_5.963	Unannotated, 329.21044_5.963	-0.197371	0.149645	0.180769	0.322866	Sex
V2313	331.22616_5.999	Unannotated, 331.22616_5.999	-0.267593	0.114018	0.0186844	0.0563673	Sex
V2478	347.22108_6.123	Unannotated, 347.22108_6.123	-0.375902	0.147234	0.010806	0.0365977	Sex
V2692	369.35086_8.925	Unannotated, 369.35086_8.925	0.24108	0.14035	0.0826832	0.178815	Sex
V2891	385.3459_10.111	Unannotated, 385.3459_10.111	-0.390402	0.155244	0.0120414	0.0394002	Sex
V2908	387.20175_6.923	Unannotated, 387.20175_6.923	-0.500531	0.188113	0.00761699	0.0287842	Sex
V2932	391.28461_7.945	Unannotated, 391.28461_7.945	-0.104699	0.256576	0.678181	0.782852	Sex
V3068	410.32584_7.945	Unannotated, 410.32584_7.945	-0.153327	0.219704	0.477296	0.629693	Sex
V3119	417.2477_7.152	Unannotated, 417.2477_7.152	-0.214372	0.122235	0.0763488	0.169193	Sex
V3158	427.28102_8.707	Unannotated, 427.28102_8.707	-0.303432	0.237139	0.19434	0.340332	Sex
V3205	431.26334_7.313	Unannotated, 431.26334_7.313	-0.494301	0.178992	0.00562094	0.0246088	Sex
V3206	431.31493_7.961	Unannotated, 431.31493_7.961	-0.6648	0.20531	0.0012434	0.00783127	Sex
V3222	433.2358_8.23	Unannotated, 433.2358_8.23	-0.236038	0.151434	0.114273	0.225407	Sex
V3235	438.29711_8.554	Unannotated, 438.29711_8.554	-0.0860221	0.16805	0.598831	0.736234	Sex
V3265	445.27871_7.463	Unannotated, 445.27871_7.463	-0.632837	0.222979	0.00447235	0.0205843	Sex
V3331	457.23567_8.253	Unannotated, 457.23567_8.253	-0.100729	0.152884	0.505659	0.657723	Sex
V3387	465.24974_6.953	Unannotated, 465.24974_6.953	0.758963	0.261282	0.00404123	0.0196054	Sex
V3389	465.30447_8.924	Unannotated, 465.30447_8.924	0.0504824	0.105529	0.623587	0.748722	Sex
V3394	466.32832_8.844	Unannotated, 466.32832_8.844	-0.263463	0.148076	0.0721123	0.16282	Sex
V3400	467.2652_7.342	Unannotated, 467.2652_7.342	0.731313	0.34877	0.0351132	0.0914623	Sex
V3459	479.31934_8.985	Unannotated, 479.31934_8.985	-0.137229	0.142078	0.327005	0.485102	Sex
V3469	480.344_8.484	Unannotated, 480.344_8.484	-0.0386592	0.191441	0.830533	0.890033	Sex
V3482	482.35931_8.476	Unannotated, 482.35931_8.476	0.073792	0.239631	0.766751	0.841785	Sex
V3488	484.28966_6.953	Unannotated, 484.28966_6.953	0.721019	0.214469	0.000974877	0.00638898	Sex
V3497	486.30542_7.341	Unannotated, 486.30542_7.341	0.668372	0.302717	0.0267857	0.0769285	Sex
V3514	489.24512_6.955	Unannotated, 489.24512_6.955	0.631643	0.239718	0.00875413	0.0311471	Sex
V3596	501.30685_7.453	Unannotated, 501.30685_7.453	0.0759474	0.316615	0.798834	0.8638	Sex
V3638	508.37507_8.544	Unannotated, 508.37507_8.544	-0.220618	0.174357	0.197684	0.341843	Sex
V3639	508.37522_8.783	Unannotated, 508.37522_8.783	-0.349267	0.158867	0.0273778	0.0772061	Sex
V3656	510.39066_8.779	Unannotated, 510.39066_8.779	-0.243204	0.194745	0.203653	0.349816	Sex
V3743	524.33583_8.484	Unannotated, 524.33583_8.484	-0.0495834	0.164024	0.752774	0.834093	Sex
V3782	529.33822_7.713	Unannotated, 529.33822_7.713	0.0329678	0.291382	0.899996	0.936518	Sex
V3785	530.30375_8.328	Unannotated, 530.30375_8.328	-0.257696	0.0431332	5.26e-08	3.02e-06	Sex
V3804	533.23681_6.953	Unannotated, 533.23681_6.953	0.654727	0.246872	0.00835384	0.0302932	Sex
V3806	533.29137_8.923	Unannotated, 533.29137_8.923	0.0858593	0.10619	0.408438	0.568217	Sex
V3811	534.29395_8.329	Unannotated, 534.29395_8.329	-0.257388	0.0411848	1.36e-08	1.22e-06	Sex
V3829	536.36994_8.557	Unannotated, 536.36994_8.557	-0.0667694	0.135696	0.613425	0.741479	Sex
V3832	536.40643_8.812	Unannotated, 536.40643_8.812	-0.315011	0.186131	0.0871637	0.185158	Sex
V3854	539.24945_6.122	Unannotated, 539.24945_6.122	-0.133415	0.165166	0.4107	0.568217	Sex
V3855	539.24973_5.963	Unannotated, 539.24973_5.963	-0.0775252	0.135326	0.558754	0.703834	Sex
V3972	552.36662_8.542	Unannotated, 552.36662_8.542	-0.196818	0.160736	0.212149	0.357566	Sex
V3998	558.29405_8.201	Unannotated, 558.29405_8.201	-0.232845	0.0728647	0.00164578	0.009968	Sex
V4013	560.30556_5.984	Unannotated, 560.30556_5.984	-0.122913	0.120615	0.299447	0.455514	Sex
V4014	560.31003_8.406	Unannotated, 560.31003_8.406	-0.203164	0.092295	0.027512	0.0772061	Sex
V4025	562.32514_8.643	Unannotated, 562.32514_8.643	-0.282565	0.049432	1.23e-07	4.41e-06	Sex
V405	146.9824_0.989	Unannotated, 146.9824_0.989	0.225506	0.0995093	0.0227685	0.0675527	Sex
V4069	567.31723_7.375	Unannotated, 567.31723_7.375	0.662671	0.194116	0.000736172	0.00550595	Sex
V4071	567.31758_7.288	Unannotated, 567.31758_7.288	0.782212	0.185415	4.24e-05	0.000563499	Sex
V4111	572.43609_7.267	Unannotated, 572.43609_7.267	-0.258601	0.120737	0.0319068	0.0861243	Sex
V4146	576.40966_7.968	Unannotated, 576.40966_7.968	0.241986	0.104307	0.0200562	0.0600015	Sex
V4154	577.51765_9.367	Unannotated, 577.51765_9.367	-0.360641	0.0990926	0.000322176	0.00289153	Sex
V4376	603.53266_9.593	Unannotated, 603.53266_9.593	-0.0265863	0.0867061	0.76445	0.841785	Sex
V4395	605.40574_9.234	Unannotated, 605.40574_9.234	-0.162557	0.134682	0.220498	0.366601	Sex
V4409	606.41988_7.704	Unannotated, 606.41988_7.704	0.746576	0.272451	0.00618439	0.0262246	Sex
V4410	606.44822_9.124	Unannotated, 606.44822_9.124	-0.155133	0.0935381	0.0933735	0.19489	Sex
V4421	608.31834_8.327	Unannotated, 608.31834_8.327	-0.177388	0.0425458	5.44e-05	0.000696911	Sex
V4435	610.30739_8.203	Unannotated, 610.30739_8.203	-0.314099	0.0670401	7.26e-06	0.000130088	Sex
V4445	612.32356_8.408	Unannotated, 612.32356_8.408	-0.172673	0.0645961	0.00789494	0.0295238	Sex
V445	150.0135_0.748	Unannotated, 150.0135_0.748	0.0380296	0.0957319	0.690502	0.784463	Sex
V447	150.05804_1.402	Unannotated, 150.05804_1.402	-0.183631	0.165117	0.269495	0.422483	Sex
V4510	620.43569_7.817	Unannotated, 620.43569_7.817	0.280023	0.187012	0.12894	0.24739	Sex
V4545	624.44576_9.232	Unannotated, 624.44576_9.232	-0.211689	0.122382	0.0803538	0.17483	Sex
V4599	632.31855_8.202	Unannotated, 632.31855_8.202	-0.200182	0.0598942	0.000978813	0.00638898	Sex
V4612	634.33386_8.409	Unannotated, 634.33386_8.409	-0.0860417	0.0584285	0.135468	0.254622	Sex
V4618	634.45117_7.918	Unannotated, 634.45117_7.918	0.503218	0.125484	8.84e-05	0.00105806	Sex
V4624	636.34945_8.643	Unannotated, 636.34945_8.643	-0.12948	0.0427653	0.00294496	0.0157797	Sex
V4900	674.50378_7.306	Unannotated, 674.50378_7.306	-0.392251	0.139686	0.00498066	0.0223507	Sex
V4914	676.30589_8.328	Unannotated, 676.30589_8.328	-0.268954	0.0505471	5.33e-07	1.59e-05	Sex
V4965	680.6203_9.927	Unannotated, 680.6203_9.927	0.0109294	0.114979	0.925902	0.951435	Sex
V4971	682.32613_8.641	Unannotated, 682.32613_8.641	-0.0754654	0.0410984	0.0637877	0.1487	Sex
V5038	690.44097_7.837	Unannotated, 690.44097_7.837	0.236847	0.13376	0.0734663	0.164258	Sex
V5056	692.62025_9.878	Unannotated, 692.62025_9.878	0.030236	0.110401	0.781763	0.853048	Sex
V5124	700.3061_8.205	Unannotated, 700.3061_8.205	-0.367476	0.0755342	3.7e-06	7.37e-05	Sex
V5135	702.3213_8.412	Unannotated, 702.3213_8.412	-0.19298	0.0489289	0.000129405	0.00145176	Sex
V5151	704.33682_8.643	Unannotated, 704.33682_8.643	-0.0686858	0.0375822	0.064671	0.149786	Sex
V5273	718.47217_8.031	Unannotated, 718.47217_8.031	0.451821	0.133478	0.00082725	0.00582319	Sex
V5277	718.5298_7.222	Unannotated, 718.5298_7.222	-0.368349	0.1396	0.00829018	0.0302932	Sex
V5431	734.60377_9.658	Unannotated, 734.60377_9.658	-0.101345	0.0979645	0.293778	0.448793	Sex
V5706	762.49818_7.924	Unannotated, 762.49818_7.924	0.195919	0.18444	0.279131	0.432086	Sex
V5812	772.32409_8.641	Unannotated, 772.32409_8.641	-0.139696	0.0516375	0.00670755	0.0275233	Sex
V5841	774.56239_9.299	Unannotated, 774.56239_9.299	-0.275477	0.0975212	0.00493607	0.0223507	Sex
V5855	776.51362_8.011	Unannotated, 776.51362_8.011	0.22257	0.149185	0.129976	0.24739	Sex
V5997	790.5295_8.096	Unannotated, 790.5295_8.096	0.218658	0.105584	0.0369008	0.0953048	Sex
V6133	802.59368_9.193	Unannotated, 802.59368_9.193	-0.625558	0.382829	0.0980814	0.201207	Sex
V6145	804.5447_8.18	Unannotated, 804.5447_8.18	0.249408	0.0703744	0.000513868	0.00409952	Sex
V618	169.09439_0.713	Unannotated, 169.09439_0.713	0.317518	0.125322	0.011156	0.0374301	Sex
V6209	810.3139_4.833	Unannotated, 810.3139_4.833	0.157053	0.132254	0.226395	0.372825	Sex
V6648	844.51806_8.19	Unannotated, 844.51806_8.19	0.289508	0.0827303	0.000594643	0.0046408	Sex
V713	178.91971_1.002	Unannotated, 178.91971_1.002	0.21733	0.141135	0.119182	0.232534	Sex
V742	181.96585_0.764	Unannotated, 181.96585_0.764	0.0409669	0.0748787	0.575755	0.719938	Sex
V790	187.00649_5.032	Unannotated, 187.00649_5.032	-0.239464	0.137655	0.0788709	0.173472	Sex
V892	196.86473_0.754	Unannotated, 196.86473_0.754	-0.125263	0.080002	0.112997	0.225366	Sex
V937	201.03742_1.018	Unannotated, 201.03742_1.018	0.413568	0.160783	0.00996653	0.0347377	Sex
V938	201.03753_1.312	Unannotated, 201.03753_1.312	0.384012	0.134044	0.00430795	0.0200851	Sex
V972	203.02035_0.762	Unannotated, 203.02035_0.762	-0.00259875	0.215288	0.966814	0.972231	Sex
V973	203.05216_0.782	Unannotated, 203.05216_0.782	-0.236633	0.0812107	0.00360728	0.0182396	Sex
V1111	215.12841_6.798	Unannotated, 215.12841_6.798	0.00641632	0.0898958	0.95702	0.965429	Sex
V1309	233.07552_6.072	Unannotated, 233.07552_6.072	-0.0340554	0.137573	0.78836	0.855049	Sex
V1627	263.19993_7.848	Unannotated, 263.19993_7.848	0.0206555	0.158798	0.895345	0.934386	Sex
V1820	283.15338_7.075	Unannotated, 283.15338_7.075	-0.646634	0.114065	7.57e-08	3.02e-06	Sex
V1868	287.09968_4.531	Unannotated, 287.09968_4.531	-0.0860341	0.123719	0.477631	0.629693	Sex
V2034	303.23109_8.252	Unannotated, 303.23109_8.252	0.18613	0.198346	0.343604	0.499408	Sex
V2233	323.25902_8.394	Unannotated, 323.25902_8.394	0.201373	0.23669	0.394657	0.553445	Sex
V2238	325.21055_8.957	Unannotated, 325.21055_8.957	0.136757	0.0954372	0.149741	0.275677	Sex
V2256	327.22619_9.116	Unannotated, 327.22619_9.116	0.198773	0.136227	0.139711	0.26123	Sex
V2261	327.23099_8.181	Unannotated, 327.23099_8.181	-0.38155	0.201127	0.0558402	0.133644	Sex
V2372	337.27284_8.185	Unannotated, 337.27284_8.185	-0.123305	0.110987	0.255431	0.411209	Sex
V2492	349.21066_8.944	Unannotated, 349.21066_8.944	0.0165983	0.0921878	0.866252	0.920072	Sex
V2566	357.2782_7.541	Unannotated, 357.2782_7.541	-0.16336	0.20666	0.422191	0.576299	Sex
V2969	396.31042_7.608	Unannotated, 396.31042_7.608	0.37529	0.0967613	0.000142056	0.0015454	Sex
V3065	409.25559_8.236	Unannotated, 409.25559_8.236	-0.0437091	0.109184	0.694416	0.786421	Sex
V3233	437.2903_7.85	Unannotated, 437.2903_7.85	0.647084	0.23055	0.00525335	0.0232834	Sex
V3386	465.24694_7.467	Unannotated, 465.24694_7.467	-0.360026	0.211005	0.0853005	0.182279	Sex
V3449	477.30344_8.861	Unannotated, 477.30344_8.861	0.0824125	0.152669	0.579446	0.719938	Sex
V3474	481.24399_6.245	Unannotated, 481.24399_6.245	0.119436	0.163163	0.454005	0.608164	Sex
V3486	483.25937_6.349	Unannotated, 483.25937_6.349	0.0305259	0.236656	0.892285	0.933908	Sex
V3661	511.28691_7.32	Unannotated, 511.28691_7.32	-0.115253	0.188408	0.542232	0.692745	Sex
V3664	511.29162_6.967	Unannotated, 511.29162_6.967	1.0943	0.207881	8.29e-07	2.29e-05	Sex
V3760	525.26999_6.18	Unannotated, 525.26999_6.18	-0.173455	0.128541	0.170684	0.309473	Sex
V3857	539.31813_7.584	Unannotated, 539.31813_7.584	-0.22429	0.181621	0.2118	0.357566	Sex
V3890	543.28029_5.825	Unannotated, 543.28029_5.825	0.0409297	0.127747	0.740773	0.828466	Sex
V3924	547.15907_7.394	Unannotated, 547.15907_7.394	0.489837	0.180889	0.00697445	0.0281329	Sex
V3957	551.32213_7.67	Unannotated, 551.32213_7.67	0.527532	0.183076	0.00411957	0.019719	Sex
V444	150.0014_8.372	Unannotated, 150.0014_8.372	0.0457056	0.105172	0.660219	0.772048	Sex
V4749	655.38065_7.922	Unannotated, 655.38065_7.922	0.633198	0.141118	1.45e-05	0.000217479	Sex
V68	107.0498_5.031	Unannotated, 107.0498_5.031	-0.240708	0.142829	0.0886566	0.187222	Sex
V798	187.09606_4.548	Unannotated, 187.09606_4.548	0.0960431	0.0624763	0.118659	0.232534	Sex
V932	200.04016_0.726	Unannotated, 200.04016_0.726	0.0440756	0.0734846	0.538576	0.690531	Sex
V2161	316.24756_6.819	Unannotated, 316.24756_6.819	0.377387	0.119619	0.00166596	0.009968	Sex
V4079	568.33814_8.193	Unannotated, 568.33814_8.193	-0.787096	0.133608	3.61e-08	2.59e-06	Sex
V4446	612.33115_8.191	Unannotated, 612.33115_8.191	-0.962493	0.133689	1.02e-10	3.65e-08	Sex
