# Supplementary material for: Aging-linked systemic lipid signature is reprogrammed by caloric restriction in rhesus monkeys
Source: Mol Syst Biol. 2025 Dec 10;22(2):281–305. doi: 10.1038/s44320-025-00177-3 (PMC12864875; doi:10.1038/s44320-025-00177-3)
Supplement: Supplementary file 7 — Source data Fig. 5 [file 44320_2025_177_MOESM7_ESM.zip › MSB-2025-13100_SourceDataforFigure5/5B/5B_Enrichment_Sex.xlsx]

## Sheet: Sheet1
pathway	Category	pval	padj	log2err	ES	NES	size	leadingEdge
AC	Fatty Acyls	0.279539	0.528018	0.1396	0.740839	1.22254	3	V3146, V3152, V3003
Alcohols	Small Molecules	0.446352	0.636742	0.0891647	0.782123	1.04293	1	V1029
Alkanyl-TG	Glycerolipids	0.877682	0.904279	0.0549074	0.561453	0.748678	1	V6764
Amines	Small Molecules	0.0579399	0.246245	0.276501	0.97486	1.29994	1	V553
Amino acids	Small Molecules	0.447619	0.636742	0.112843	0.507223	0.999975	5	V300, V314, V499
Benzenoids	Small Molecules	0.521739	0.709565	0.0625237	-0.601059	-0.978703	4	V457, V2904
Cer[NS]	Sphingolipids	0.250847	0.50941	0.161979	0.575071	1.18704	6	V4818, V4632, V4725, V4708, V4533, V4867
DG	Glycerolipids	0.773585	0.85477	0.0899861	0.311429	0.7382	9	V4429, V4437, V4650, V4640, V4630, V4621, V5079
Even	Even-Chain Fatty Acyls	1.70947e-06	5.81219e-05	0.643552	-0.589896	-1.73068	136	V6531, V7079, V3669, V6175, V3860, V7201, V7136, V6933, V6808, V6425, V6462, V7167, V1698, V4080, V6835, V4247, V4195, V6216, V2839, V7173, V6814, V3313, V6557, V6443, V6179, V6129, V5724, V6955, V6495, V6541, V3973, V7181, V5715, V4428, V6215, V6295, V5623, V4316, V4168, V6280, V5133, V5947, V659, V5620, V6744, V7116, V4893, V6507, V5371, V5752, V6107, V4049, V6150, V5381, V5370, V5288, V4468, V…
Fatty Acyls	Fatty Acyls	0.944162	0.944162	0.0268159	-0.269255	-0.588315	14	V1698
High	High Fatty Acyl Unsaturation	0.00406541	0.0691119	0.407018	-0.765067	-1.67165	14	V6175, V7136, V6933, V6216, V7173, V6557, V5724, V6955
Low	Low Fatty Acyl Unsaturation	0.0505376	0.245469	0.206588	-0.470259	-1.31994	71	V3669, V6462, V6835, V2839, V6129, V6657, V6495, V6541, V6290, V5715, V6295, V5623, V4168, V6280, V5133, V5947, V6744, V4893, V6507, V5371, V6150, V6111, V6122, V5381, V5370, V5288
LysoPC	Glycerophospholipids	0.0862069	0.32567	0.160801	-0.511285	-1.33164	38	V3669, V3860, V4080, V4247, V4195, V3768, V3981, V3973, V4428, V4208, V4316, V4168
LysoPE	Glycerophospholipids	0.636099	0.801014	0.0518458	-0.530589	-0.900877	5	V3313
LysoPI	Glycerophospholipids	0.434211	0.636742	0.102822	0.67141	1.01732	2	V4307, V4333
Medium	Medium Fatty Acyl Unsaturation	0.117376	0.399079	0.135741	-0.510798	-1.30128	32	V7201, V6808, V6425, V7167, V6065, V6814, V6443, V6215, V5620, V7116, V5752, V6107, V4049
Nucleosides	Small Molecules	0.388412	0.636742	0.0972151	0.807263	1.07646	1	V1649
Odd	Odd-Chain Fatty Acyls	0.449465	0.636742	0.0585938	-0.419162	-1.02745	25	V6065, V3768, V6657, V3981, V6290, V4208, V3654, V6111, V6122
Organoheterocyclic compounds	Small Molecules	0.154717	0.445415	0.222056	0.57259	1.35725	9	V976, V814, V842, V399, V688
Other small molecules	Small Molecules	0.70418	0.85477	0.0517405	-0.611032	-0.870121	2	V1551
PC	Glycerophospholipids	0.0134309	0.09133	0.38073	-0.643309	-1.57689	25	V7079, V6175, V7136, V6462, V7167, V6835, V6065, V6179, V6129, V6657, V6290, V5620, V6107, V6150, V6111
PE	Glycerophospholipids	0.213826	0.484673	0.116739	-0.836744	-1.19154	2	V5724
PE-NMe2	Glycerophospholipids	0.839474	0.891941	0.0667426	0.473389	0.717278	2	V5521, V5820
PI	Glycerophospholipids	0.170306	0.445415	0.12564	-0.745763	-1.26622	5	V7201, V7173, V6814, V6541, V6507
Plasmanyl-PC	Glycerophospholipids	0.779349	0.85477	0.0412376	-0.444566	-0.793738	6	V6216
Plasmenyl-PC	Glycerophospholipids	0.00910197	0.0773667	0.38073	-0.710049	-1.56414	15	V6531, V6933, V6808, V6425, V6557, V6955, V6495, V5715, V6215, V6295, V7116, V5752
Plasmenyl-PE	Glycerophospholipids	0.340611	0.609515	0.0826646	-0.655245	-1.11253	5	V5623, V5371, V5370, V5319
Prenol lipids	Prenols	0.162963	0.445415	0.147331	-0.930168	-1.22921	1	V3211
S1P	Sphingolipids	0.57717	0.754761	0.0610364	-0.673096	-0.958502	2	V2839
SM	Sphingolipids	0.254705	0.50941	0.0905429	-0.519967	-1.18036	17	V6443, V6280, V5133, V5947, V4893, V6122, V5381, V5288, V5147, V6251, V5402, V4906, V6446
Steroids	Steroids	0.2	0.484673	0.197822	0.512294	1.27458	10	V1896, V3052
TG	Glycerolipids	0.755459	0.85477	0.0439759	-0.480123	-0.815191	5	V7181, V6744, V7283
Very High	Very High Fatty Acyl Unsaturation	0.0061283	0.0694541	0.407018	-0.79654	-1.60216	10	V6531, V7079, V4247
Very Low	Very Low Fatty Acyl Unsaturation	0.0493119	0.245469	0.216543	-0.547875	-1.40776	34	V3860, V1698, V4080, V4195, V3768, V3313, V6179, V3981, V3973, V7181, V4428, V4208, V4316
