# Supplementary material for: Aging-linked systemic lipid signature is reprogrammed by caloric restriction in rhesus monkeys
Source: Mol Syst Biol. 2025 Dec 10;22(2):281–305. doi: 10.1038/s44320-025-00177-3 (PMC12864875; doi:10.1038/s44320-025-00177-3)
Supplement: Supplementary file 8 — Source data Fig. 6 [file 44320_2025_177_MOESM8_ESM.zip]

Archive with 14 entries (7 files):
- MSB-2025-13100_SourceDataforFigure6/
- MSB-2025-13100_SourceDataforFigure6/6C/
- MSB-2025-13100_SourceDataforFigure6/6C/7C_VolcanoPlot_AgeDiet.xlsx
- MSB-2025-13100_SourceDataforFigure6/6F/
- MSB-2025-13100_SourceDataforFigure6/6F/7F_Enrichment_AgeSex.xlsx
- MSB-2025-13100_SourceDataforFigure6/6A/
- MSB-2025-13100_SourceDataforFigure6/6A/~$5A_VolcanoPlot_Sex.xlsx
- MSB-2025-13100_SourceDataforFigure6/6A/7A_VolcanoPlot_Age.xlsx
- MSB-2025-13100_SourceDataforFigure6/6E/
- MSB-2025-13100_SourceDataforFigure6/6E/7E_VolcanoPlot_AgeSex.xlsx
- MSB-2025-13100_SourceDataforFigure6/6B/
- MSB-2025-13100_SourceDataforFigure6/6B/7B_Enrichment_Age.xlsx
- MSB-2025-13100_SourceDataforFigure6/6D/
- MSB-2025-13100_SourceDataforFigure6/6D/7D_Enrichment_AgeDiet.xlsx
