# Supplementary material for: Aging-linked systemic lipid signature is reprogrammed by caloric restriction in rhesus monkeys
Source: Mol Syst Biol. 2025 Dec 10;22(2):281–305. doi: 10.1038/s44320-025-00177-3 (PMC12864875; doi:10.1038/s44320-025-00177-3)
Supplement: Supplementary file 8 — Source data Fig. 6 [file 44320_2025_177_MOESM8_ESM.zip › MSB-2025-13100_SourceDataforFigure6/6C/7C_VolcanoPlot_AgeDiet.xlsx]

## Sheet: Sheet1
Biomolecule associations with age and diet interactions were assessed using linear mixed-effects models: log2(Biomolecule abundance) ~ Diet + Age + Sex + (Age:Diet)+(Age:Sex)+ (Diet:Sex) + (1 | Monkey ID). Monkey ID was included as a random intercept to account for individual variability. Significance was tested via ANOVA chi-squared test (χ²), and p-values were adjusted using the Benjamini-Hochb…
Index	mz_RT	Feature	Effect_Size	Std_Error	p_value	adjusted_p_value	Covariable
V2677	369.22759_6.786	Thromboxane B2	-0.00793112	0.0137429	0.570043	0.765457	Diet:Age
V7283	892.83068_10.678	TG 53:1	-0.0178675	0.00705969	0.0117194	0.105182	Diet:Age
V6744	851.70788_10.292	TG 50:3	-0.00400151	0.00875802	0.65064	0.829754	Diet:Age
V6504	832.73698_10.266	TG 49:3	-0.0108441	0.0081921	0.184429	0.476332	Diet:Age
V6013	790.69031_10.136	TG 46:3	-0.00126384	0.00925254	0.893936	0.942765	Diet:Age
V7181	883.7704_10.614	TG 16:0_18:1_18:0	-0.0126714	0.00861359	0.139942	0.424404	Diet:Age
V6414	827.69826_9.79	SM d43:2	0.0116884	0.00672558	0.0827729	0.313872	Diet:Age
V6446	829.71375_9.885	SM d43:1	0.0192322	0.00680004	0.00493766	0.0701014	Diet:Age
V6229	811.66624_9.657	SM d42:3	0.0150076	0.00571987	0.00889869	0.0948004	Diet:Age
V6443	829.67735_9.655	SM d42:3	0.00657789	0.00706711	0.350214	0.624145	Diet:Age
V6251	813.68215_9.737	SM d42:2	0.0103757	0.00491658	0.0347944	0.191028	Diet:Age
V6280	815.6977_9.841	SM d42:1	0.0165981	0.00497226	0.000908997	0.0362589	Diet:Age
V6122	801.68228_9.791	SM d41:1	0.0136179	0.0057469	0.0181377	0.144698	Diet:Age
V5947	785.65123_9.658	SM d40:2	0.0130585	0.0047998	0.00654446	0.0810159	Diet:Age
V5644	756.62514_9.695	SM d39:1	0.0196543	0.00937615	0.0391482	0.195197	Diet:Age
V5381	729.58854_9.429	SM d36:2	0.0126345	0.0060024	0.0356943	0.191028	Diet:Age
V5402	731.60408_9.525	SM d36:1	0.00242063	0.00613407	0.695296	0.849438	Diet:Age
V5133	701.55761_9.298	SM d34:2	0.00644171	0.00537723	0.230691	0.524165	Diet:Age
V5288	719.56831_9.314	SM d34:2	0.0156775	0.0068441	0.0225529	0.159363	Diet:Age
V5147	703.57314_9.405	SM d34:1	0.0110243	0.00377732	0.00368503	0.0561882	Diet:Age
V5032	689.55755_9.342	SM d33:1	0.014741	0.00741624	0.0494918	0.225673	Diet:Age
V4893	673.52649_9.141	SM d32:2	0.0140964	0.0074092	0.0576956	0.24658	Diet:Age
V4906	675.54212_9.271	SM d32:1	0.0164669	0.00632699	0.00971458	0.096876	Diet:Age
V2803	376.22501_7.878	S1P d18:2	0.00535334	0.00591841	0.359087	0.625787	Diet:Age
V2839	380.25545_8.144	S1P d18:1	0.00278117	0.00559928	0.608313	0.797023	Diet:Age
V5126	700.52896_9.63	Plasmenyl-PE P-34:1	0.020691	0.00948909	0.0294257	0.182135	Diet:Age
V5623	754.57594_9.741	Plasmenyl-PE P-20:0_18:2	0.0273654	0.0116859	0.0194864	0.148843	Diet:Age
V5370	728.55664_9.654	Plasmenyl-PE P-18:0_18:2	0.0252103	0.0129701	0.0518618	0.229857	Diet:Age
V5371	728.56004_9.72	Plasmenyl-PE P-18:0_18:1	0.0149411	0.00999982	0.134811	0.424404	Diet:Age
V5319	722.51319_9.552	Plasmenyl-PE P-16:0_20:4	0.0143777	0.0157272	0.356406	0.624145	Diet:Age
V7116	878.69652_9.836	Plasmenyl-PC P-44:4	0.0109421	0.0174597	0.534103	0.765457	Diet:Age
V6933	864.64489_9.65	Plasmenyl-PC P-42:6	0.0136527	0.0112149	0.227129	0.52045	Diet:Age
V6955	866.66085_9.728	Plasmenyl-PC P-42:5	0.0207399	0.0113516	0.0691759	0.275935	Diet:Age
V6531	834.59772_9.533	Plasmenyl-PC P-40:7	0.0211314	0.0142715	0.14068	0.424404	Diet:Age
V6557	836.61329_9.621	Plasmenyl-PC P-40:6	0.0421062	0.0141557	0.00311179	0.0531967	Diet:Age
V6808	856.60869_9.604	Plasmenyl-PC P-38:4	0.014122	0.00845938	0.0950356	0.341178	Diet:Age
V6295	816.64439_9.739	Plasmenyl-PC P-38:2	0.00227303	0.00956307	0.824699	0.925209	Diet:Age
V5752	766.57204_9.524	Plasmenyl-PC P-36:4	0.0224766	0.00860068	0.00897831	0.0948004	Diet:Age
V6425	828.57815_9.488	Plasmenyl-PC P-36:4	0.0038001	0.00455698	0.40818	0.660527	Diet:Age
V6495	832.60896_9.643	Plasmenyl-PC P-36:2	-0.00163526	0.00546117	0.764855	0.900273	Diet:Age
V5715	762.59814_9.623	Plasmenyl-PC P-34:1	0.00184055	0.00553314	0.742626	0.882791	Diet:Age
V6011	790.59668_9.616	Plasmenyl-PC P-34:0	-0.0120165	0.018416	0.513631	0.755711	Diet:Age
V5427	734.56737_9.519	Plasmenyl-PC P-32:1	-0.0050848	0.00526039	0.331528	0.622036	Diet:Age
V6215	810.56551_9.522	Plasmenyl-PC P-16:0_20:4	0.018182	0.00922251	0.0476392	0.223964	Diet:Age
V5712	762.56519_9.604	Plasmenyl-PC P-16:0_16:0	0.0121752	0.00595233	0.0403137	0.198255	Diet:Age
V7010	870.69222_9.873	Plasmanyl-PC O-42:4	0.0144676	0.0150937	0.34416	0.624145	Diet:Age
V6216	810.59764_9.549	Plasmanyl-PC O-38:6	0.00678903	0.00820453	0.412616	0.660527	Diet:Age
V5544	746.60331_9.618	Plasmanyl-PC O-34:1	0.011626	0.00558748	0.0379264	0.191769	Diet:Age
V5566	748.6193_9.718	Plasmanyl-PC O-34:0	-0.000313694	0.00893121	0.98162	0.989892	Diet:Age
V5279	718.57227_9.606	Plasmanyl-PC O-32:1	0.00580201	0.00656106	0.374443	0.631301	Diet:Age
V6031	792.61188_9.714	Plasmanyl-PC O-18:0_16:0	-0.00196596	0.00461247	0.674813	0.840255	Diet:Age
V7173	883.53453_9.307	PI 38:5	0.0193965	0.0117884	0.101495	0.357224	Diet:Age
V6814	857.51938_9.303	PI 36:4	-0.00525315	0.0152286	0.709914	0.863929	Diet:Age
V6541	835.53421_9.362	PI 34:1	0.0199557	0.0101846	0.0480368	0.223964	Diet:Age
V7201	885.55092_9.399	PI 18:0_20:4	0.00344408	0.007813	0.656453	0.829812	Diet:Age
V6507	833.51942_9.288	PI 16:0_18:2	0.0217324	0.0103494	0.0354843	0.191028	Diet:Age
V5820	772.58284_9.512	PE-NMe2 18:2_18:0	-0.00374212	0.00543764	0.486048	0.735056	Diet:Age
V5521	744.55154_9.397	PE-NMe2 16:0_18:2	-0.00739412	0.00586548	0.200747	0.494445	Diet:Age
V5724	764.51975_9.46	PE 16:0_22:6	-0.00987961	0.0150841	0.512381	0.755711	Diet:Age
V5232	714.50877_9.488	PE 16:0_18:2	0.00171114	0.0122872	0.885346	0.942765	Diet:Age
V7079	876.57559_9.432	PC 40:7	0.0083618	0.0138374	0.546594	0.765457	Diet:Age
V7167	882.62337_9.631	PC 40:4	0.0175838	0.00983418	0.0742643	0.289792	Diet:Age
V6175	806.56701_9.421	PC 38:6	0.00957462	0.0154648	0.539857	0.765457	Diet:Age
V5954	786.59834_9.569	PC 38:5	-0.00276256	0.00381671	0.461252	0.713747	Diet:Age
V6835	858.6238_9.667	PC 38:2	0.0294293	0.0095081	0.00214422	0.0405145	Diet:Age
V6065	796.58267_9.512	PC 37:4	0.00970603	0.0125633	0.447753	0.701354	Diet:Age
V6111	800.61392_9.62	PC 37:2	0.0163486	0.00800184	0.0445266	0.213134	Diet:Age
V5664	758.56731_9.457	PC 36:5	-0.00358975	0.00369812	0.323858	0.619051	Diet:Age
V5620	754.53596_9.325	PC 34:4	-0.00790178	0.0103529	0.43712	0.691305	Diet:Age
V6150	804.57922_9.534	PC 34:1	-0.0190998	0.00744706	0.00999164	0.0969459	Diet:Age
V6179	806.59148_9.625	PC 34:0	0.00446112	0.00481664	0.355494	0.624145	Diet:Age
V5365	728.52097_9.258	PC 32:3	-0.0135887	0.0110084	0.214039	0.504073	Diet:Age
V5389	730.53645_9.336	PC 32:2	-0.0049612	0.0087329	0.564072	0.765457	Diet:Age
V5859	776.54546_9.423	PC 32:1	-0.0147081	0.00799124	0.0643708	0.268711	Diet:Age
V5158	704.5209_9.301	PC 30:1	-0.012189	0.0106789	0.248503	0.538036	Diet:Age
V6657	844.60781_9.618	PC 18:2_19:0	0.0212305	0.00602633	0.000512751	0.0230097	Diet:Age
V6462	830.5967_9.569	PC 18:2_18:0	-0.0121012	0.00495108	0.0152293	0.127147	Diet:Age
V7136	880.60739_9.619	PC 18:0_22:5	0.0121924	0.0124913	0.337684	0.622036	Diet:Age
V6290	816.57692_9.511	PC 17:0_18:2	0.00213409	0.00496381	0.676417	0.840255	Diet:Age
V5843	774.59854_9.598	PC 17:0_18:1	-0.00593997	0.00729615	0.404731	0.660527	Diet:Age
V5639	756.55197_9.364	PC 16:1_18:2	0.0018335	0.00921519	0.857346	0.935524	Diet:Age
V6107	800.54604_9.362	PC 16:1_18:2	-0.000909006	0.00884709	0.908867	0.951263	Diet:Age
V6129	802.56535_9.457	PC 16:0_18:2	-0.00434132	0.00904746	0.621794	0.808783	Diet:Age
V5979	788.54494_9.396	PC 15:0_18:2	0.000901961	0.00505869	0.870024	0.940858	Diet:Age
V5838	774.52996_9.334	PC 14:0_18:2	-0.00494925	0.00854688	0.555579	0.765457	Diet:Age
V4307	595.2887_8.027	LysoPI 18:2	-0.014003	0.00790281	0.0734907	0.289792	Diet:Age
V4333	599.32059_8.451	LysoPI 18:0	-0.0176714	0.0152086	0.24477	0.538036	Diet:Age
V3589	500.27781_8.264	LysoPE 20:4	-0.0114186	0.00670378	0.0890272	0.329492	Diet:Age
V3441	476.27831_8.257	LysoPE 18:2	-0.00935542	0.00677528	0.16578	0.450871	Diet:Age
V3453	478.29368_8.463	LysoPE 18:1	0.00653283	0.00910138	0.476001	0.730275	Diet:Age
V3225	435.25123_8.396	LysoPE 16:0	0.0125401	0.0135245	0.351682	0.624145	Diet:Age
V3313	452.27815_8.386	LysoPE 16:0	0.0144162	0.00857911	0.0919934	0.336996	Diet:Age
V4428	608.4638_9.311	LysoPC 24:0	0.025438	0.00774892	0.00113347	0.037211	Diet:Age
V4110	572.36996_8.452	LysoPC 22:4	0.0122606	0.00810652	0.1328	0.423831	Diet:Age
V4481	616.36167_8.451	LysoPC 22:4	0.0111971	0.00794817	0.161381	0.442258	Diet:Age
V4144	576.40144_8.766	LysoPC 22:2	0.0131163	0.00738882	0.0770303	0.297353	Diet:Age
V4168	578.41691_8.921	LysoPC 22:1	0.0181474	0.0066412	0.00637698	0.0810159	Diet:Age
V4195	580.43253_9.13	LysoPC 22:0	0.0215302	0.00896843	0.0167862	0.13696	Diet:Age
V3717	520.34689_7.454	LysoPC 20:5	-0.00452944	0.0244619	0.853277	0.933922	Diet:Age
V3903	544.33789_8.205	LysoPC 20:4	0.00827012	0.00600065	0.168204	0.454023	Diet:Age
V4247	588.33086_8.208	LysoPC 20:4	0.00596289	0.0057212	0.294949	0.595527	Diet:Age
V3918	546.35357_8.329	LysoPC 20:3	-0.000628841	0.00790252	0.927562	0.96683	Diet:Age
V4264	590.34658_8.329	LysoPC 20:3	-0.00222983	0.00831518	0.778364	0.904313	Diet:Age
V3934	548.36991_8.495	LysoPC 20:2	0.0313194	0.00979304	0.00162524	0.0400303	Diet:Age
V4288	592.36167_8.495	LysoPC 20:2	0.0291542	0.00974364	0.00332686	0.0542882	Diet:Age
V3954	550.38572_8.686	LysoPC 20:1	0.0243813	0.00949196	0.0109479	0.100777	Diet:Age
V4302	594.37704_8.686	LysoPC 20:1	0.0204497	0.00913999	0.0271435	0.173257	Diet:Age
V3973	552.40115_8.915	LysoPC 20:0	0.0367615	0.00911697	6.7e-05	0.00654951	Diet:Age
V4316	596.39286_8.913	LysoPC 20:0	0.0373969	0.00892679	3.41e-05	0.00654951	Diet:Age
V4208	582.3769_8.783	LysoPC 19:0	0.0266006	0.0084611	0.00187206	0.0405145	Diet:Age
V3705	518.32317_8.022	LysoPC 18:3	-0.0116024	0.00938661	0.211713	0.504073	Diet:Age
V4024	562.31484_8.025	LysoPC 18:3	-0.00297649	0.00783101	0.69564	0.849438	Diet:Age
V3713	520.33865_8.199	LysoPC 18:2	0.00733783	0.00550195	0.188891	0.484371	Diet:Age
V4049	564.33238_8.199	LysoPC 18:2	-0.000374076	0.00565855	0.936679	0.970214	Diet:Age
V3727	522.3544_8.406	LysoPC 18:1	0.00617055	0.00738821	0.408873	0.660527	Diet:Age
V4065	566.34775_8.406	LysoPC 18:1	0.00609317	0.00606949	0.321938	0.619051	Diet:Age
V4080	568.36375_8.643	LysoPC 18:0	0.00952964	0.00516656	0.0666053	0.271719	Diet:Age
V3636	508.33868_8.249	LysoPC 17:1	0.000636604	0.00874578	0.953547	0.97528	Diet:Age
V3970	552.33012_8.248	LysoPC 17:1	-0.00235669	0.00726502	0.72702	0.87	Diet:Age
V3654	510.35435_8.489	LysoPC 17:0	0.0101948	0.00914514	0.26972	0.569585	Diet:Age
V3981	554.34612_8.49	LysoPC 17:0	0.00380283	0.00814774	0.649578	0.829754	Diet:Age
V3550	494.32317_8.076	LysoPC 16:1	-0.00105791	0.00796813	0.885542	0.942765	Diet:Age
V3669	512.33367_8.069	LysoPC 16:1	-0.00740643	0.0116063	0.520662	0.76293	Diet:Age
V3839	538.31485_8.076	LysoPC 16:1	-0.00113957	0.00775875	0.872718	0.940858	Diet:Age
V3563	496.33854_8.329	LysoPC 16:0	0.00601782	0.00554665	0.279745	0.577175	Diet:Age
V3860	540.33305_8.327	LysoPC 16:0	-0.00474808	0.00538156	0.366901	0.630308	Diet:Age
V3480	482.32321_8.15	LysoPC 15:0	0.00814539	0.00780006	0.300164	0.598947	Diet:Age
V3768	526.315_8.151	LysoPC 15:0	0.00138312	0.00564961	0.818057	0.920635	Diet:Age
V3407	468.30758_7.968	LysoPC 14:0	0.000510519	0.00728245	0.948834	0.973232	Diet:Age
V3667	512.29905_7.967	LysoPC 14:0	0.00335488	0.00771131	0.668678	0.83643	Diet:Age
V4487	617.51242_9.664	DG 36:4	-0.0222888	0.0137934	0.106479	0.371126	Diet:Age
V4621	634.53877_9.66	DG 36:4	-0.0327631	0.0122204	0.00742538	0.0888571	Diet:Age
V4640	638.57044_9.801	DG 36:2	-0.0410183	0.0106112	0.000126014	0.00904779	Diet:Age
V4429	608.52321_9.641	DG 34:3	-0.0342904	0.0111229	0.00209263	0.0405145	Diet:Age
V4437	610.53906_9.721	DG 34:2	-0.0386464	0.00966588	7.3e-05	0.00654951	Diet:Age
V4630	636.55452_9.731	DG 18:2_18:1	-0.036257	0.0111054	0.00114625	0.037211	Diet:Age
V5079	694.63599_9.973	DG 18:1_22:0	-0.00773034	0.0082207	0.34811	0.624145	Diet:Age
V4650	640.58608_9.878	DG 18:1_18:0	-0.0345143	0.0110704	0.00194036	0.0405145	Diet:Age
V4468	614.57053_9.871	DG 16:0_18:0	-0.0151107	0.0100984	0.132153	0.423831	Diet:Age
V4818	664.65899_10.01	Cer[NS] d43:1	-0.0207366	0.00648549	0.00138155	0.038152	Diet:Age
V4708	648.62754_9.881	Cer[NS] d42:2	-0.00923198	0.00718994	0.19754	0.492479	Diet:Age
V4867	668.65365_9.916	Cer[NS] d42:1	-0.00238069	0.00897578	0.790392	0.912382	Diet:Age
V4533	622.61194_9.883	Cer[NS] d40:1	-0.00744801	0.0077871	0.33784	0.622036	Diet:Age
V4725	650.64311_9.973	Cer[NS] d18:1_24:0	-0.00602068	0.00652732	0.35477	0.624145	Diet:Age
V4632	636.62756_9.928	Cer[NS] d18:1_23:0	-0.0108012	0.0072295	0.133312	0.423831	Diet:Age
V6764	852.79894_10.618	Alkanyl-TG O-16:0_16:0_18:2	-0.0293066	0.0100957	0.00375631	0.0561882	Diet:Age
V3146	424.34154_7.931	AC 18:2	-0.00663941	0.00784448	0.398189	0.658756	Diet:Age
V3152	426.35712_8.14	AC 18:1	-0.0125151	0.00936317	0.183955	0.476332	Diet:Age
V3003	400.34155_8.049	AC 16:0	-0.00668798	0.00779981	0.394542	0.655744	Diet:Age
V1533	257.17543_7.443	Tetradecanedioic acid	-0.0032623	0.0137425	0.816999	0.920635	Diet:Age
V3088	413.30445_8.527	Testosterone cypionate	0.0117069	0.0220111	0.592552	0.779216	Diet:Age
V1896	289.21564_7.079	Testosterone	0.0232391	0.0111575	0.0349468	0.191028	Diet:Age
V3580	498.28949_7.138	Taurochenodeoxycholic acid_2_(needs confirmation)	-0.0209271	0.0270187	0.43933	0.691752	Diet:Age
V3579	498.28935_7.003	Taurochenodeoxycholic acid_1	-7.41e-05	0.0241112	0.996604	0.999851	Diet:Age
V659	173.08131_5.527	Suberic acid	-0.0105253	0.0113321	0.354535	0.624145	Diet:Age
V1029	206.13822_1.818	Panthenol	-0.0308828	0.0142976	0.0307169	0.184324	Diet:Age
V1889	288.21629_6.197	O-Octanoyl-L-carnitine	0.00236592	0.012296	0.844331	0.933551	Diet:Age
V1640	265.11779_4.534	N-Phenylacetylglutamine	-0.0130341	0.0125257	0.287345	0.589468	Diet:Age
V170	123.05506_0.92	Nicotinamide	0.0114001	0.00810368	0.158382	0.439373	Diet:Age
V3052	407.28012_7.442	Muricholic acid_(needs confirmation)	0.0153872	0.0263966	0.562638	0.765457	Diet:Age
V2570	357.2992_8.845	Monoolein	-0.0228438	0.0148565	0.124314	0.417091	Diet:Age
V457	151.03948_4.952	Methyl salicylate_1_(needs confirmation)	0.0114761	0.0123786	0.355931	0.624145	Diet:Age
V842	190.08566_6.317	Methyl indole-3-acetate	0.0105189	0.0150019	0.485827	0.735056	Diet:Age
V1788	279.23262_8.963	Linoleic acid	0.0112181	0.0180294	0.542038	0.765457	Diet:Age
V499	156.07643_0.732	L-Histidine	0.00941884	0.007827	0.234248	0.528899	Diet:Age
V314	134.04464_0.767	L-Aspartic acid	-0.00234952	0.0121027	0.84665	0.933551	Diet:Age
V353	138.06591_1.278	Isoniazid	0.00573101	0.0137268	0.686334	0.846715	Diet:Age
V1649	267.07355_0.852	Inosine	-0.0274236	0.0270518	0.309479	0.607119	Diet:Age
V688	176.07017_5.888	Indole-3-acetic acid	0.00578298	0.00961336	0.551854	0.765457	Diet:Age
V711	178.05044_4.496	Hippuric acid	0.0208751	0.0145828	0.155482	0.439373	Diet:Age
V3293	448.30668_7.384	Glycochenodeoxycholic acid	-0.000296996	0.0236253	0.998718	0.999851	Diet:Age
V1551	258.1097_0.766	Glycerophosphocholine	-0.0144561	0.0101052	0.150017	0.437854	Diet:Age
V1263	229.14402_7.062	Dodecanedioic acid	-0.00321564	0.00567544	0.567527	0.765457	Diet:Age
V2315	331.2624_8.438	Docosapentaenoic acid/FA 22:5	0.0244228	0.0173168	0.157161	0.439373	Diet:Age
V2565	357.27817_7.945	Docosahexaenoic acid ethyl ester_peaksplit_avg	-0.0358119	0.0172314	0.0365599	0.191028	Diet:Age
V976	203.08206_2.752	DL-Tryptophan	-0.00279174	0.0120848	0.809781	0.920635	Diet:Age
V3211	431.38762_9.232	DL-Tocopherol	0.0175383	0.00714801	0.0138487	0.118374	Diet:Age
V553	162.11216_0.77	DL-Carnitine	-0.0106709	0.00752782	0.159105	0.439373	Diet:Age
V2933	391.28468_7.543	Deoxycholic acid isomer_(needs confirmation)	-0.025233	0.0175614	0.146138	0.433582	Diet:Age
V2479	347.22112_5.964	cortisone derivative1	-0.0379548	0.0116767	0.00124382	0.037211	Diet:Age
V2596	361.20041_6.102	Cortisone	0.000925582	0.00590459	0.870261	0.940858	Diet:Age
V2615	363.21595_6.234	Cortisol	-0.0161209	0.00717472	0.0247235	0.164903	Diet:Age
V38	104.10687_0.753	Choline	-0.00473894	0.0105095	0.649409	0.829754	Diet:Age
V2904	387.1797_7.094	Bis(methylbenzylidene)sorbitol	0.0125422	0.0137773	0.356343	0.624145	Diet:Age
V827	189.11161_6.753	Azelaic acid_putative1_(needs confirmation)	0.000431183	0.0156075	0.980845	0.989892	Diet:Age
V801	187.09738_6.072	Azelaic acid_(needs confirmation)	-0.0132186	0.00997625	0.184325	0.476332	Diet:Age
V300	133.06064_0.73	Asparagine	0.00334747	0.014964	0.83664	0.932776	Diet:Age
V423	148.07536_5.424	5-Methoxyindole	0.0200342	0.0108375	0.0651485	0.268831	Diet:Age
V399	146.0598_5.796	4-Indolecarbaldehyde	-0.0051887	0.0129591	0.679694	0.841414	Diet:Age
V984	203.12711_6.479	3-tert-Butyladipic acid	-0.0123297	0.00779303	0.110712	0.381628	Diet:Age
V814	188.07019_2.756	3-Indoleacrylic acid_or_trans-3-indoleacrylic acid	-0.0183696	0.016002	0.245866	0.538036	Diet:Age
V87	110.07111_0.747	2-Amino-4-methylpyrimidine	0.01183	0.00781078	0.133406	0.423831	Diet:Age
V2384	339.23216_8.888	2,2'-Methylenebis(4-methyl-6-tert-butylphenol)	-0.01306	0.0325121	0.689263	0.847416	Diet:Age
V626	170.09205_0.738	1-Methylhistidine	0.00133456	0.00539418	0.800562	0.915293	Diet:Age
V2547	355.28324_8.666	1-Linoleoyl glycerol_(needs confirmation)	-0.0182949	0.0151523	0.225412	0.52045	Diet:Age
V1698	271.22717_8.714	16-Hydroxyhexadecanoic acid	0.00124227	0.00550708	0.828558	0.926643	Diet:Age
V1057	209.07935_6.072	Unannotated, 209.07935_6.072	-0.0117939	0.0100257	0.242277	0.538036	Diet:Age
V1069	210.84238_0.749	Unannotated, 210.84238_0.749	-0.0173501	0.00656411	0.00822062	0.0948004	Diet:Age
V1129	217.10749_5.475	Unannotated, 217.10749_5.475	-0.00995038	0.0172312	0.552145	0.765457	Diet:Age
V1145	219.02618_0.772	Unannotated, 219.02618_0.772	-0.0183191	0.00900014	0.0430687	0.208941	Diet:Age
V120	1167.69929_9.177	Unannotated, 1167.69929_9.177	0.00931692	0.00644283	0.14899	0.437854	Diet:Age
V1226	225.98675_0.773	Unannotated, 225.98675_0.773	-0.0131984	0.0147132	0.368704	0.630308	Diet:Age
V1228	226.01731_5.423	Unannotated, 226.01731_5.423	0.0369275	0.0167642	0.0275088	0.173257	Diet:Age
V1259	229.14282_7.145	Unannotated, 229.14282_7.145	0.009494	0.00992025	0.337874	0.622036	Diet:Age
V1289	231.15855_6.072	Unannotated, 231.15855_6.072	-0.0120843	0.0114574	0.293789	0.595527	Diet:Age
V1307	232.97484_1.311	Unannotated, 232.97484_1.311	-0.0177608	0.0106016	0.0949143	0.341178	Diet:Age
V1314	233.13782_5.794	Unannotated, 233.13782_5.794	-0.00931537	0.010449	0.362974	0.629505	Diet:Age
V1359	239.16352_6.753	Unannotated, 239.16352_6.753	0.012351	0.0151438	0.413979	0.660527	Diet:Age
V1422	245.13896_6.18	Unannotated, 245.13896_6.18	-0.00507869	0.0182089	0.77601	0.904313	Diet:Age
V144	120.06531_0.782	Unannotated, 120.06531_0.782	0.0162122	0.00711457	0.0220273	0.159363	Diet:Age
V147	120.08054_1.688	Unannotated, 120.08054_1.688	-0.00400469	0.0124679	0.745754	0.883583	Diet:Age
V1527	257.17406_7.501	Unannotated, 257.17406_7.501	0.00866761	0.015173	0.573898	0.765457	Diet:Age
V1528	257.17408_6.753	Unannotated, 257.17408_6.753	0.0106256	0.0284326	0.712617	0.864289	Diet:Age
V1544	257.22568_6.966	Unannotated, 257.22568_6.966	0.0388334	0.0108384	0.000396067	0.0203126	Diet:Age
V1547	257.22578_7.343	Unannotated, 257.22578_7.343	-0.0123745	0.0141322	0.381045	0.639229	Diet:Age
V1595	261.14403_4.449	Unannotated, 261.14403_4.449	0.0197033	0.014557	0.1745	0.46675	Diet:Age
V1664	268.80131_0.748	Unannotated, 268.80131_0.748	-0.0176657	0.00692669	0.0107824	0.100777	Diet:Age
V1666	268.97765_1.312	Unannotated, 268.97765_1.312	-0.00821106	0.00834047	0.33077	0.622036	Diet:Age
V1695	271.18966_7.007	Unannotated, 271.18966_7.007	0.000126174	0.0133902	0.999851	0.999851	Diet:Age
V1709	273.16907_5.799	Unannotated, 273.16907_5.799	-0.00639624	0.0243827	0.790164	0.912382	Diet:Age
V1711	273.22061_6.955	Unannotated, 273.22061_6.955	-0.0139286	0.00938003	0.137611	0.424404	Diet:Age
V1779	279.19601_7.848	Unannotated, 279.19601_7.848	-0.0157388	0.0136296	0.251252	0.538036	Diet:Age
V1811	281.24819_9.12	Unannotated, 281.24819_9.12	-0.00799181	0.0191377	0.665582	0.835469	Diet:Age
V186	125.09686_6.071	Unannotated, 125.09686_6.071	-0.0137315	0.0110631	0.214741	0.504073	Diet:Age
V1894	289.16508_5.799	Unannotated, 289.16508_5.799	-0.00287256	0.0337444	0.929127	0.96683	Diet:Age
V2068	309.08163_4.526	Unannotated, 309.08163_4.526	-0.0132042	0.00934567	0.151827	0.439373	Diet:Age
V2136	314.23175_6.572	Unannotated, 314.23175_6.572	0.00631256	0.0111817	0.572186	0.765457	Diet:Age
V2203	319.22768_8.254	Unannotated, 319.22768_8.254	0.0118723	0.0159591	0.450699	0.701354	Diet:Age
V2281	329.21044_5.963	Unannotated, 329.21044_5.963	-0.0229577	0.00976533	0.0187614	0.146421	Diet:Age
V2313	331.22616_5.999	Unannotated, 331.22616_5.999	-0.0064878	0.00805624	0.412621	0.660527	Diet:Age
V2478	347.22108_6.123	Unannotated, 347.22108_6.123	-0.012489	0.00938816	0.179191	0.473012	Diet:Age
V2692	369.35086_8.925	Unannotated, 369.35086_8.925	0.0137446	0.00910498	0.13152	0.423831	Diet:Age
V2891	385.3459_10.111	Unannotated, 385.3459_10.111	0.0354839	0.0117126	0.00263131	0.0472319	Diet:Age
V2908	387.20175_6.923	Unannotated, 387.20175_6.923	0.0024694	0.0169147	0.888414	0.942765	Diet:Age
V2932	391.28461_7.945	Unannotated, 391.28461_7.945	-0.0422372	0.0190785	0.0260635	0.170124	Diet:Age
V3068	410.32584_7.945	Unannotated, 410.32584_7.945	-0.0335821	0.0160342	0.0351108	0.191028	Diet:Age
V3119	417.2477_7.152	Unannotated, 417.2477_7.152	-0.00322252	0.0126259	0.797039	0.914175	Diet:Age
V3158	427.28102_8.707	Unannotated, 427.28102_8.707	-0.0200706	0.0183319	0.274336	0.572557	Diet:Age
V3205	431.26334_7.313	Unannotated, 431.26334_7.313	-0.000635225	0.0186556	0.966686	0.982225	Diet:Age
V3206	431.31493_7.961	Unannotated, 431.31493_7.961	-0.00528601	0.0163341	0.748597	0.884034	Diet:Age
V3222	433.2358_8.23	Unannotated, 433.2358_8.23	0.0173011	0.0139694	0.212494	0.504073	Diet:Age
V3235	438.29711_8.554	Unannotated, 438.29711_8.554	0.0103154	0.0121116	0.390551	0.65213	Diet:Age
V3265	445.27871_7.463	Unannotated, 445.27871_7.463	-0.00457281	0.0236645	0.840135	0.933551	Diet:Age
V3331	457.23567_8.253	Unannotated, 457.23567_8.253	-0.00787947	0.0154011	0.612472	0.799554	Diet:Age
V3387	465.24974_6.953	Unannotated, 465.24974_6.953	-0.0181229	0.0106295	0.088223	0.329492	Diet:Age
V3389	465.30447_8.924	Unannotated, 465.30447_8.924	0.00841713	0.00652767	0.196521	0.492479	Diet:Age
V3394	466.32832_8.844	Unannotated, 466.32832_8.844	0.00695128	0.0118789	0.553312	0.765457	Diet:Age
V3400	467.2652_7.342	Unannotated, 467.2652_7.342	-0.00744955	0.0125844	0.554244	0.765457	Diet:Age
V3459	479.31934_8.985	Unannotated, 479.31934_8.985	-0.00110521	0.00821171	0.888668	0.942765	Diet:Age
V3469	480.344_8.484	Unannotated, 480.344_8.484	0.0145013	0.0117967	0.218123	0.508483	Diet:Age
V3482	482.35931_8.476	Unannotated, 482.35931_8.476	0.0145645	0.0125919	0.251185	0.538036	Diet:Age
V3488	484.28966_6.953	Unannotated, 484.28966_6.953	-0.0196842	0.010091	0.0511882	0.229707	Diet:Age
V3497	486.30542_7.341	Unannotated, 486.30542_7.341	0.00149399	0.0116574	0.895662	0.942765	Diet:Age
V3514	489.24512_6.955	Unannotated, 489.24512_6.955	-0.024096	0.00964909	0.0127253	0.111424	Diet:Age
V3596	501.30685_7.453	Unannotated, 501.30685_7.453	0.00459274	0.0244366	0.850338	0.933551	Diet:Age
V3638	508.37507_8.544	Unannotated, 508.37507_8.544	0.0219156	0.0119868	0.0674382	0.272026	Diet:Age
V3639	508.37522_8.783	Unannotated, 508.37522_8.783	0.00529912	0.0111655	0.635244	0.823295	Diet:Age
V3656	510.39066_8.779	Unannotated, 510.39066_8.779	0.00703628	0.0126379	0.575692	0.765457	Diet:Age
V3743	524.33583_8.484	Unannotated, 524.33583_8.484	0.0160674	0.0113896	0.157402	0.439373	Diet:Age
V3782	529.33822_7.713	Unannotated, 529.33822_7.713	-0.0119705	0.0267964	0.652649	0.829754	Diet:Age
V3785	530.30375_8.328	Unannotated, 530.30375_8.328	0.00314905	0.00312469	0.315627	0.612487	Diet:Age
V3804	533.23681_6.953	Unannotated, 533.23681_6.953	-0.0192063	0.0100562	0.05621	0.243125	Diet:Age
V3806	533.29137_8.923	Unannotated, 533.29137_8.923	0.00658995	0.00641624	0.304509	0.600652	Diet:Age
V3811	534.29395_8.329	Unannotated, 534.29395_8.329	-0.00313726	0.00379568	0.400467	0.659485	Diet:Age
V3829	536.36994_8.557	Unannotated, 536.36994_8.557	0.0203804	0.0097256	0.0374314	0.191769	Diet:Age
V3832	536.40643_8.812	Unannotated, 536.40643_8.812	0.0176521	0.0135324	0.191428	0.487394	Diet:Age
V3854	539.24945_6.122	Unannotated, 539.24945_6.122	-0.0120761	0.00974443	0.209017	0.504073	Diet:Age
V3855	539.24973_5.963	Unannotated, 539.24973_5.963	-0.0272651	0.00865422	0.00167258	0.0400303	Diet:Age
V3972	552.36662_8.542	Unannotated, 552.36662_8.542	0.0208023	0.0119974	0.0830579	0.313872	Diet:Age
V3998	558.29405_8.201	Unannotated, 558.29405_8.201	0.00619987	0.005203	0.23898	0.536212	Diet:Age
V4013	560.30556_5.984	Unannotated, 560.30556_5.984	0.00144741	0.00812791	0.867588	0.940858	Diet:Age
V4014	560.31003_8.406	Unannotated, 560.31003_8.406	0.00466241	0.00778486	0.557671	0.765457	Diet:Age
V4025	562.32514_8.643	Unannotated, 562.32514_8.643	-0.00151095	0.00440754	0.725269	0.87	Diet:Age
V405	146.9824_0.989	Unannotated, 146.9824_0.989	-0.00802359	0.00696927	0.251846	0.538036	Diet:Age
V4069	567.31723_7.375	Unannotated, 567.31723_7.375	-0.0226483	0.015397	0.136581	0.424404	Diet:Age
V4071	567.31758_7.288	Unannotated, 567.31758_7.288	-0.0171476	0.0143311	0.227606	0.52045	Diet:Age
V4111	572.43609_7.267	Unannotated, 572.43609_7.267	-0.0120388	0.0184598	0.51138	0.755711	Diet:Age
V4146	576.40966_7.968	Unannotated, 576.40966_7.968	-0.0159937	0.0130669	0.214828	0.504073	Diet:Age
V4154	577.51765_9.367	Unannotated, 577.51765_9.367	0.00696079	0.0100804	0.487308	0.735056	Diet:Age
V4376	603.53266_9.593	Unannotated, 603.53266_9.593	-0.0351218	0.00943083	0.000227991	0.0136415	Diet:Age
V4395	605.40574_9.234	Unannotated, 605.40574_9.234	0.0185286	0.00888155	0.0367156	0.191028	Diet:Age
V4409	606.41988_7.704	Unannotated, 606.41988_7.704	-0.020842	0.0352475	0.548302	0.765457	Diet:Age
V4410	606.44822_9.124	Unannotated, 606.44822_9.124	0.0207261	0.00734671	0.00507699	0.0701014	Diet:Age
V4421	608.31834_8.327	Unannotated, 608.31834_8.327	-0.00658406	0.00360356	0.0639497	0.268711	Diet:Age
V4435	610.30739_8.203	Unannotated, 610.30739_8.203	0.0032402	0.00468031	0.498874	0.743136	Diet:Age
V4445	612.32356_8.408	Unannotated, 612.32356_8.408	0.00215993	0.00561775	0.717147	0.866855	Diet:Age
V445	150.0135_0.748	Unannotated, 150.0135_0.748	0.00423499	0.00732728	0.564254	0.765457	Diet:Age
V447	150.05804_1.402	Unannotated, 150.05804_1.402	0.00172937	0.0230599	0.943833	0.970877	Diet:Age
V4510	620.43569_7.817	Unannotated, 620.43569_7.817	-0.0158959	0.0229183	0.484529	0.735056	Diet:Age
V4545	624.44576_9.232	Unannotated, 624.44576_9.232	0.0189931	0.00837166	0.0230833	0.159363	Diet:Age
V4599	632.31855_8.202	Unannotated, 632.31855_8.202	-0.00210258	0.00401747	0.592333	0.779216	Diet:Age
V4612	634.33386_8.409	Unannotated, 634.33386_8.409	0.0045111	0.00493631	0.37255	0.631301	Diet:Age
V4618	634.45117_7.918	Unannotated, 634.45117_7.918	-0.000868384	0.0162049	0.943041	0.970877	Diet:Age
V4624	636.34945_8.643	Unannotated, 636.34945_8.643	0.0029012	0.00315451	0.367829	0.630308	Diet:Age
V4900	674.50378_7.306	Unannotated, 674.50378_7.306	-0.022786	0.0210504	0.275912	0.572557	Diet:Age
V4914	676.30589_8.328	Unannotated, 676.30589_8.328	0.000690637	0.00443022	0.886857	0.942765	Diet:Age
V4965	680.6203_9.927	Unannotated, 680.6203_9.927	-0.0166595	0.00772414	0.0308063	0.184324	Diet:Age
V4971	682.32613_8.641	Unannotated, 682.32613_8.641	-0.0131001	0.00508108	0.00963386	0.096876	Diet:Age
V5038	690.44097_7.837	Unannotated, 690.44097_7.837	-0.00721663	0.0127788	0.572257	0.765457	Diet:Age
V5056	692.62025_9.878	Unannotated, 692.62025_9.878	-0.0104509	0.00716818	0.143985	0.430756	Diet:Age
V5124	700.3061_8.205	Unannotated, 700.3061_8.205	0.000558179	0.00410325	0.898121	0.942765	Diet:Age
V5135	702.3213_8.412	Unannotated, 702.3213_8.412	0.00109196	0.00376511	0.79348	0.913011	Diet:Age
V5151	704.33682_8.643	Unannotated, 704.33682_8.643	0.0056994	0.00523526	0.301251	0.598947	Diet:Age
V5273	718.47217_8.031	Unannotated, 718.47217_8.031	-0.00968965	0.0120232	0.418495	0.664778	Diet:Age
V5277	718.5298_7.222	Unannotated, 718.5298_7.222	-0.0205308	0.0210063	0.325175	0.619051	Diet:Age
V5431	734.60377_9.658	Unannotated, 734.60377_9.658	0.00563016	0.00574405	0.325907	0.619051	Diet:Age
V5706	762.49818_7.924	Unannotated, 762.49818_7.924	-0.0186874	0.0161151	0.244266	0.538036	Diet:Age
V5812	772.32409_8.641	Unannotated, 772.32409_8.641	-0.00487489	0.0056799	0.37456	0.631301	Diet:Age
V5841	774.56239_9.299	Unannotated, 774.56239_9.299	0.0177031	0.00778272	0.0229266	0.159363	Diet:Age
V5855	776.51362_8.011	Unannotated, 776.51362_8.011	-0.00954908	0.0134749	0.474516	0.730275	Diet:Age
V5997	790.5295_8.096	Unannotated, 790.5295_8.096	-0.010981	0.010165	0.275566	0.572557	Diet:Age
V6133	802.59368_9.193	Unannotated, 802.59368_9.193	-0.00508196	0.0394263	0.898031	0.942765	Diet:Age
V6145	804.5447_8.18	Unannotated, 804.5447_8.18	-0.00456904	0.00816436	0.562179	0.765457	Diet:Age
V618	169.09439_0.713	Unannotated, 169.09439_0.713	0.0025645	0.0104297	0.813802	0.920635	Diet:Age
V6209	810.3139_4.833	Unannotated, 810.3139_4.833	-0.0218771	0.0103954	0.0353786	0.191028	Diet:Age
V6648	844.51806_8.19	Unannotated, 844.51806_8.19	-0.0024727	0.00397252	0.525509	0.765457	Diet:Age
V713	178.91971_1.002	Unannotated, 178.91971_1.002	-0.0143691	0.00749575	0.0556029	0.243125	Diet:Age
V742	181.96585_0.764	Unannotated, 181.96585_0.764	-0.0148111	0.00756186	0.0496605	0.225673	Diet:Age
V790	187.00649_5.032	Unannotated, 187.00649_5.032	-0.00800495	0.0142306	0.557438	0.765457	Diet:Age
V892	196.86473_0.754	Unannotated, 196.86473_0.754	-0.0140268	0.0109708	0.195684	0.492479	Diet:Age
V937	201.03742_1.018	Unannotated, 201.03742_1.018	-0.0169443	0.0110508	0.127826	0.423831	Diet:Age
V938	201.03753_1.312	Unannotated, 201.03753_1.312	-0.0149504	0.0100851	0.140559	0.424404	Diet:Age
V972	203.02035_0.762	Unannotated, 203.02035_0.762	0.0276225	0.0279625	0.333493	0.622036	Diet:Age
V973	203.05216_0.782	Unannotated, 203.05216_0.782	-0.0196471	0.00707732	0.00568715	0.075618	Diet:Age
V1111	215.12841_6.798	Unannotated, 215.12841_6.798	-0.00443281	0.00825647	0.590917	0.779216	Diet:Age
V1309	233.07552_6.072	Unannotated, 233.07552_6.072	-0.0221735	0.0141421	0.117872	0.399206	Diet:Age
V1627	263.19993_7.848	Unannotated, 263.19993_7.848	-0.00754488	0.0109858	0.497018	0.743136	Diet:Age
V1820	283.15338_7.075	Unannotated, 283.15338_7.075	0.021056	0.0156317	0.175519	0.46675	Diet:Age
V1868	287.09968_4.531	Unannotated, 287.09968_4.531	-0.00856705	0.0116496	0.451289	0.701354	Diet:Age
V2034	303.23109_8.252	Unannotated, 303.23109_8.252	0.0154609	0.0154282	0.311291	0.607357	Diet:Age
V2233	323.25902_8.394	Unannotated, 323.25902_8.394	0.00470009	0.0197955	0.813718	0.920635	Diet:Age
V2238	325.21055_8.957	Unannotated, 325.21055_8.957	0.00439745	0.0122601	0.739531	0.882032	Diet:Age
V2256	327.22619_9.116	Unannotated, 327.22619_9.116	-0.00687014	0.0162805	0.665145	0.835469	Diet:Age
V2261	327.23099_8.181	Unannotated, 327.23099_8.181	0.0370994	0.0165403	0.0248044	0.164903	Diet:Age
V2372	337.27284_8.185	Unannotated, 337.27284_8.185	0.0116612	0.00945536	0.213252	0.504073	Diet:Age
V2492	349.21066_8.944	Unannotated, 349.21066_8.944	0.00668077	0.0105443	0.530552	0.765457	Diet:Age
V2566	357.2782_7.541	Unannotated, 357.2782_7.541	-0.0324033	0.0155755	0.0364474	0.191028	Diet:Age
V2969	396.31042_7.608	Unannotated, 396.31042_7.608	-0.000232497	0.0113234	0.968545	0.982225	Diet:Age
V3065	409.25559_8.236	Unannotated, 409.25559_8.236	-0.0174846	0.0106151	0.100222	0.356233	Diet:Age
V3233	437.2903_7.85	Unannotated, 437.2903_7.85	0.00412979	0.0228671	0.849805	0.933551	Diet:Age
V3386	465.24694_7.467	Unannotated, 465.24694_7.467	0.0177541	0.0214822	0.411906	0.660527	Diet:Age
V3449	477.30344_8.861	Unannotated, 477.30344_8.861	0.0121122	0.00937814	0.201084	0.494445	Diet:Age
V3474	481.24399_6.245	Unannotated, 481.24399_6.245	-0.020875	0.00901012	0.0203387	0.152116	Diet:Age
V3486	483.25937_6.349	Unannotated, 483.25937_6.349	-0.0259043	0.00985205	0.00859279	0.0948004	Diet:Age
V3661	511.28691_7.32	Unannotated, 511.28691_7.32	0.00764461	0.0175938	0.654096	0.829754	Diet:Age
V3664	511.29162_6.967	Unannotated, 511.29162_6.967	0.0446656	0.0110868	7.04e-05	0.00654951	Diet:Age
V3760	525.26999_6.18	Unannotated, 525.26999_6.18	-0.00434622	0.00964862	0.644948	0.829754	Diet:Age
V3857	539.31813_7.584	Unannotated, 539.31813_7.584	0.000651695	0.0149794	0.959741	0.978827	Diet:Age
V3890	543.28029_5.825	Unannotated, 543.28029_5.825	-0.000753398	0.00877811	0.937783	0.970214	Diet:Age
V3924	547.15907_7.394	Unannotated, 547.15907_7.394	0.022018	0.0212428	0.301976	0.598947	Diet:Age
V3957	551.32213_7.67	Unannotated, 551.32213_7.67	-0.0162043	0.0102629	0.111618	0.381628	Diet:Age
V444	150.0014_8.372	Unannotated, 150.0014_8.372	0.00809091	0.0130757	0.534478	0.765457	Diet:Age
V4749	655.38065_7.922	Unannotated, 655.38065_7.922	-0.00510282	0.0179834	0.772135	0.903344	Diet:Age
V68	107.0498_5.031	Unannotated, 107.0498_5.031	-0.00361634	0.0132234	0.772497	0.903344	Diet:Age
V798	187.09606_4.548	Unannotated, 187.09606_4.548	0.0133248	0.00935731	0.157138	0.439373	Diet:Age
V932	200.04016_0.726	Unannotated, 200.04016_0.726	0.00808858	0.00763263	0.295275	0.595527	Diet:Age
V2161	316.24756_6.819	Unannotated, 316.24756_6.819	0.00453506	0.0127132	0.719818	0.867163	Diet:Age
V4079	568.33814_8.193	Unannotated, 568.33814_8.193	0.0138309	0.0121225	0.253282	0.538036	Diet:Age
V4446	612.33115_8.191	Unannotated, 612.33115_8.191	0.00863316	0.0127156	0.494209	0.742348	Diet:Age
