# Supplementary material for: Aging-linked systemic lipid signature is reprogrammed by caloric restriction in rhesus monkeys
Source: Mol Syst Biol. 2025 Dec 10;22(2):281–305. doi: 10.1038/s44320-025-00177-3 (PMC12864875; doi:10.1038/s44320-025-00177-3)
Supplement: Supplementary file 8 — Source data Fig. 6 [file 44320_2025_177_MOESM8_ESM.zip › MSB-2025-13100_SourceDataforFigure6/6F/7F_Enrichment_AgeSex.xlsx]

## Sheet: Sheet1
pathway	Category	pval	padj	log2err	ES	NES	size	leadingEdge
AC	Fatty Acyls	0.0954955	0.270571	0.193813	-0.848315	-1.31579	3	V3152, V3146, V3003
Alcohols	Small Molecules	0.939914	0.972727	0.0517405	0.530726	0.707706	1	V1029
Alkanyl-TG	Glycerolipids	0.358369	0.609227	0.10208	0.824022	1.09881	1	V6764
Amines	Small Molecules	0.968519	0.972727	0.0436251	-0.513966	-0.679204	1	V553
Amino acids	Small Molecules	0.467972	0.755479	0.0764767	-0.589691	-1.0261	5	V314
Benzenoids	Small Molecules	0.590308	0.77735	0.0755015	0.546563	0.918746	4	V2904, V2384
Cer[NS]	Sphingolipids	0.295053	0.53466	0.10208	-0.636444	-1.16964	6	V4533, V4725, V4867
DG	Glycerolipids	0.488839	0.755479	0.0862866	0.480046	0.976736	9	V4468, V4621, V4429, V4487, V4630
Even	Even-Chain Fatty Acyls	0.0744275	0.270571	0.227987	0.355765	1.24179	136	V6531, V7079, V6933, V7201, V3669, V7173, V6175, V6216, V7116, V7167, V5319, V5724, V6955, V5232, V6557, V4893, V4468, V5752, V6013, V5365, V6215, V5639, V6744, V6507, V5620, V6107, V5158, V7136, V5623, V6835, V5389, V6229, V6808, V5838, V6764, V4906
Fatty Acyls	Fatty Acyls	0.0169614	0.0961146	0.352488	-0.701649	-1.58046	14	V1263, V1788, V2315, V1698
High	High Fatty Acyl Unsaturation	0.000746169	0.0126849	0.477271	0.79774	1.85898	14	V6933, V7173, V6175, V6216, V5724, V6955, V6557, V7136
Low	Low Fatty Acyl Unsaturation	0.962076	0.972727	0.0473534	-0.224311	-0.722977	71	V3152, V4065, V3727, V3550, V4533, V4302, V3954, V3636, V2570, V3839, V3970, V4725
LysoPC	Glycerophospholipids	0.00990004	0.0673202	0.38073	-0.562683	-1.61029	38	V4065, V3727, V3550, V3713, V4302, V3954, V3636, V3563, V4195, V3654, V3480, V3839, V3970, V4316, V3973, V4110, V3918, V3981, V4208, V4168, V4144, V3934, V3667, V4428, V3903, V4049, V4264, V4080, V3407
LysoPE	Glycerophospholipids	0.972727	0.972727	0.052805	0.288136	0.506682	5	V3313, V3589, V3225, V3441
LysoPI	Glycerophospholipids	0.2	0.453333	0.131458	-0.843702	-1.18243	2	V4307
Medium	Medium Fatty Acyl Unsaturation	0.29878	0.53466	0.110122	0.390848	1.09463	32	V7201, V7116, V7167, V5319, V6065, V5752, V5365, V6215, V5639, V5620, V6107, V6229, V6808, V4621, V6814, V6425
Nucleosides	Small Molecules	0.594444	0.77735	0.0664364	-0.72067	-0.952362	1	V1649
Odd	Odd-Chain Fatty Acyls	0.971209	0.972727	0.0451344	-0.236387	-0.623314	25	V3636, V3654, V3480, V3970, V1889, V3981, V4208
Organoheterocyclic compounds	Small Molecules	0.956679	0.972727	0.0430173	-0.279691	-0.569983	9	V688, V399, V976, V814, V87, V353
Other small molecules	Small Molecules	0.0907407	0.270571	0.202072	-0.920908	-1.29063	2	V38
PC	Glycerophospholipids	0.00014203	0.00482902	0.518848	0.748944	1.97914	25	V7079, V6175, V7167, V6065, V5365, V5639, V5620, V6107, V5158, V7136, V6835, V5389, V5838, V6657
PE	Glycerophospholipids	0.0627706	0.266775	0.266351	0.915966	1.35086	2	V5724, V5232
PE-NMe2	Glycerophospholipids	0.549784	0.77735	0.0782955	0.669468	0.987328	2	V5521, V5820
PI	Glycerophospholipids	0.111364	0.291259	0.202072	0.793309	1.39502	5	V7201, V7173, V6507, V6814
Plasmanyl-PC	Glycerophospholipids	0.139908	0.339777	0.179782	0.74032	1.35769	6	V6216, V7010
Plasmenyl-PC	Glycerophospholipids	0.0027448	0.0311077	0.431708	0.757535	1.76647	15	V6531, V6933, V7116, V6955, V6557, V5752, V6215, V6808, V6425, V5427
Plasmenyl-PE	Glycerophospholipids	0.229545	0.468182	0.13649	0.715621	1.25841	5	V5319, V5623, V5370, V5371, V5126
Prenol lipids	Prenols	0.776824	0.972727	0.0606404	0.611732	0.815724	1	V3211
S1P	Sphingolipids	0.807359	0.972727	0.0592219	0.484594	0.714677	2	V2803, V2839
SM	Sphingolipids	0.0322173	0.156484	0.321776	0.64848	1.57109	17	V4893, V6414, V6229, V4906, V5133, V5032, V6122, V6251, V5644, V6446
Steroids	Steroids	0.556169	0.77735	0.0694481	-0.441633	-0.926218	10	V2479, V2615, V3579, V3088, V3293, V3580
TG	Glycerolipids	0.234091	0.468182	0.135002	0.711864	1.2518	5	V6504, V6013, V6744, V7283, V7181
Very High	Very High Fatty Acyl Unsaturation	0.0915033	0.270571	0.21925	0.678179	1.42875	10	V6531, V7079, V3717
Very Low	Very Low Fatty Acyl Unsaturation	0.00797014	0.0673202	0.38073	-0.573036	-1.60782	34	V1263, V1698, V3563, V4195, V3654, V3480, V3003, V4316, V3973, V984, V1889, V3981, V4333, V4208, V6011, V659, V3667, V4428
