# Supplementary material for: Aging-linked systemic lipid signature is reprogrammed by caloric restriction in rhesus monkeys
Source: Mol Syst Biol. 2025 Dec 10;22(2):281–305. doi: 10.1038/s44320-025-00177-3 (PMC12864875; doi:10.1038/s44320-025-00177-3)
Supplement: Supplementary file 8 — Source data Fig. 6 [file 44320_2025_177_MOESM8_ESM.zip › MSB-2025-13100_SourceDataforFigure6/6A/7A_VolcanoPlot_Age.xlsx]

## Sheet: Sheet1
Biomolecule associations with age were assessed using linear mixed-effects models: log2(Biomolecule abundance) ~ Diet + Age + Sex + (1 | Monkey ID). Monkey ID was included as a random intercept to account for individual variability. Significance was tested via ANOVA chi-squared test (χ²), and p-values were adjusted using the Benjamini-Hochberg method (FDR control). From this model, we obtained p-…
Index	mz_RT	Feature	Effect_Size	Std_Error	p_value	adjusted_p_value	Covariable
V2677	369.22759_6.786	Thromboxane B2	-0.0250884	0.0068056	0.000245975	0.000308758	Age
V7283	892.83068_10.678	TG 53:1	0.0105568	0.00353334	0.00307656	0.00374402	Age
V6744	851.70788_10.292	TG 50:3	0.00603433	0.00439602	0.169325	0.187616	Age
V6504	832.73698_10.266	TG 49:3	0.027994	0.00412215	4.13e-11	6.36e-11	Age
V6013	790.69031_10.136	TG 46:3	0.0560516	0.00464487	5.21e-29	1.11e-28	Age
V7181	883.7704_10.614	TG 16:0_18:1_18:0	0.0177756	0.00428005	3.81e-05	4.93e-05	Age
V6414	827.69826_9.79	SM d43:2	-0.0503535	0.00338763	1.71e-40	4.36e-40	Age
V6446	829.71375_9.885	SM d43:1	-0.0774121	0.00340524	1.82e-75	9.88e-75	Age
V6229	811.66624_9.657	SM d42:3	-0.0260254	0.00288004	5.95e-18	1.06e-17	Age
V6443	829.67735_9.655	SM d42:3	-0.0153655	0.00350079	1.44e-05	1.91e-05	Age
V6251	813.68215_9.737	SM d42:2	-0.0154759	0.00245513	7.29e-10	1.09e-09	Age
V6280	815.6977_9.841	SM d42:1	-0.0258737	0.00249867	1.63e-22	3.28e-22	Age
V6122	801.68228_9.791	SM d41:1	-0.0362761	0.00287638	3.21e-31	7.11e-31	Age
V5947	785.65123_9.658	SM d40:2	-0.0239703	0.00239572	3.32e-21	6.5e-21	Age
V5644	756.62514_9.695	SM d39:1	-0.0390342	0.00468185	8.25e-16	1.4e-15	Age
V5381	729.58854_9.429	SM d36:2	-0.0380587	0.0029866	1.41e-31	3.15e-31	Age
V5402	731.60408_9.525	SM d36:1	-0.0433659	0.00304052	6.95e-38	1.73e-37	Age
V5133	701.55761_9.298	SM d34:2	-0.00563714	0.0026814	0.0361636	0.0417451	Age
V5288	719.56831_9.314	SM d34:2	-0.027293	0.00340857	9.55e-15	1.57e-14	Age
V5147	703.57314_9.405	SM d34:1	-0.0179465	0.00188884	1.66e-19	3.1e-19	Age
V5032	689.55755_9.342	SM d33:1	-0.0345394	0.00371198	8.8e-19	1.6e-18	Age
V4893	673.52649_9.141	SM d32:2	-0.0202958	0.00374942	1.03e-07	1.43e-07	Age
V4906	675.54212_9.271	SM d32:1	-0.0315003	0.00318369	6.91e-21	1.33e-20	Age
V2803	376.22501_7.878	S1P d18:2	-0.00471608	0.00293169	0.109371	0.122701	Age
V2839	380.25545_8.144	S1P d18:1	0.00211132	0.00277205	0.449445	0.47041	Age
V5126	700.52896_9.63	Plasmenyl-PE P-34:1	0.0183607	0.00472319	0.00013038	0.000165394	Age
V5623	754.57594_9.741	Plasmenyl-PE P-20:0_18:2	0.0443438	0.00587163	2.89e-13	4.67e-13	Age
V5370	728.55664_9.654	Plasmenyl-PE P-18:0_18:2	0.0392374	0.00647922	3.65e-09	5.33e-09	Age
V5371	728.56004_9.72	Plasmenyl-PE P-18:0_18:1	0.030359	0.00496564	2.65e-09	3.91e-09	Age
V5319	722.51319_9.552	Plasmenyl-PE P-16:0_20:4	0.116648	0.00797103	6.13e-39	1.54e-38	Age
V7116	878.69652_9.836	Plasmenyl-PC P-44:4	0.168995	0.00889253	2.06e-59	7.49e-59	Age
V6933	864.64489_9.65	Plasmenyl-PC P-42:6	0.122713	0.00597947	4.03e-66	1.68e-65	Age
V6955	866.66085_9.728	Plasmenyl-PC P-42:5	0.104923	0.0057497	7.89e-56	2.7e-55	Age
V6531	834.59772_9.533	Plasmenyl-PC P-40:7	0.100677	0.00770158	2.02e-33	4.81e-33	Age
V6557	836.61329_9.621	Plasmenyl-PC P-40:6	0.116545	0.00718685	2.71e-47	7.73e-47	Age
V6808	856.60869_9.604	Plasmenyl-PC P-38:4	0.0372049	0.00424202	2.74e-17	4.81e-17	Age
V6295	816.64439_9.739	Plasmenyl-PC P-38:2	-0.00626426	0.00473143	0.189318	0.207845	Age
V5752	766.57204_9.524	Plasmenyl-PC P-36:4	0.0557265	0.00434845	9.87e-32	2.23e-31	Age
V6425	828.57815_9.488	Plasmenyl-PC P-36:4	0.0282725	0.00226997	7.06e-31	1.55e-30	Age
V6495	832.60896_9.643	Plasmenyl-PC P-36:2	0.0014026	0.0027028	0.601968	0.622785	Age
V5715	762.59814_9.623	Plasmenyl-PC P-34:1	-0.0208599	0.00274595	1.59e-13	2.59e-13	Age
V6011	790.59668_9.616	Plasmenyl-PC P-34:0	0.0270394	0.00917557	0.00315918	0.00381868	Age
V5427	734.56737_9.519	Plasmenyl-PC P-32:1	-0.0213007	0.00261659	2.88e-15	4.81e-15	Age
V6215	810.56551_9.522	Plasmenyl-PC P-16:0_20:4	0.0600094	0.00464078	3.37e-32	7.65e-32	Age
V5712	762.56519_9.604	Plasmenyl-PC P-16:0_16:0	-0.0713262	0.00296462	1.88e-81	1.22e-80	Age
V7010	870.69222_9.873	Plasmanyl-PC O-42:4	0.0451936	0.00747861	2.77e-09	4.08e-09	Age
V6216	810.59764_9.549	Plasmanyl-PC O-38:6	0.0855153	0.00419617	1.39e-65	5.68e-65	Age
V5544	746.60331_9.618	Plasmanyl-PC O-34:1	-0.0232101	0.00279324	1.18e-15	2e-15	Age
V5566	748.6193_9.718	Plasmanyl-PC O-34:0	-0.00675374	0.00441809	0.12684	0.141856	Age
V5279	718.57227_9.606	Plasmanyl-PC O-32:1	-0.0418648	0.0032485	1.42e-32	3.29e-32	Age
V6031	792.61188_9.714	Plasmanyl-PC O-18:0_16:0	-0.013432	0.00228418	8.54e-09	1.22e-08	Age
V7173	883.53453_9.307	PI 38:5	0.112049	0.00616687	1.57e-55	5.25e-55	Age
V6814	857.51938_9.303	PI 36:4	0.0563112	0.00757584	8.86e-13	1.43e-12	Age
V6541	835.53421_9.362	PI 34:1	-0.0450008	0.00506289	2.41e-17	4.26e-17	Age
V7201	885.55092_9.399	PI 18:0_20:4	0.106772	0.00411375	2.03e-90	1.7e-89	Age
V6507	833.51942_9.288	PI 16:0_18:2	-0.00503564	0.00520105	0.334818	0.355621	Age
V5820	772.58284_9.512	PE-NMe2 18:2_18:0	0.0170725	0.00269278	6.64e-10	9.98e-10	Age
V5521	744.55154_9.397	PE-NMe2 16:0_18:2	0.0323018	0.00291006	1.85e-25	3.81e-25	Age
V5724	764.51975_9.46	PE 16:0_22:6	0.0653413	0.00761394	1.61e-16	2.8e-16	Age
V5232	714.50877_9.488	PE 16:0_18:2	0.0614372	0.00618225	6.49e-21	1.25e-20	Age
V7079	876.57559_9.432	PC 40:7	0.136931	0.00744963	2.09e-56	7.23e-56	Age
V7167	882.62337_9.631	PC 40:4	0.125928	0.0050072	3.35e-87	2.67e-86	Age
V6175	806.56701_9.421	PC 38:6	0.106725	0.00807172	1.91e-33	4.56e-33	Age
V5954	786.59834_9.569	PC 38:5	0.0123496	0.00189372	1.8e-10	2.74e-10	Age
V6835	858.6238_9.667	PC 38:2	-0.0181526	0.00480142	0.00018793	0.000236726	Age
V6065	796.58267_9.512	PC 37:4	0.0963605	0.00632634	6.47e-42	1.68e-41	Age
V6111	800.61392_9.62	PC 37:2	-0.0105907	0.00399427	0.00828495	0.00981616	Age
V5664	758.56731_9.457	PC 36:5	0.0159209	0.00183354	9.84e-17	1.71e-16	Age
V5620	754.53596_9.325	PC 34:4	0.0966251	0.00518707	4.26e-57	1.49e-56	Age
V6150	804.57922_9.534	PC 34:1	-0.00954575	0.00372024	0.0106614	0.012549	Age
V6179	806.59148_9.625	PC 34:0	-0.0315156	0.00238877	1.03e-33	2.48e-33	Age
V5365	728.52097_9.258	PC 32:3	0.0652965	0.00554695	6.21e-28	1.3e-27	Age
V5389	730.53645_9.336	PC 32:2	0.0398491	0.00437004	3.19e-18	5.73e-18	Age
V5859	776.54546_9.423	PC 32:1	0.0118132	0.00398429	0.00309725	0.00375647	Age
V5158	704.5209_9.301	PC 30:1	0.0237768	0.00536251	1.1e-05	1.46e-05	Age
V6657	844.60781_9.618	PC 18:2_19:0	-0.0224472	0.00304877	8.94e-13	1.43e-12	Age
V6462	830.5967_9.569	PC 18:2_18:0	0.00115017	0.00246665	0.652176	0.670863	Age
V7136	880.60739_9.619	PC 18:0_22:5	0.111529	0.00625289	1.08e-54	3.49e-54	Age
V6290	816.57692_9.511	PC 17:0_18:2	0.00478548	0.00245813	0.0521609	0.0598267	Age
V5843	774.59854_9.598	PC 17:0_18:1	-0.0024496	0.00361505	0.500224	0.522036	Age
V5639	756.55197_9.364	PC 16:1_18:2	0.0650479	0.00462216	3.26e-37	8.03e-37	Age
V6107	800.54604_9.362	PC 16:1_18:2	0.0571572	0.00443348	1.18e-32	2.75e-32	Age
V6129	802.56535_9.457	PC 16:0_18:2	0.00958789	0.00448586	0.0326542	0.0378157	Age
V5979	788.54494_9.396	PC 15:0_18:2	0.0393622	0.00250398	1.53e-44	4.17e-44	Age
V5838	774.52996_9.334	PC 14:0_18:2	0.0441929	0.00427558	1.33e-22	2.69e-22	Age
V4307	595.2887_8.027	LysoPI 18:2	-0.0854948	0.0041268	1.63e-66	6.95e-66	Age
V4333	599.32059_8.451	LysoPI 18:0	-0.310186	0.0075811	4.09e-149	3.67e-147	Age
V3589	500.27781_8.264	LysoPE 20:4	0.0655243	0.00333147	2.36e-61	9.03e-61	Age
V3441	476.27831_8.257	LysoPE 18:2	0.032182	0.00335903	7.95e-20	1.51e-19	Age
V3453	478.29368_8.463	LysoPE 18:1	-0.0783012	0.00453441	1.15e-51	3.51e-51	Age
V3225	435.25123_8.396	LysoPE 16:0	-0.165383	0.00669838	7.83e-85	5.86e-84	Age
V3313	452.27815_8.386	LysoPE 16:0	-0.115367	0.00427109	2.11e-96	1.94e-95	Age
V4428	608.4638_9.311	LysoPC 24:0	-0.0451213	0.00390762	4.52e-27	9.38e-27	Age
V4110	572.36996_8.452	LysoPC 22:4	-0.00514567	0.00405939	0.207982	0.226259	Age
V4481	616.36167_8.451	LysoPC 22:4	0.0229487	0.00395107	1e-08	1.42e-08	Age
V4144	576.40144_8.766	LysoPC 22:2	-0.0746703	0.00369266	2.33e-64	9.38e-64	Age
V4168	578.41691_8.921	LysoPC 22:1	-0.069095	0.00333533	1.46e-66	6.3e-66	Age
V4195	580.43253_9.13	LysoPC 22:0	-0.042923	0.00453856	1.73e-19	3.22e-19	Age
V3717	520.34689_7.454	LysoPC 20:5	0.463416	0.0121508	3.05e-139	9.13e-138	Age
V3903	544.33789_8.205	LysoPC 20:4	0.000126422	0.00299274	0.963848	0.966541	Age
V4247	588.33086_8.208	LysoPC 20:4	0.0083434	0.00283559	0.00330174	0.00397761	Age
V3918	546.35357_8.329	LysoPC 20:3	-0.00418834	0.00394474	0.291366	0.311311	Age
V4264	590.34658_8.329	LysoPC 20:3	0.0195269	0.004133	2.77e-06	3.75e-06	Age
V3934	548.36991_8.495	LysoPC 20:2	-0.129178	0.00493633	2e-90	1.7e-89	Age
V4288	592.36167_8.495	LysoPC 20:2	-0.11819	0.00488943	1.11e-81	7.38e-81	Age
V3954	550.38572_8.686	LysoPC 20:1	-0.119708	0.0048232	3.09e-84	2.22e-83	Age
V4302	594.37704_8.686	LysoPC 20:1	-0.109333	0.00463939	2.97e-78	1.78e-77	Age
V3973	552.40115_8.915	LysoPC 20:0	-0.105962	0.0046557	1.21e-75	6.69e-75	Age
V4316	596.39286_8.913	LysoPC 20:0	-0.0886959	0.00456797	2.3e-60	8.59e-60	Age
V4208	582.3769_8.783	LysoPC 19:0	-0.0926773	0.00426496	6.29e-71	3.01e-70	Age
V3705	518.32317_8.022	LysoPC 18:3	-0.0169189	0.00465332	0.000319715	0.000398534	Age
V4024	562.31484_8.025	LysoPC 18:3	-0.014791	0.00387902	0.000161483	0.000204128	Age
V3713	520.33865_8.199	LysoPC 18:2	-0.0192276	0.00279336	1.94e-11	3.01e-11	Age
V4049	564.33238_8.199	LysoPC 18:2	-0.0112935	0.00281505	7.63e-05	9.75e-05	Age
V3727	522.3544_8.406	LysoPC 18:1	-0.0789402	0.00377205	2.19e-67	9.71e-67	Age
V4065	566.34775_8.406	LysoPC 18:1	-0.0599883	0.00310028	8.7e-60	3.19e-59	Age
V4080	568.36375_8.643	LysoPC 18:0	-0.0591803	0.00257663	4.22e-76	2.37e-75	Age
V3636	508.33868_8.249	LysoPC 17:1	-0.0976294	0.00440701	4.14e-73	2.13e-72	Age
V3970	552.33012_8.248	LysoPC 17:1	-0.0777942	0.00363577	5.99e-69	2.72e-68	Age
V3654	510.35435_8.489	LysoPC 17:0	-0.101127	0.00459729	2.92e-72	1.46e-71	Age
V3981	554.34612_8.49	LysoPC 17:0	-0.087991	0.0040631	6.2e-71	3.01e-70	Age
V3550	494.32317_8.076	LysoPC 16:1	-0.0740707	0.00404395	9.34e-56	3.16e-55	Age
V3669	512.33367_8.069	LysoPC 16:1	0.117321	0.0061004	5.29e-60	1.96e-59	Age
V3839	538.31485_8.076	LysoPC 16:1	-0.0672795	0.00388398	4.02e-51	1.2e-50	Age
V3563	496.33854_8.329	LysoPC 16:0	-0.0672409	0.00279429	2.23e-82	1.54e-81	Age
V3860	540.33305_8.327	LysoPC 16:0	-0.0313377	0.00266422	5.08e-28	1.07e-27	Age
V3480	482.32321_8.15	LysoPC 15:0	-0.066154	0.00391594	2.03e-49	5.99e-49	Age
V3768	526.315_8.151	LysoPC 15:0	-0.0446404	0.0027971	1.6e-45	4.42e-45	Age
V3407	468.30758_7.968	LysoPC 14:0	-0.077336	0.00361248	1.22e-69	5.61e-69	Age
V3667	512.29905_7.967	LysoPC 14:0	-0.085014	0.00383218	7.86e-73	3.98e-72	Age
V4487	617.51242_9.664	DG 36:4	0.115459	0.00685493	5.57e-49	1.63e-48	Age
V4621	634.53877_9.66	DG 36:4	0.138994	0.00613695	9.86e-75	5.21e-74	Age
V4640	638.57044_9.801	DG 36:2	0.0696734	0.00534373	9.26e-33	2.17e-32	Age
V4429	608.52321_9.641	DG 34:3	0.0704268	0.0055882	3.3e-31	7.27e-31	Age
V4437	610.53906_9.721	DG 34:2	0.0456304	0.00487299	5.9e-19	1.09e-18	Age
V4630	636.55452_9.731	DG 18:2_18:1	0.112691	0.00557254	6.45e-64	2.57e-63	Age
V5079	694.63599_9.973	DG 18:1_22:0	0.0255079	0.00408518	1.05e-09	1.56e-09	Age
V4650	640.58608_9.878	DG 18:1_18:0	0.0322592	0.00555367	1.37e-08	1.95e-08	Age
V4468	614.57053_9.871	DG 16:0_18:0	0.000327811	0.00509001	0.962194	0.966541	Age
V4818	664.65899_10.01	Cer[NS] d43:1	0.0384109	0.00324352	3.53e-28	7.49e-28	Age
V4708	648.62754_9.881	Cer[NS] d42:2	0.0474185	0.00357202	9.41e-34	2.28e-33	Age
V4867	668.65365_9.916	Cer[NS] d42:1	0.028784	0.00447841	3.83e-10	5.77e-10	Age
V4533	622.61194_9.883	Cer[NS] d40:1	0.0560973	0.00395206	1.44e-37	3.56e-37	Age
V4725	650.64311_9.973	Cer[NS] d18:1_24:0	0.0495248	0.00328115	2.54e-41	6.53e-41	Age
V4632	636.62756_9.928	Cer[NS] d18:1_23:0	0.0380688	0.00359199	2.57e-23	5.21e-23	Age
V6764	852.79894_10.618	Alkanyl-TG O-16:0_16:0_18:2	0.0173181	0.00508439	0.000739047	0.000911745	Age
V3146	424.34154_7.931	AC 18:2	0.0378724	0.00402834	3.43e-19	6.34e-19	Age
V3152	426.35712_8.14	AC 18:1	0.0463334	0.00482985	1.01e-19	1.89e-19	Age
V3003	400.34155_8.049	AC 16:0	0.0168996	0.00392811	2.61e-05	3.41e-05	Age
V1533	257.17543_7.443	Tetradecanedioic acid	-0.0224854	0.00681164	0.000991563	0.00121908	Age
V3088	413.30445_8.527	Testosterone cypionate	-0.415995	0.0109438	1.37e-139	4.93e-138	Age
V1896	289.21564_7.079	Testosterone	-0.056046	0.00557409	1.17e-21	2.32e-21	Age
V3580	498.28949_7.138	Taurochenodeoxycholic acid_2_(needs confirmation)	0.0115432	0.0134059	0.392585	0.413308	Age
V3579	498.28935_7.003	Taurochenodeoxycholic acid_1	-0.0159396	0.0120045	0.180756	0.199053	Age
V659	173.08131_5.527	Suberic acid	-0.172323	0.00564277	1.64e-109	2.36e-108	Age
V1029	206.13822_1.818	Panthenol	-0.00427269	0.00711171	0.554354	0.576849	Age
V1889	288.21629_6.197	O-Octanoyl-L-carnitine	0.0745654	0.00614051	1.04e-29	2.26e-29	Age
V1640	265.11779_4.534	N-Phenylacetylglutamine	0.0258558	0.00621	3.46e-05	4.49e-05	Age
V170	123.05506_0.92	Nicotinamide	-0.0131257	0.00402201	0.00128347	0.00157258	Age
V3052	407.28012_7.442	Muricholic acid_(needs confirmation)	-0.0112625	0.0130643	0.381731	0.403063	Age
V2570	357.2992_8.845	Monoolein	0.0413943	0.00747887	6.61e-08	9.24e-08	Age
V457	151.03948_4.952	Methyl salicylate_1_(needs confirmation)	-0.00188246	0.00614337	0.757918	0.777407	Age
V842	190.08566_6.317	Methyl indole-3-acetate	0.000123446	0.00742907	0.990898	0.990898	Age
V1788	279.23262_8.963	Linoleic acid	-0.0560485	0.0094686	5.92e-09	8.54e-09	Age
V499	156.07643_0.732	L-Histidine	-0.0824932	0.00387996	5.28e-70	2.5e-69	Age
V314	134.04464_0.767	L-Aspartic acid	-0.20226	0.00615178	7.89e-120	1.29e-118	Age
V353	138.06591_1.278	Isoniazid	-0.00358701	0.00679474	0.612818	0.632189	Age
V1649	267.07355_0.852	Inosine	0.113978	0.0134976	5.52e-16	9.43e-16	Age
V688	176.07017_5.888	Indole-3-acetic acid	0.00438862	0.0048109	0.369172	0.390952	Age
V711	178.05044_4.496	Hippuric acid	0.0549439	0.00723472	1.43e-13	2.34e-13	Age
V3293	448.30668_7.384	Glycochenodeoxycholic acid	-0.0206068	0.0117238	0.0770177	0.087222	Age
V1551	258.1097_0.766	Glycerophosphocholine	-0.0837399	0.00501249	1.35e-48	3.87e-48	Age
V1263	229.14402_7.062	Dodecanedioic acid	-0.043569	0.00300306	5.71e-39	1.44e-38	Age
V2315	331.2624_8.438	Docosapentaenoic acid/FA 22:5	-0.253964	0.00895273	4.81e-100	4.79e-99	Age
V2565	357.27817_7.945	Docosahexaenoic acid ethyl ester_peaksplit_avg	0.0128528	0.00856699	0.134277	0.149706	Age
V976	203.08206_2.752	DL-Tryptophan	-0.0589699	0.0059929	5.75e-21	1.12e-20	Age
V3211	431.38762_9.232	DL-Tocopherol	-0.0145585	0.00356236	4.8e-05	6.2e-05	Age
V553	162.11216_0.77	DL-Carnitine	0.0186235	0.00373641	7.48e-07	1.02e-06	Age
V2933	391.28468_7.543	Deoxycholic acid isomer_(needs confirmation)	0.0162148	0.00874579	0.0648652	0.0736918	Age
V2479	347.22112_5.964	cortisone derivative1	0.0411144	0.00593796	1.37e-11	2.13e-11	Age
V2596	361.20041_6.102	Cortisone	0.0341931	0.00292272	1.31e-27	2.73e-27	Age
V2615	363.21595_6.234	Cortisol	-0.00105561	0.00360126	0.761577	0.778935	Age
V38	104.10687_0.753	Choline	-0.158117	0.00538257	9.16e-104	1.06e-102	Age
V2904	387.1797_7.094	Bis(methylbenzylidene)sorbitol	0.0242309	0.00688101	0.000525259	0.000650235	Age
V827	189.11161_6.753	Azelaic acid_putative1_(needs confirmation)	0.253888	0.00772087	5.59e-120	9.55e-119	Age
V801	187.09738_6.072	Azelaic acid_(needs confirmation)	-0.125274	0.00495509	4.8e-87	3.74e-86	Age
V300	133.06064_0.73	Asparagine	0.0730467	0.00740255	6.36e-21	1.23e-20	Age
V423	148.07536_5.424	5-Methoxyindole	-0.0193143	0.00541763	0.000364084	0.000452271	Age
V399	146.0598_5.796	4-Indolecarbaldehyde	-0.153343	0.00643415	6.21e-81	3.91e-80	Age
V984	203.12711_6.479	3-tert-Butyladipic acid	-0.0341891	0.00390415	3.71e-17	6.5e-17	Age
V814	188.07019_2.756	3-Indoleacrylic acid_or_trans-3-indoleacrylic acid	-0.0519665	0.00793972	1.52e-10	2.33e-10	Age
V87	110.07111_0.747	2-Amino-4-methylpyrimidine	-0.0908219	0.00388014	1.39e-79	8.61e-79	Age
V2384	339.23216_8.888	2,2'-Methylenebis(4-methyl-6-tert-butylphenol)	0.253209	0.0160914	7.16e-45	1.96e-44	Age
V626	170.09205_0.738	1-Methylhistidine	-0.00263467	0.00269555	0.328176	0.349599	Age
V2547	355.28324_8.666	1-Linoleoyl glycerol_(needs confirmation)	0.117609	0.00753273	1.87e-43	5.05e-43	Age
V1698	271.22717_8.714	16-Hydroxyhexadecanoic acid	-0.0487049	0.00280604	3.27e-51	9.94e-51	Age
V1057	209.07935_6.072	Unannotated, 209.07935_6.072	-0.114929	0.0049876	7.68e-77	4.38e-76	Age
V1069	210.84238_0.749	Unannotated, 210.84238_0.749	0.0144172	0.00330368	1.68e-05	2.22e-05	Age
V1129	217.10749_5.475	Unannotated, 217.10749_5.475	0.162203	0.00898856	2.19e-54	7.03e-54	Age
V1145	219.02618_0.772	Unannotated, 219.02618_0.772	0.0594598	0.00458143	2.05e-32	4.72e-32	Age
V120	1167.69929_9.177	Unannotated, 1167.69929_9.177	0.0394772	0.00325205	1.79e-29	3.85e-29	Age
V1226	225.98675_0.773	Unannotated, 225.98675_0.773	-0.267091	0.00729038	2.47e-134	5.92e-133	Age
V1228	226.01731_5.423	Unannotated, 226.01731_5.423	-0.0189065	0.00839969	0.0234541	0.0273377	Age
V1259	229.14282_7.145	Unannotated, 229.14282_7.145	0.116558	0.00497761	1.97e-78	1.2e-77	Age
V1289	231.15855_6.072	Unannotated, 231.15855_6.072	-0.150479	0.0056907	1.32e-92	1.19e-91	Age
V1307	232.97484_1.311	Unannotated, 232.97484_1.311	-0.00644714	0.00526615	0.218136	0.236588	Age
V1314	233.13782_5.794	Unannotated, 233.13782_5.794	0.0870669	0.00532303	2.93e-47	8.29e-47	Age
V1359	239.16352_6.753	Unannotated, 239.16352_6.753	0.171055	0.00753319	5.32e-75	2.85e-74	Age
V1422	245.13896_6.18	Unannotated, 245.13896_6.18	0.33982	0.00918912	6.13e-135	1.57e-133	Age
V144	120.06531_0.782	Unannotated, 120.06531_0.782	-0.0989027	0.00355852	8.24e-100	7.99e-99	Age
V147	120.08054_1.688	Unannotated, 120.08054_1.688	-0.0920075	0.00619413	2.14e-41	5.51e-41	Age
V1527	257.17406_7.501	Unannotated, 257.17406_7.501	0.18329	0.00761144	5.07e-81	3.25e-80	Age
V1528	257.17408_6.753	Unannotated, 257.17408_6.753	0.486964	0.0142319	4.59e-124	9.69e-123	Age
V1544	257.22568_6.966	Unannotated, 257.22568_6.966	-0.0158706	0.00545384	0.00370323	0.00444635	Age
V1547	257.22578_7.343	Unannotated, 257.22578_7.343	-0.0258755	0.0071157	0.000308942	0.000386446	Age
V1595	261.14403_4.449	Unannotated, 261.14403_4.449	-0.215157	0.007218	1.17e-107	1.55e-106	Age
V1664	268.80131_0.748	Unannotated, 268.80131_0.748	0.0102056	0.0034778	0.00373256	0.00446663	Age
V1666	268.97765_1.312	Unannotated, 268.97765_1.312	-0.00215117	0.00413272	0.599453	0.621976	Age
V1695	271.18966_7.007	Unannotated, 271.18966_7.007	0.190159	0.00663534	4.02e-102	4.37e-101	Age
V1709	273.16907_5.799	Unannotated, 273.16907_5.799	0.409181	0.0120629	9.72e-124	1.94e-122	Age
V1711	273.22061_6.955	Unannotated, 273.22061_6.955	-0.0347369	0.00489932	4.81e-12	7.53e-12	Age
V1779	279.19601_7.848	Unannotated, 279.19601_7.848	-0.0352983	0.0067593	2.6e-07	3.59e-07	Age
V1811	281.24819_9.12	Unannotated, 281.24819_9.12	-0.0236688	0.00988883	0.0169078	0.0197717	Age
V186	125.09686_6.071	Unannotated, 125.09686_6.071	-0.135271	0.00550402	1e-83	7.04e-83	Age
V1894	289.16508_5.799	Unannotated, 289.16508_5.799	0.633768	0.0167129	1.81e-138	5.01e-137	Age
V2068	309.08163_4.526	Unannotated, 309.08163_4.526	-0.00884285	0.00463921	0.0585091	0.0668941	Age
V2136	314.23175_6.572	Unannotated, 314.23175_6.572	0.0448037	0.00567549	2.23e-14	3.65e-14	Age
V2203	319.22768_8.254	Unannotated, 319.22768_8.254	-0.159035	0.00803036	2.14e-62	8.27e-62	Age
V2281	329.21044_5.963	Unannotated, 329.21044_5.963	0.040891	0.00492327	1.27e-15	2.13e-15	Age
V2313	331.22616_5.999	Unannotated, 331.22616_5.999	0.0205745	0.00399909	3.6e-07	4.95e-07	Age
V2478	347.22108_6.123	Unannotated, 347.22108_6.123	0.0706712	0.00465745	4.37e-42	1.15e-41	Age
V2692	369.35086_8.925	Unannotated, 369.35086_8.925	0.00551879	0.00451836	0.224382	0.24263	Age
V2891	385.3459_10.111	Unannotated, 385.3459_10.111	-0.121498	0.00591143	4.53e-66	1.87e-65	Age
V2908	387.20175_6.923	Unannotated, 387.20175_6.923	0.198792	0.00863922	1.48e-77	8.55e-77	Age
V2932	391.28461_7.945	Unannotated, 391.28461_7.945	0.0196195	0.00950665	0.0397086	0.0456903	Age
V3068	410.32584_7.945	Unannotated, 410.32584_7.945	0.0179868	0.00797853	0.0248655	0.0288891	Age
V3119	417.2477_7.152	Unannotated, 417.2477_7.152	0.0823138	0.00637006	7.9e-33	1.87e-32	Age
V3158	427.28102_8.707	Unannotated, 427.28102_8.707	0.183396	0.00908553	1.61e-63	6.37e-63	Age
V3205	431.26334_7.313	Unannotated, 431.26334_7.313	0.166241	0.00967328	9.35e-51	2.77e-50	Age
V3206	431.31493_7.961	Unannotated, 431.31493_7.961	0.210051	0.00892504	9.83e-78	5.79e-77	Age
V3222	433.2358_8.23	Unannotated, 433.2358_8.23	-0.2013	0.00696607	3.03e-103	3.4e-102	Age
V3235	438.29711_8.554	Unannotated, 438.29711_8.554	-0.199032	0.00600508	1.42e-121	2.68e-120	Age
V3265	445.27871_7.463	Unannotated, 445.27871_7.463	0.221181	0.0123185	4.19e-54	1.33e-53	Age
V3331	457.23567_8.253	Unannotated, 457.23567_8.253	-0.0490706	0.00765365	3.59e-10	5.45e-10	Age
V3387	465.24974_6.953	Unannotated, 465.24974_6.953	-0.0328551	0.00556705	6.68e-09	9.59e-09	Age
V3389	465.30447_8.924	Unannotated, 465.30447_8.924	0.00474249	0.00323694	0.143672	0.159686	Age
V3394	466.32832_8.844	Unannotated, 466.32832_8.844	-0.176484	0.00588383	8.68e-109	1.2e-107	Age
V3400	467.2652_7.342	Unannotated, 467.2652_7.342	-0.0280069	0.00636483	1.35e-05	1.79e-05	Age
V3459	479.31934_8.985	Unannotated, 479.31934_8.985	0.0275374	0.00407261	4.41e-11	6.77e-11	Age
V3469	480.344_8.484	Unannotated, 480.344_8.484	-0.258592	0.00595715	6.79e-159	1.22e-156	Age
V3482	482.35931_8.476	Unannotated, 482.35931_8.476	-0.26068	0.00636463	3.56e-145	2.13e-143	Age
V3488	484.28966_6.953	Unannotated, 484.28966_6.953	-0.0316735	0.00531506	4.78e-09	6.95e-09	Age
V3497	486.30542_7.341	Unannotated, 486.30542_7.341	-0.0302502	0.00592274	4.79e-07	6.56e-07	Age
V3514	489.24512_6.955	Unannotated, 489.24512_6.955	-0.027574	0.00509882	9.71e-08	1.35e-07	Age
V3596	501.30685_7.453	Unannotated, 501.30685_7.453	0.462114	0.0121388	1.73e-139	5.64e-138	Age
V3638	508.37507_8.544	Unannotated, 508.37507_8.544	-0.235125	0.00610276	1.64e-140	6.54e-139	Age
V3639	508.37522_8.783	Unannotated, 508.37522_8.783	-0.2207	0.00554723	6.31e-146	4.53e-144	Age
V3656	510.39066_8.779	Unannotated, 510.39066_8.779	-0.262455	0.00637167	1.45e-150	1.73e-148	Age
V3743	524.33583_8.484	Unannotated, 524.33583_8.484	-0.258721	0.00571964	4.53e-165	1.63e-162	Age
V3782	529.33822_7.713	Unannotated, 529.33822_7.713	0.413434	0.0133149	4.62e-111	6.91e-110	Age
V3785	530.30375_8.328	Unannotated, 530.30375_8.328	-0.0323181	0.00156024	7.03e-67	3.08e-66	Age
V3804	533.23681_6.953	Unannotated, 533.23681_6.953	-0.0213416	0.00525414	5.52e-05	7.07e-05	Age
V3806	533.29137_8.923	Unannotated, 533.29137_8.923	0.0388139	0.00318267	1.11e-29	2.41e-29	Age
V3811	534.29395_8.329	Unannotated, 534.29395_8.329	-0.034548	0.0019058	2.86e-55	9.49e-55	Age
V3829	536.36994_8.557	Unannotated, 536.36994_8.557	-0.153883	0.00488631	1.78e-113	2.77e-112	Age
V3832	536.40643_8.812	Unannotated, 536.40643_8.812	-0.264521	0.00684377	5.14e-141	2.31e-139	Age
V3854	539.24945_6.122	Unannotated, 539.24945_6.122	0.0879407	0.00485105	3.51e-55	1.15e-54	Age
V3855	539.24973_5.963	Unannotated, 539.24973_5.963	0.040605	0.00439802	1.19e-18	2.15e-18	Age
V3972	552.36662_8.542	Unannotated, 552.36662_8.542	-0.237121	0.00610455	2.39e-141	1.22e-139	Age
V3998	558.29405_8.201	Unannotated, 558.29405_8.201	-0.0191609	0.00263171	1.74e-12	2.73e-12	Age
V4013	560.30556_5.984	Unannotated, 560.30556_5.984	-0.00747091	0.00402391	0.0648129	0.0736918	Age
V4014	560.31003_8.406	Unannotated, 560.31003_8.406	-0.0859409	0.0039485	4.42e-71	2.17e-70	Age
V4025	562.32514_8.643	Unannotated, 562.32514_8.643	-0.0356527	0.00219504	5.75e-47	1.61e-46	Age
V405	146.9824_0.989	Unannotated, 146.9824_0.989	0.000808271	0.00345395	0.825185	0.839211	Age
V4069	567.31723_7.375	Unannotated, 567.31723_7.375	0.0481263	0.00765952	8.09e-10	1.21e-09	Age
V4071	567.31758_7.288	Unannotated, 567.31758_7.288	0.0184254	0.00714354	0.0103901	0.0122699	Age
V4111	572.43609_7.267	Unannotated, 572.43609_7.267	0.069816	0.0096749	1.62e-12	2.58e-12	Age
V4146	576.40966_7.968	Unannotated, 576.40966_7.968	0.122488	0.00648406	5.79e-58	2.04e-57	Age
V4154	577.51765_9.367	Unannotated, 577.51765_9.367	-0.0284616	0.00500394	2.09e-08	2.96e-08	Age
V4376	603.53266_9.593	Unannotated, 603.53266_9.593	0.0349942	0.00473844	1.01e-12	1.61e-12	Age
V4395	605.40574_9.234	Unannotated, 605.40574_9.234	0.0262841	0.00442017	5.61e-09	8.12e-09	Age
V4409	606.41988_7.704	Unannotated, 606.41988_7.704	0.394505	0.0177971	7.69e-74	4e-73	Age
V4410	606.44822_9.124	Unannotated, 606.44822_9.124	-0.0558351	0.00367082	6.37e-42	1.67e-41	Age
V4421	608.31834_8.327	Unannotated, 608.31834_8.327	-0.0228994	0.00178822	2.57e-32	5.87e-32	Age
V4435	610.30739_8.203	Unannotated, 610.30739_8.203	0.00267833	0.00232414	0.24567	0.264852	Age
V4445	612.32356_8.408	Unannotated, 612.32356_8.408	-0.0445813	0.00284974	2.59e-43	6.95e-43	Age
V445	150.0135_0.748	Unannotated, 150.0135_0.748	-0.108242	0.00371849	6.38e-104	7.64e-103	Age
V447	150.05804_1.402	Unannotated, 150.05804_1.402	0.161988	0.0115867	1.5e-36	3.67e-36	Age
V4510	620.43569_7.817	Unannotated, 620.43569_7.817	0.247089	0.0115141	8.78e-70	4.09e-69	Age
V4545	624.44576_9.232	Unannotated, 624.44576_9.232	-0.0301773	0.00417049	1.72e-12	2.71e-12	Age
V4599	632.31855_8.202	Unannotated, 632.31855_8.202	-0.00257565	0.00199155	0.198453	0.216549	Age
V4612	634.33386_8.409	Unannotated, 634.33386_8.409	-0.0414664	0.00251826	7.1e-47	1.98e-46	Age
V4618	634.45117_7.918	Unannotated, 634.45117_7.918	0.147252	0.00834429	9.61e-53	3e-52	Age
V4624	636.34945_8.643	Unannotated, 636.34945_8.643	-0.0242693	0.00157168	1.8e-42	4.79e-42	Age
V4900	674.50378_7.306	Unannotated, 674.50378_7.306	0.0907989	0.0111933	3.03e-15	5.03e-15	Age
V4914	676.30589_8.328	Unannotated, 676.30589_8.328	0.0187321	0.00219672	1.66e-16	2.87e-16	Age
V4965	680.6203_9.927	Unannotated, 680.6203_9.927	0.0152444	0.00385347	9.28e-05	0.000118164	Age
V4971	682.32613_8.641	Unannotated, 682.32613_8.641	0.0114147	0.00254367	8.04e-06	1.08e-05	Age
V5038	690.44097_7.837	Unannotated, 690.44097_7.837	0.0291423	0.00635697	5.63e-06	7.57e-06	Age
V5056	692.62025_9.878	Unannotated, 692.62025_9.878	0.0292132	0.00356277	3.33e-15	5.51e-15	Age
V5124	700.3061_8.205	Unannotated, 700.3061_8.205	0.0113219	0.00203541	3.97e-08	5.59e-08	Age
V5135	702.3213_8.412	Unannotated, 702.3213_8.412	-0.0161694	0.00188759	4.51e-16	7.75e-16	Age
V5151	704.33682_8.643	Unannotated, 704.33682_8.643	0.0156426	0.00260476	3.08e-09	4.52e-09	Age
V5273	718.47217_8.031	Unannotated, 718.47217_8.031	-0.00109693	0.00605408	0.856403	0.868499	Age
V5277	718.5298_7.222	Unannotated, 718.5298_7.222	0.0915823	0.0111864	1.75e-15	2.93e-15	Age
V5431	734.60377_9.658	Unannotated, 734.60377_9.658	-0.0360679	0.00284502	1.22e-31	2.73e-31	Age
V5706	762.49818_7.924	Unannotated, 762.49818_7.924	0.237797	0.0079879	3.06e-106	3.78e-105	Age
V5812	772.32409_8.641	Unannotated, 772.32409_8.641	0.0267043	0.00281575	8e-20	1.51e-19	Age
V5841	774.56239_9.299	Unannotated, 774.56239_9.299	0.0161791	0.00396115	5.16e-05	6.64e-05	Age
V5855	776.51362_8.011	Unannotated, 776.51362_8.011	0.183513	0.00667098	1.54e-96	1.46e-95	Age
V5997	790.5295_8.096	Unannotated, 790.5295_8.096	0.125824	0.00506508	1.28e-84	9.41e-84	Age
V6133	802.59368_9.193	Unannotated, 802.59368_9.193	-0.557845	0.019536	3.58e-101	3.67e-100	Age
V6145	804.5447_8.18	Unannotated, 804.5447_8.18	0.0773963	0.00406528	1.08e-58	3.87e-58	Age
V618	169.09439_0.713	Unannotated, 169.09439_0.713	-0.108305	0.00523927	3.04e-66	1.28e-65	Age
V6209	810.3139_4.833	Unannotated, 810.3139_4.833	0.086359	0.00518104	1.34e-48	3.87e-48	Age
V6648	844.51806_8.19	Unannotated, 844.51806_8.19	-0.00539516	0.00198686	0.00683467	0.00815165	Age
V713	178.91971_1.002	Unannotated, 178.91971_1.002	0.00112428	0.00372707	0.766577	0.781822	Age
V742	181.96585_0.764	Unannotated, 181.96585_0.764	0.0345421	0.00375848	9.2e-19	1.67e-18	Age
V790	187.00649_5.032	Unannotated, 187.00649_5.032	0.00745764	0.00704322	0.288643	0.309322	Age
V892	196.86473_0.754	Unannotated, 196.86473_0.754	0.0263652	0.00543722	1.78e-06	2.43e-06	Age
V937	201.03742_1.018	Unannotated, 201.03742_1.018	-0.00435399	0.00548983	0.421302	0.442244	Age
V938	201.03753_1.312	Unannotated, 201.03753_1.312	-0.00568988	0.00500543	0.252479	0.271377	Age
V972	203.02035_0.762	Unannotated, 203.02035_0.762	0.285954	0.0143465	5.82e-63	2.27e-62	Age
V973	203.05216_0.782	Unannotated, 203.05216_0.782	0.0671287	0.00376239	2.14e-53	6.73e-53	Age
V1111	215.12841_6.798	Unannotated, 215.12841_6.798	-0.106748	0.00415751	3.84e-88	3.14e-87	Age
V1309	233.07552_6.072	Unannotated, 233.07552_6.072	-0.169592	0.00705012	7.41e-82	5.02e-81	Age
V1627	263.19993_7.848	Unannotated, 263.19993_7.848	-0.0301377	0.0054428	4.91e-08	6.88e-08	Age
V1820	283.15338_7.075	Unannotated, 283.15338_7.075	-0.0553076	0.00782919	6.78e-12	1.06e-11	Age
V1868	287.09968_4.531	Unannotated, 287.09968_4.531	0.0146681	0.00579164	0.0112039	0.0131444	Age
V2034	303.23109_8.252	Unannotated, 303.23109_8.252	-0.152211	0.00777483	2.76e-61	1.04e-60	Age
V2233	323.25902_8.394	Unannotated, 323.25902_8.394	-0.269283	0.0102361	8.61e-91	7.54e-90	Age
V2238	325.21055_8.957	Unannotated, 325.21055_8.957	0.0641118	0.00624135	2.33e-22	4.65e-22	Age
V2256	327.22619_9.116	Unannotated, 327.22619_9.116	0.142277	0.00825036	3.52e-51	1.06e-50	Age
V2261	327.23099_8.181	Unannotated, 327.23099_8.181	-0.297723	0.00824361	1.18e-131	2.65e-130	Age
V2372	337.27284_8.185	Unannotated, 337.27284_8.185	-0.141317	0.00472737	3.46e-107	4.43e-106	Age
V2492	349.21066_8.944	Unannotated, 349.21066_8.944	0.0245483	0.00525988	3.6e-06	4.85e-06	Age
V2566	357.2782_7.541	Unannotated, 357.2782_7.541	0.0104704	0.00779846	0.180537	0.199053	Age
V2969	396.31042_7.608	Unannotated, 396.31042_7.608	0.0568553	0.00582387	1.98e-20	3.78e-20	Age
V3065	409.25559_8.236	Unannotated, 409.25559_8.236	0.134122	0.00528749	2.59e-85	1.98e-84	Age
V3233	437.2903_7.85	Unannotated, 437.2903_7.85	-0.0018277	0.0113208	0.866226	0.875986	Age
V3386	465.24694_7.467	Unannotated, 465.24694_7.467	0.19762	0.0109573	5.19e-55	1.69e-54	Age
V3449	477.30344_8.861	Unannotated, 477.30344_8.861	0.00608426	0.00467347	0.1957	0.214196	Age
V3474	481.24399_6.245	Unannotated, 481.24399_6.245	-0.0147141	0.00457797	0.0013482	0.00164627	Age
V3486	483.25937_6.349	Unannotated, 483.25937_6.349	-0.0211279	0.0049754	2.51e-05	3.3e-05	Age
V3661	511.28691_7.32	Unannotated, 511.28691_7.32	0.252586	0.00873552	1.03e-101	1.09e-100	Age
V3664	511.29162_6.967	Unannotated, 511.29162_6.967	-0.009002	0.00559962	0.107579	0.121069	Age
V3760	525.26999_6.18	Unannotated, 525.26999_6.18	0.0127441	0.00478144	0.00781225	0.00928675	Age
V3857	539.31813_7.584	Unannotated, 539.31813_7.584	0.249228	0.00745588	2.22e-120	3.98e-119	Age
V3890	543.28029_5.825	Unannotated, 543.28029_5.825	0.000656299	0.00434557	0.870644	0.877981	Age
V3924	547.15907_7.394	Unannotated, 547.15907_7.394	-0.0451624	0.0105731	2.6e-05	3.41e-05	Age
V3957	551.32213_7.67	Unannotated, 551.32213_7.67	0.0474023	0.00508985	7.92e-19	1.45e-18	Age
V444	150.0014_8.372	Unannotated, 150.0014_8.372	-0.11497	0.00653477	7.85e-52	2.43e-51	Age
V4749	655.38065_7.922	Unannotated, 655.38065_7.922	0.175787	0.00937696	5e-58	1.78e-57	Age
V68	107.0498_5.031	Unannotated, 107.0498_5.031	0.0107045	0.00654675	0.102821	0.116078	Age
V798	187.09606_4.548	Unannotated, 187.09606_4.548	0.0501558	0.00464571	3.48e-24	7.14e-24	Age
V932	200.04016_0.726	Unannotated, 200.04016_0.726	-0.0789136	0.00378466	3.27e-68	1.47e-67	Age
V2161	316.24756_6.819	Unannotated, 316.24756_6.819	0.0641541	0.00644642	3.18e-21	6.27e-21	Age
V4079	568.33814_8.193	Unannotated, 568.33814_8.193	-0.0648541	0.00609329	1.21e-23	2.47e-23	Age
V4446	612.33115_8.191	Unannotated, 612.33115_8.191	-0.0575758	0.00644648	1.26e-17	2.23e-17	Age
