# Supplementary material for: Aging-linked systemic lipid signature is reprogrammed by caloric restriction in rhesus monkeys
Source: Mol Syst Biol. 2025 Dec 10;22(2):281–305. doi: 10.1038/s44320-025-00177-3 (PMC12864875; doi:10.1038/s44320-025-00177-3)
Supplement: Supplementary file 8 — Source data Fig. 6 [file 44320_2025_177_MOESM8_ESM.zip › MSB-2025-13100_SourceDataforFigure6/6E/7E_VolcanoPlot_AgeSex.xlsx]

## Sheet: Sheet1
Biomolecule associations with age and sex interactions were assessed using linear mixed-effects models: log2(Biomolecule abundance) ~ Diet + Age + Sex + (Age:Diet)+(Age:Sex)+ (Diet:Sex) + (1 | Monkey ID). Monkey ID was included as a random intercept to account for individual variability. Significance was tested via ANOVA chi-squared test (χ²), and p-values were adjusted using the Benjamini-Hochbe…
Index	mz_RT	Feature	Effect_Size	Std_Error	p_value	adjusted_p_value	Covariable
V1029	206.13822_1.818	Panthenol	-0.00204518	0.0146356	0.883972	0.902737	Age:Sex
V1057	209.07935_6.072	Unannotated, V1057	-0.0217789	0.010265	0.0323469	0.0609366	Age:Sex
V1069	210.84238_0.749	Unannotated, V1069	0.0188085	0.00675447	0.00542441	0.0132707	Age:Sex
V1111	215.12841_6.798	Unannotated, V1111	-0.0360078	0.00847334	2.18e-05	0.000111899	Age:Sex
V1129	217.10749_5.475	Unannotated, V1129	0.124606	0.0176616	6.17e-12	1.23e-10	Age:Sex
V1145	219.02618_0.772	Unannotated, V1145	0.0423854	0.00922337	5.46e-06	3.27e-05	Age:Sex
V120	1167.69929_9.177	Unannotated, V120	0.0277806	0.00662939	2.91e-05	0.000137247	Age:Sex
V1226	225.98675_0.773	Unannotated, V1226	-0.0153773	0.0151362	0.30331	0.394523	Age:Sex
V1228	226.01731_5.423	Unannotated, V1228	0.0448528	0.0171646	0.00852723	0.0198784	Age:Sex
V1259	229.14282_7.145	Unannotated, V1259	0.035937	0.0101821	0.000426966	0.00136858	Age:Sex
V1263	229.14402_7.062	Dodecanedioic acid	-0.0476866	0.00583649	1.91e-15	9.82e-14	Age:Sex
V1289	231.15855_6.072	Unannotated, V1289	-0.0216338	0.0117517	0.0625399	0.10299	Age:Sex
V1307	232.97484_1.311	Unannotated, V1307	-0.00844997	0.0108997	0.436164	0.532595	Age:Sex
V1309	233.07552_6.072	Unannotated, V1309	-0.0334121	0.0144962	0.0204067	0.0416251	Age:Sex
V1314	233.13782_5.794	Unannotated, V1314	0.0535317	0.0107107	9.77e-07	7.57e-06	Age:Sex
V1359	239.16352_6.753	Unannotated, V1359	0.0306048	0.0155189	0.0490724	0.0852879	Age:Sex
V1422	245.13896_6.18	Unannotated, V1422	0.0803168	0.0187315	1.99e-05	0.000103588	Age:Sex
V144	120.06531_0.782	Unannotated, V144	-0.0158179	0.00730097	0.0306341	0.059127	Age:Sex
V147	120.08054_1.688	Unannotated, V147	-0.0243559	0.0127254	0.0585132	0.0972511	Age:Sex
V1527	257.17406_7.501	Unannotated, V1527	0.0533232	0.0155608	0.000654574	0.00197472	Age:Sex
V1528	257.17408_6.753	Unannotated, V1528	0.100012	0.0291891	0.000596975	0.00183175	Age:Sex
V1533	257.17543_7.443	Tetradecanedioic acid	-0.0228597	0.0140522	0.0971024	0.153139	Age:Sex
V1544	257.22568_6.966	Unannotated, V1544	-0.00455339	0.0111785	0.688002	0.757646	Age:Sex
V1547	257.22578_7.343	Unannotated, V1547	-0.0529933	0.0145951	0.000317424	0.00108529	Age:Sex
V1551	258.1097_0.766	Glycerophosphocholine	-0.00706064	0.0103732	0.487169	0.579119	Age:Sex
V1595	261.14403_4.449	Unannotated, V1595	0.00492403	0.0149528	0.752556	0.804071	Age:Sex
V1627	263.19993_7.848	Unannotated, V1627	-0.00836111	0.0113105	0.460253	0.554466	Age:Sex
V1640	265.11779_4.534	N-Phenylacetylglutamine	-0.0144038	0.0128362	0.257272	0.340815	Age:Sex
V1649	267.07355_0.852	Inosine	-0.0660779	0.0277188	0.0189823	0.0389408	Age:Sex
V1664	268.80131_0.748	Unannotated, V1664	0.0179345	0.00710952	0.011653	0.0264774	Age:Sex
V1666	268.97765_1.312	Unannotated, V1666	-0.00448471	0.00855638	0.60328	0.685372	Age:Sex
V1695	271.18966_7.007	Unannotated, V1695	0.0174321	0.0137375	0.202518	0.285114	Age:Sex
V1698	271.22717_8.714	16-Hydroxyhexadecanoic acid	-0.030004	0.00564761	1.37e-07	1.23e-06	Age:Sex
V170	123.05506_0.92	Nicotinamide	0.00313616	0.00830255	0.710643	0.777808	Age:Sex
V1709	273.16907_5.799	Unannotated, V1709	0.00760919	0.025	0.751277	0.804071	Age:Sex
V1711	273.22061_6.955	Unannotated, V1711	-0.0647694	0.00969019	7.56e-11	1.18e-09	Age:Sex
V1779	279.19601_7.848	Unannotated, V1779	-0.0100608	0.0140234	0.474218	0.567481	Age:Sex
V1788	279.23262_8.963	Linoleic acid	-0.141364	0.0184237	9.16e-14	3.29e-12	Age:Sex
V1811	281.24819_9.12	Unannotated, V1811	-0.128758	0.0195368	1.04e-10	1.5e-09	Age:Sex
V1820	283.15338_7.075	Unannotated, V1820	0.051175	0.0159567	0.00154137	0.00439169	Age:Sex
V186	125.09686_6.071	Unannotated, V186	-0.0240026	0.0113217	0.0324203	0.0609366	Age:Sex
V1868	287.09968_4.531	Unannotated, V1868	-0.0252137	0.011954	0.0339378	0.0631278	Age:Sex
V1889	288.21629_6.197	O-Octanoyl-L-carnitine	-0.0352573	0.0125876	0.00533811	0.0132164	Age:Sex
V1894	289.16508_5.799	Unannotated, V1894	0.0370708	0.034664	0.277568	0.365008	Age:Sex
V1896	289.21564_7.079	Testosterone	0.0247446	0.0114344	0.0327353	0.0612082	Age:Sex
V2034	303.23109_8.252	Unannotated, V2034	-0.0636499	0.0158654	6.41e-05	0.000280462	Age:Sex
V2068	309.08163_4.526	Unannotated, V2068	-0.012964	0.00958253	0.170194	0.245093	Age:Sex
V2136	314.23175_6.572	Unannotated, V2136	-0.0548045	0.0114414	2.23e-06	1.54e-05	Age:Sex
V2161	316.24756_6.819	Unannotated, V2161	-0.0612653	0.0130278	3.33e-06	2.17e-05	Age:Sex
V2203	319.22768_8.254	Unannotated, V2203	-0.0647272	0.0164103	8.29e-05	0.000334245	Age:Sex
V2233	323.25902_8.394	Unannotated, V2233	-0.133556	0.0203365	1.04e-10	1.5e-09	Age:Sex
V2238	325.21055_8.957	Unannotated, V2238	-0.0653001	0.0125273	2.71e-07	2.26e-06	Age:Sex
V2256	327.22619_9.116	Unannotated, V2256	-0.0787903	0.0166547	2.99e-06	2.02e-05	Age:Sex
V2261	327.23099_8.181	Unannotated, V2261	-0.0249822	0.0169968	0.135368	0.204189	Age:Sex
V2281	329.21044_5.963	Unannotated, V2281	-0.0353484	0.0100577	0.000444121	0.00141097	Age:Sex
V2313	331.22616_5.999	Unannotated, V2313	-0.0157657	0.00829197	0.0549082	0.0925448	Age:Sex
V2315	331.2624_8.438	Docosapentaenoic acid/FA 22:5	-0.11494	0.0178066	1.93e-10	2.57e-09	Age:Sex
V2372	337.27284_8.185	Unannotated, V2372	-0.0301797	0.00971233	0.00179099	0.00506272	Age:Sex
V2384	339.23216_8.888	2,2'-Methylenebis(4-methyl-6-tert-butylphenol)	-0.00543891	0.0332278	0.883452	0.902737	Age:Sex
V2478	347.22108_6.123	Unannotated, V2478	-0.0104929	0.00967149	0.274564	0.362384	Age:Sex
V2479	347.22112_5.964	cortisone derivative1	-0.0477892	0.0120066	7.14e-05	0.000305112	Age:Sex
V2492	349.21066_8.944	Unannotated, V2492	-0.0263486	0.010792	0.0148906	0.0316314	Age:Sex
V2547	355.28324_8.666	1-Linoleoyl glycerol_(needs confirmation)	-0.0277369	0.015584	0.0745308	0.120525	Age:Sex
V2565	357.27817_7.945	Docosahexaenoic acid ethyl ester_peaksplit_avg	0.0105235	0.0177258	0.553781	0.633144	Age:Sex
V2566	357.2782_7.541	Unannotated, V2566	0.039122	0.0160226	0.0148785	0.0316314	Age:Sex
V2570	357.2992_8.845	Monoolein	-0.0566744	0.0152892	0.0002212	0.000818667	Age:Sex
V2596	361.20041_6.102	Cortisone	0.00277817	0.00607132	0.644545	0.723099	Age:Sex
V2615	363.21595_6.234	Cortisol	-0.0225291	0.00738203	0.00219266	0.00596338	Age:Sex
V2677	369.22759_6.786	Thromboxane B2	-0.00897513	0.0141275	0.528332	0.60792	Age:Sex
V2692	369.35086_8.925	Unannotated, V2692	2.9e-05	0.00937903	0.990459	0.993225	Age:Sex
V2803	376.22501_7.878	S1P d18:2	-0.00179261	0.00609361	0.769376	0.812371	Age:Sex
V2839	380.25545_8.144	S1P d18:1	-0.00387201	0.00576253	0.506305	0.594116	Age:Sex
V2891	385.3459_10.111	Unannotated, V2891	-0.033377	0.0120485	0.00547093	0.0132707	Age:Sex
V2904	387.1797_7.094	Bis(methylbenzylidene)sorbitol	0.0422279	0.0140327	0.00305874	0.00795715	Age:Sex
V2908	387.20175_6.923	Unannotated, V2908	0.0962059	0.0173651	4.25e-08	4.36e-07	Age:Sex
V2932	391.28461_7.945	Unannotated, V2932	0.0245261	0.0196282	0.211366	0.295254	Age:Sex
V2933	391.28468_7.543	Deoxycholic acid isomer_(needs confirmation)	0.0349874	0.018043	0.0521972	0.0888095	Age:Sex
V2969	396.31042_7.608	Unannotated, V2969	-0.0693187	0.0115919	5.63e-09	6.52e-08	Age:Sex
V300	133.06064_0.73	Asparagine	0.00177756	0.0152356	0.891159	0.906306	Age:Sex
V3003	400.34155_8.049	AC 16:0	-0.0301051	0.00801495	0.000201921	0.0007551	Age:Sex
V3052	407.28012_7.442	Muricholic acid_(needs confirmation)	0.00407076	0.0271228	0.87664	0.901759	Age:Sex
V3065	409.25559_8.236	Unannotated, V3065	0.0211708	0.0108877	0.0496523	0.0852879	Age:Sex
V3068	410.32584_7.945	Unannotated, V3068	0.0161968	0.0164991	0.326238	0.418284	Age:Sex
V3088	413.30445_8.527	Testosterone cypionate	-0.0510947	0.0226339	0.0229795	0.0463464	Age:Sex
V3119	417.2477_7.152	Unannotated, V3119	0.0546996	0.0129425	2.77e-05	0.000134148	Age:Sex
V314	134.04464_0.767	L-Aspartic acid	-0.0630914	0.0124477	4.95e-07	4.04e-06	Age:Sex
V3146	424.34154_7.931	AC 18:2	-0.0459107	0.00804523	2.26e-08	2.46e-07	Age:Sex
V3152	426.35712_8.14	AC 18:1	-0.0582139	0.00960323	2.87e-09	3.56e-08	Age:Sex
V3158	427.28102_8.707	Unannotated, V3158	0.0120753	0.0188537	0.51776	0.599599	Age:Sex
V3205	431.26334_7.313	Unannotated, V3205	0.128283	0.0191186	5.12e-11	8.36e-10	Age:Sex
V3206	431.31493_7.961	Unannotated, V3206	0.167641	0.0167886	1.4e-21	5.02e-19	Age:Sex
V3211	431.38762_9.232	DL-Tocopherol	0.0031479	0.00736148	0.655293	0.732086	Age:Sex
V3222	433.2358_8.23	Unannotated, V3222	0.0327268	0.0143412	0.0240784	0.0482913	Age:Sex
V3225	435.25123_8.396	LysoPE 16:0	0.00440281	0.0139053	0.763418	0.810629	Age:Sex
V3233	437.2903_7.85	Unannotated, V3233	0.0223624	0.0234515	0.33422	0.425479	Age:Sex
V3235	438.29711_8.554	Unannotated, V3235	-0.0156514	0.0124644	0.205101	0.287622	Age:Sex
V3265	445.27871_7.463	Unannotated, V3265	0.169572	0.0242454	8.46e-12	1.52e-10	Age:Sex
V3293	448.30668_7.384	Glycochenodeoxycholic acid	-0.0448584	0.0242727	0.0618204	0.102274	Age:Sex
V3313	452.27815_8.386	LysoPE 16:0	0.0147538	0.00881595	0.0929754	0.147691	Age:Sex
V3331	457.23567_8.253	Unannotated, V3331	0.0318136	0.0157911	0.0427519	0.0770399	Age:Sex
V3386	465.24694_7.467	Unannotated, V3386	0.118765	0.0220212	9.41e-08	8.66e-07	Age:Sex
V3387	465.24974_6.953	Unannotated, V3387	-0.0746668	0.0109805	3.86e-11	6.59e-10	Age:Sex
V3389	465.30447_8.924	Unannotated, V3389	0.00438459	0.00672655	0.507543	0.594116	Age:Sex
V3394	466.32832_8.844	Unannotated, V3394	-0.0127678	0.0122122	0.29047	0.38058	Age:Sex
V3400	467.2652_7.342	Unannotated, V3400	-0.0539427	0.0130051	4.08e-05	0.000185352	Age:Sex
V3407	468.30758_7.968	LysoPC 14:0	-0.0147218	0.00749434	0.0463875	0.0816329	Age:Sex
V3441	476.27831_8.257	LysoPE 18:2	-0.000150257	0.00697285	0.999703	0.999703	Age:Sex
V3449	477.30344_8.861	Unannotated, V3449	-0.0174633	0.00966522	0.0726351	0.117991	Age:Sex
V3453	478.29368_8.463	LysoPE 18:1	-0.0214625	0.00934121	0.0214781	0.043563	Age:Sex
V3459	479.31934_8.985	Unannotated, V3459	0.0121891	0.00846613	0.149301	0.220572	Age:Sex
V3469	480.344_8.484	Unannotated, V3469	-0.0522081	0.0121546	1.81e-05	9.84e-05	Age:Sex
V3474	481.24399_6.245	Unannotated, V3474	-0.0392883	0.00929236	2.89e-05	0.000137247	Age:Sex
V3480	482.32321_8.15	LysoPC 15:0	-0.0300599	0.0080146	0.000169833	0.000641791	Age:Sex
V3482	482.35931_8.476	Unannotated, V3482	-0.0557283	0.0129882	1.85e-05	9.91e-05	Age:Sex
V3486	483.25937_6.349	Unannotated, V3486	-0.0327347	0.010176	0.00140857	0.00404541	Age:Sex
V3488	484.28966_6.953	Unannotated, V3488	-0.0749213	0.0104173	3.06e-12	7.33e-11	Age:Sex
V3497	486.30542_7.341	Unannotated, V3497	-0.0556607	0.0120443	5.07e-06	3.08e-05	Age:Sex
V3514	489.24512_6.955	Unannotated, V3514	-0.0716259	0.00996823	3.33e-12	7.48e-11	Age:Sex
V353	138.06591_1.278	Isoniazid	-0.00881876	0.0140047	0.51137	0.594116	Age:Sex
V3550	494.32317_8.076	LysoPC 16:1	-0.0424124	0.00819611	2.63e-07	2.25e-06	Age:Sex
V3563	496.33854_8.329	LysoPC 16:0	-0.022678	0.00571144	7.29e-05	0.000307795	Age:Sex
V3579	498.28935_7.003	Taurochenodeoxycholic acid_1	-0.0614601	0.0248064	0.0129344	0.0284874	Age:Sex
V3580	498.28949_7.138	Taurochenodeoxycholic acid_2_(needs confirmation)	-0.0437567	0.0277963	0.112559	0.174175	Age:Sex
V3589	500.27781_8.264	LysoPE 20:4	0.00452036	0.00691301	0.505909	0.594116	Age:Sex
V3596	501.30685_7.453	Unannotated, V3596	0.0518658	0.0251283	0.0375838	0.0684904	Age:Sex
V3636	508.33868_8.249	LysoPC 17:1	-0.0384337	0.00898882	1.98e-05	0.000103588	Age:Sex
V3638	508.37507_8.544	Unannotated, V3638	-0.0600806	0.0123394	1.28e-06	9.58e-06	Age:Sex
V3639	508.37522_8.783	Unannotated, V3639	-0.0241112	0.0114929	0.0343728	0.0636074	Age:Sex
V3654	510.35435_8.489	LysoPC 17:0	-0.0356589	0.00939503	0.000144481	0.000557727	Age:Sex
V3656	510.39066_8.779	Unannotated, V3656	-0.0550237	0.0130166	2.49e-05	0.000122274	Age:Sex
V3661	511.28691_7.32	Unannotated, V3661	0.031766	0.0180543	0.0766279	0.123361	Age:Sex
V3664	511.29162_6.967	Unannotated, V3664	0.000980171	0.0114373	0.924806	0.937868	Age:Sex
V3667	512.29905_7.967	LysoPC 14:0	-0.0184569	0.00792976	0.0185374	0.0383702	Age:Sex
V3669	512.33367_8.069	LysoPC 16:1	0.0907959	0.0119206	1.11e-13	3.63e-12	Age:Sex
V3705	518.32317_8.022	LysoPC 18:3	-0.0081742	0.00962531	0.386801	0.483838	Age:Sex
V3713	520.33865_8.199	LysoPC 18:2	-0.0260966	0.00565263	4.5e-06	2.83e-05	Age:Sex
V3717	520.34689_7.454	LysoPC 20:5	0.0503664	0.0251425	0.0435309	0.0773643	Age:Sex
V3727	522.3544_8.406	LysoPC 18:1	-0.0416841	0.00759867	5.26e-08	5.25e-07	Age:Sex
V3743	524.33583_8.484	Unannotated, V3743	-0.0418834	0.0117237	0.000344847	0.00116793	Age:Sex
V3760	525.26999_6.18	Unannotated, V3760	-0.0144802	0.00992393	0.138031	0.206471	Age:Sex
V3768	526.315_8.151	LysoPC 15:0	-0.00566177	0.00581048	0.320951	0.41298	Age:Sex
V3782	529.33822_7.713	Unannotated, V3782	0.0527076	0.0275004	0.0537686	0.0910515	Age:Sex
V3785	530.30375_8.328	Unannotated, V3785	-0.00881547	0.0032153	0.00587651	0.0140644	Age:Sex
V38	104.10687_0.753	Choline	-0.0630721	0.0108057	7.73e-09	8.68e-08	Age:Sex
V3804	533.23681_6.953	Unannotated, V3804	-0.068342	0.0103882	1.52e-10	2.1e-09	Age:Sex
V3806	533.29137_8.923	Unannotated, V3806	0.00808773	0.00661275	0.215713	0.300159	Age:Sex
V3811	534.29395_8.329	Unannotated, V3811	-0.0142117	0.00389536	0.000264591	0.000931256	Age:Sex
V3829	536.36994_8.557	Unannotated, V3829	-0.0305523	0.0100093	0.00219196	0.00596338	Age:Sex
V3832	536.40643_8.812	Unannotated, V3832	-0.0611333	0.0139238	1.2e-05	6.75e-05	Age:Sex
V3839	538.31485_8.076	LysoPC 16:1	-0.029035	0.00797931	0.000262051	0.000931256	Age:Sex
V3854	539.24945_6.122	Unannotated, V3854	-0.0214575	0.0100441	0.0322527	0.0609366	Age:Sex
V3855	539.24973_5.963	Unannotated, V3855	-0.0358845	0.00891452	5.88e-05	0.000260416	Age:Sex
V3857	539.31813_7.584	Unannotated, V3857	0.0368117	0.0153934	0.016287	0.0343942	Age:Sex
V3860	540.33305_8.327	LysoPC 16:0	0.00139833	0.00551755	0.806806	0.845943	Age:Sex
V3890	543.28029_5.825	Unannotated, V3890	-0.00828003	0.00903687	0.349425	0.443263	Age:Sex
V3903	544.33789_8.205	LysoPC 20:4	-0.0133901	0.00618193	0.0297166	0.0576664	Age:Sex
V3918	546.35357_8.329	LysoPC 20:3	-0.0233421	0.00813279	0.00397451	0.0101918	Age:Sex
V3924	547.15907_7.394	Unannotated, V3924	0.0417516	0.0217341	0.0554209	0.0929724	Age:Sex
V3934	548.36991_8.495	LysoPC 20:2	-0.0242959	0.0100628	0.0148337	0.0316314	Age:Sex
V3954	550.38572_8.686	LysoPC 20:1	-0.0422746	0.00975318	1.47e-05	8.14e-05	Age:Sex
V3957	551.32213_7.67	Unannotated, V3957	-0.00397574	0.0105828	0.70292	0.771707	Age:Sex
V3970	552.33012_8.248	LysoPC 17:1	-0.0264453	0.00745768	0.000374215	0.00124519	Age:Sex
V3972	552.36662_8.542	Unannotated, V3972	-0.0600166	0.0123409	1.31e-06	9.61e-06	Age:Sex
V3973	552.40115_8.915	LysoPC 20:0	-0.0319667	0.00937678	0.000635484	0.00193338	Age:Sex
V3981	554.34612_8.49	LysoPC 17:0	-0.0230355	0.00836079	0.00556976	0.0134198	Age:Sex
V399	146.0598_5.796	4-Indolecarbaldehyde	-0.0257764	0.0133289	0.0513788	0.0878333	Age:Sex
V3998	558.29405_8.201	Unannotated, V3998	-0.0222626	0.00535546	3.6e-05	0.000165828	Age:Sex
V4013	560.30556_5.984	Unannotated, V4013	-0.00947257	0.0083695	0.248172	0.333685	Age:Sex
V4014	560.31003_8.406	Unannotated, V4014	-0.0393161	0.00799722	9.91e-07	7.57e-06	Age:Sex
V4024	562.31484_8.025	LysoPC 18:3	-0.00775053	0.00804402	0.329949	0.421536	Age:Sex
V4025	562.32514_8.643	Unannotated, V4025	-0.0121367	0.00452509	0.00688327	0.0163649	Age:Sex
V4049	564.33238_8.199	LysoPC 18:2	-0.0122636	0.00581251	0.03568	0.0656878	Age:Sex
V405	146.9824_0.989	Unannotated, V405	-0.000361428	0.0071746	0.957637	0.963759	Age:Sex
V4065	566.34775_8.406	LysoPC 18:1	-0.0346431	0.00623078	3.41e-08	3.6e-07	Age:Sex
V4069	567.31723_7.375	Unannotated, V4069	-0.0300165	0.0158283	0.0563954	0.0941672	Age:Sex
V4071	567.31758_7.288	Unannotated, V4071	-0.0367983	0.0147382	0.0122226	0.0272541	Age:Sex
V4079	568.33814_8.193	Unannotated, V4079	0.044383	0.0124454	0.0003835	0.0012516	Age:Sex
V4080	568.36375_8.643	LysoPC 18:0	-0.0106294	0.00531332	0.0429192	0.0770399	Age:Sex
V4110	572.36996_8.452	LysoPC 22:4	-0.0255118	0.00833731	0.00211138	0.00583066	Age:Sex
V4111	572.43609_7.267	Unannotated, V4111	0.143953	0.0187767	6.26e-14	2.81e-12	Age:Sex
V4144	576.40144_8.766	LysoPC 22:2	-0.0189622	0.00759712	0.0118915	0.0266814	Age:Sex
V4146	576.40966_7.968	Unannotated, V4146	-0.0124447	0.0133516	0.354199	0.447737	Age:Sex
V4154	577.51765_9.367	Unannotated, V4154	0.0185878	0.0103342	0.0700416	0.114295	Age:Sex
V4168	578.41691_8.921	LysoPC 22:1	-0.0173201	0.00682858	0.0105834	0.0243555	Age:Sex
V4195	580.43253_9.13	LysoPC 22:0	-0.0357589	0.00921393	0.000104503	0.00040779	Age:Sex
V4208	582.3769_8.783	LysoPC 19:0	-0.0220954	0.00869345	0.0104514	0.0242068	Age:Sex
V423	148.07536_5.424	5-Methoxyindole	0.0239488	0.0110875	0.0294818	0.0575216	Age:Sex
V4247	588.33086_8.208	LysoPC 20:4	-0.00168006	0.00589533	0.774676	0.815568	Age:Sex
V4264	590.34658_8.329	LysoPC 20:3	-0.0176884	0.00855551	0.0373432	0.068399	Age:Sex
V4288	592.36167_8.495	LysoPC 20:2	-0.0169201	0.01	0.0858684	0.137619	Age:Sex
V4302	594.37704_8.686	LysoPC 20:1	-0.0418542	0.00938704	8.39e-06	4.86e-05	Age:Sex
V4307	595.2887_8.027	LysoPI 18:2	-0.0581764	0.00811033	2.11e-12	5.42e-11	Age:Sex
V4316	596.39286_8.913	LysoPC 20:0	-0.0325889	0.00917442	0.000374599	0.00124519	Age:Sex
V4333	599.32059_8.451	LysoPI 18:0	-0.0409407	0.0156502	0.00848023	0.0198784	Age:Sex
V4376	603.53266_9.593	Unannotated, V4376	0.00183959	0.00966117	0.820547	0.853845	Age:Sex
V4395	605.40574_9.234	Unannotated, V4395	0.00695858	0.009147	0.434553	0.532439	Age:Sex
V4409	606.41988_7.704	Unannotated, V4409	-0.154243	0.0360063	2.33e-05	0.000116003	Age:Sex
V4410	606.44822_9.124	Unannotated, V4410	-0.00411429	0.00755521	0.574052	0.654237	Age:Sex
V4421	608.31834_8.327	Unannotated, V4421	-0.00279583	0.00370214	0.444437	0.537215	Age:Sex
V4428	608.4638_9.311	LysoPC 24:0	-0.0186629	0.00797472	0.0185973	0.0383702	Age:Sex
V4429	608.52321_9.641	DG 34:3	0.0212345	0.011458	0.063596	0.104251	Age:Sex
V4435	610.30739_8.203	Unannotated, V4435	-0.00663588	0.00481857	0.17136	0.245093	Age:Sex
V4437	610.53906_9.721	DG 34:2	-0.00439579	0.0099605	0.658674	0.732086	Age:Sex
V444	150.0014_8.372	Unannotated, V444	-0.037712	0.0133606	0.00480812	0.0119869	Age:Sex
V4445	612.32356_8.408	Unannotated, V4445	-0.0286454	0.00576898	7.75e-07	6.18e-06	Age:Sex
V4446	612.33115_8.191	Unannotated, V4446	0.0604821	0.0130469	4.38e-06	2.81e-05	Age:Sex
V445	150.0135_0.748	Unannotated, V445	-0.0363768	0.00753519	1.61e-06	1.16e-05	Age:Sex
V4468	614.57053_9.871	DG 16:0_18:0	0.0406665	0.0103435	8.67e-05	0.0003458	Age:Sex
V447	150.05804_1.402	Unannotated, V447	0.0931904	0.0235174	7.44e-05	0.000310641	Age:Sex
V4481	616.36167_8.451	LysoPC 22:4	-0.0127884	0.00817522	0.113431	0.174772	Age:Sex
V4487	617.51242_9.664	DG 36:4	0.0178739	0.0141825	0.201509	0.28481	Age:Sex
V4510	620.43569_7.817	Unannotated, V4510	-0.0823621	0.0234306	0.00050544	0.00159169	Age:Sex
V4533	622.61194_9.883	Cer[NS] d40:1	-0.0370641	0.008019	4.87e-06	3.01e-05	Age:Sex
V4545	624.44576_9.232	Unannotated, V4545	0.00337958	0.00861904	0.68329	0.754772	Age:Sex
V457	151.03948_4.952	Methyl salicylate_1_(needs confirmation)	-0.0156912	0.0126007	0.22747	0.314083	Age:Sex
V4599	632.31855_8.202	Unannotated, V4599	-0.00495844	0.00413728	0.231355	0.315666	Age:Sex
V4612	634.33386_8.409	Unannotated, V4612	-0.0273294	0.0050707	8.71e-08	8.23e-07	Age:Sex
V4618	634.45117_7.918	Unannotated, V4618	-0.101275	0.0165532	2.12e-09	2.72e-08	Age:Sex
V4621	634.53877_9.66	DG 36:4	0.030972	0.0125818	0.0134731	0.029493	Age:Sex
V4624	636.34945_8.643	Unannotated, V4624	-0.00802317	0.00324519	0.0125898	0.0278995	Age:Sex
V4630	636.55452_9.731	DG 18:2_18:1	0.0132455	0.0114428	0.244474	0.329949	Age:Sex
V4632	636.62756_9.928	Cer[NS] d18:1_23:0	-0.00896187	0.00744383	0.231586	0.315666	Age:Sex
V4640	638.57044_9.801	DG 36:2	-0.00517337	0.0109285	0.634659	0.71424	Age:Sex
V4650	640.58608_9.878	DG 18:1_18:0	-0.0168301	0.0113852	0.139139	0.207265	Age:Sex
V4708	648.62754_9.881	Cer[NS] d42:2	-0.0101098	0.00740152	0.173722	0.247484	Age:Sex
V4725	650.64311_9.973	Cer[NS] d18:1_24:0	-0.0240442	0.00672194	0.000378946	0.00124809	Age:Sex
V4749	655.38065_7.922	Unannotated, V4749	-0.12911	0.0183705	8.36e-12	1.52e-10	Age:Sex
V4818	664.65899_10.01	Cer[NS] d43:1	0.000323158	0.00667849	0.958176	0.963759	Age:Sex
V4867	668.65365_9.916	Cer[NS] d42:1	-0.0233633	0.0092329	0.0118219	0.0266814	Age:Sex
V4893	673.52649_9.141	SM d32:2	0.0302338	0.00762249	8.14e-05	0.000332271	Age:Sex
V4900	674.50378_7.306	Unannotated, V4900	0.183054	0.0214118	9.47e-17	6.8e-15	Age:Sex
V4906	675.54212_9.271	SM d32:1	0.0181524	0.00651358	0.00543466	0.0132707	Age:Sex
V4914	676.30589_8.328	Unannotated, V4914	0.00686094	0.00455031	0.12892	0.196112	Age:Sex
V4965	680.6203_9.927	Unannotated, V4965	-0.0128129	0.00795432	0.108228	0.169667	Age:Sex
V4971	682.32613_8.641	Unannotated, V4971	-0.0126504	0.00519275	0.0139491	0.0301671	Age:Sex
V499	156.07643_0.732	L-Histidine	0.00189199	0.00802119	0.814019	0.849514	Age:Sex
V5032	689.55755_9.342	SM d33:1	0.0171053	0.00763994	0.0256845	0.0506633	Age:Sex
V5038	690.44097_7.837	Unannotated, V5038	-0.0282079	0.0131126	0.0318308	0.0607832	Age:Sex
V5056	692.62025_9.878	Unannotated, V5056	-0.00973148	0.0073839	0.189296	0.268606	Age:Sex
V5079	694.63599_9.973	DG 18:1_22:0	-0.0134784	0.00845061	0.112445	0.174175	Age:Sex
V5124	700.3061_8.205	Unannotated, V5124	0.00672779	0.00423204	0.109705	0.171235	Age:Sex
V5126	700.52896_9.63	Plasmenyl-PE P-34:1	0.00742132	0.00976166	0.443321	0.537215	Age:Sex
V5133	701.55761_9.298	SM d34:2	0.0124979	0.00554606	0.0243115	0.0484879	Age:Sex
V5135	702.3213_8.412	Unannotated, V5135	-0.013703	0.00387215	0.000397195	0.00128462	Age:Sex
V5147	703.57314_9.405	SM d34:1	0.00119621	0.00389542	0.758698	0.808227	Age:Sex
V5151	704.33682_8.643	Unannotated, V5151	-0.00785988	0.00534086	0.136766	0.205435	Age:Sex
V5158	704.5209_9.301	PC 30:1	0.0355001	0.0109788	0.00140273	0.00404541	Age:Sex
V5232	714.50877_9.488	PE 16:0_18:2	0.0526327	0.0126371	3.14e-05	0.000146609	Age:Sex
V5273	718.47217_8.031	Unannotated, V5273	-0.0490128	0.0123454	7.88e-05	0.000325254	Age:Sex
V5277	718.5298_7.222	Unannotated, V5277	0.184836	0.021367	4.35e-17	3.9e-15	Age:Sex
V5279	718.57227_9.606	Plasmanyl-PC O-32:1	0.00103298	0.00675329	0.871351	0.898894	Age:Sex
V5288	719.56831_9.314	SM d34:2	-0.000359193	0.00705044	0.95839	0.963759	Age:Sex
V5319	722.51319_9.552	Plasmenyl-PE P-16:0_20:4	0.0760834	0.0161868	3.04e-06	2.02e-05	Age:Sex
V5365	728.52097_9.258	PC 32:3	0.0414746	0.0113147	0.000287699	0.00100276	Age:Sex
V5370	728.55664_9.654	Plasmenyl-PE P-18:0_18:2	0.0316572	0.0133178	0.017139	0.0359385	Age:Sex
V5371	728.56004_9.72	Plasmenyl-PE P-18:0_18:1	0.0116247	0.0102821	0.255662	0.340178	Age:Sex
V5381	729.58854_9.429	SM d36:2	0.00207661	0.00618847	0.73538	0.792797	Age:Sex
V5389	730.53645_9.336	PC 32:2	0.0268399	0.00896991	0.00293238	0.00768412	Age:Sex
V5402	731.60408_9.525	SM d36:1	0.00720585	0.00631963	0.255844	0.340178	Age:Sex
V5427	734.56737_9.519	Plasmenyl-PC P-32:1	0.0109222	0.00541517	0.0427057	0.0770399	Age:Sex
V5431	734.60377_9.658	Unannotated, V5431	0.00171932	0.00592138	0.765468	0.810629	Age:Sex
V5521	744.55154_9.397	PE-NMe2 16:0_18:2	0.00724645	0.00602902	0.227033	0.314083	Age:Sex
V553	162.11216_0.77	DL-Carnitine	-0.00491327	0.00769957	0.509154	0.594116	Age:Sex
V5544	746.60331_9.618	Plasmanyl-PC O-34:1	-0.011618	0.00574858	0.0434252	0.0773643	Age:Sex
V5566	748.6193_9.718	Plasmanyl-PC O-34:0	0.00155333	0.00918336	0.856571	0.886193	Age:Sex
V5620	754.53596_9.325	PC 34:4	0.0348033	0.0106378	0.00110474	0.00325084	Age:Sex
V5623	754.57594_9.741	Plasmenyl-PE P-20:0_18:2	0.0369559	0.0120093	0.002063	0.0057412	Age:Sex
V5639	756.55197_9.364	PC 16:1_18:2	0.0329763	0.00947058	0.000530976	0.00165757	Age:Sex
V5644	756.62514_9.695	SM d39:1	0.0150351	0.00965042	0.120175	0.183586	Age:Sex
V5664	758.56731_9.457	PC 36:5	0.00320315	0.00380474	0.394192	0.491371	Age:Sex
V5706	762.49818_7.924	Unannotated, V5706	-0.00333592	0.016548	0.844763	0.876503	Age:Sex
V5712	762.56519_9.604	Plasmenyl-PC P-16:0_16:0	-0.00734299	0.00613594	0.231771	0.315666	Age:Sex
V5715	762.59814_9.623	Plasmenyl-PC P-34:1	0.00805319	0.00568928	0.158313	0.230099	Age:Sex
V5724	764.51975_9.46	PE 16:0_22:6	0.0678401	0.015428	1.16e-05	6.61e-05	Age:Sex
V5752	766.57204_9.524	Plasmenyl-PC P-36:4	0.0344496	0.00882513	9.61e-05	0.000379291	Age:Sex
V5812	772.32409_8.641	Unannotated, V5812	0.00670282	0.00581645	0.249803	0.334624	Age:Sex
V5820	772.58284_9.512	PE-NMe2 18:2_18:0	0.00558006	0.0055904	0.309404	0.400996	Age:Sex
V5838	774.52996_9.334	PC 14:0_18:2	0.0251211	0.00878618	0.00461204	0.0116507	Age:Sex
V5841	774.56239_9.299	Unannotated, V5841	0.0366308	0.00800235	5.96e-06	3.51e-05	Age:Sex
V5843	774.59854_9.598	PC 17:0_18:1	0.00628053	0.0074832	0.400256	0.495489	Age:Sex
V5855	776.51362_8.011	Unannotated, V5855	-0.00208338	0.0138316	0.885135	0.902737	Age:Sex
V5859	776.54546_9.423	PC 32:1	0.0141102	0.0082189	0.0879583	0.140342	Age:Sex
V5947	785.65123_9.658	SM d40:2	0.00179104	0.00495195	0.717133	0.782525	Age:Sex
V5954	786.59834_9.569	PC 38:5	0.00565236	0.00392342	0.148158	0.219788	Age:Sex
V5979	788.54494_9.396	PC 15:0_18:2	0.00257864	0.00520804	0.617202	0.696779	Age:Sex
V5997	790.5295_8.096	Unannotated, V5997	-0.0229722	0.0104245	0.0277499	0.0544383	Age:Sex
V6011	790.59668_9.616	Plasmenyl-PC P-34:0	-0.0479166	0.0188955	0.0108731	0.0248626	Age:Sex
V6013	790.69031_10.136	TG 46:3	0.0348694	0.00949963	0.000254745	0.000914535	Age:Sex
V6031	792.61188_9.714	Plasmanyl-PC O-18:0_16:0	-0.00327955	0.00476009	0.491272	0.582068	Age:Sex
V6065	796.58267_9.512	PC 37:4	0.0513936	0.0128748	7.04e-05	0.000304487	Age:Sex
V6107	800.54604_9.362	PC 16:1_18:2	0.0297887	0.0091007	0.00113139	0.0033022	Age:Sex
V6111	800.61392_9.62	PC 37:2	0.016014	0.00820936	0.0494828	0.0852879	Age:Sex
V6122	801.68228_9.791	SM d41:1	0.012763	0.00592174	0.0309819	0.0594786	Age:Sex
V6129	802.56535_9.457	PC 16:0_18:2	-0.014171	0.00921882	0.120107	0.183586	Age:Sex
V6133	802.59368_9.193	Unannotated, V6133	-0.0548512	0.0404126	0.171225	0.245093	Age:Sex
V6145	804.5447_8.18	Unannotated, V6145	-0.0167314	0.00835026	0.0463186	0.0816329	Age:Sex
V6150	804.57922_9.534	PC 34:1	0.0108999	0.00760666	0.153158	0.225343	Age:Sex
V6175	806.56701_9.421	PC 38:6	0.1123	0.0158505	4.91e-12	1.04e-10	Age:Sex
V6179	806.59148_9.625	PC 34:0	0.00321184	0.00495563	0.519619	0.599818	Age:Sex
V618	169.09439_0.713	Unannotated, V618	-0.0394907	0.0107171	0.000238275	0.000872864	Age:Sex
V6209	810.3139_4.833	Unannotated, V6209	0.0150318	0.0106893	0.156788	0.229743	Age:Sex
V6215	810.56551_9.522	Plasmenyl-PC P-16:0_20:4	0.0342203	0.00948228	0.000312217	0.00107775	Age:Sex
V6216	810.59764_9.549	Plasmanyl-PC O-38:6	0.0462463	0.00842584	6.2e-08	6.01e-07	Age:Sex
V6229	811.66624_9.657	SM d42:3	0.0174281	0.00589442	0.00318399	0.0082234	Age:Sex
V6251	813.68215_9.737	SM d42:2	0.00995578	0.00507054	0.0493213	0.0852879	Age:Sex
V626	170.09205_0.738	1-Methylhistidine	0.0167602	0.00554662	0.00252808	0.00673851	Age:Sex
V6280	815.6977_9.841	SM d42:1	-0.00610582	0.00512984	0.232133	0.315666	Age:Sex
V6290	816.57692_9.511	PC 17:0_18:2	0.00451205	0.00510405	0.369822	0.464217	Age:Sex
V6295	816.64439_9.739	Plasmenyl-PC P-38:2	0.00320792	0.00980171	0.745843	0.80167	Age:Sex
V6414	827.69826_9.79	SM d43:2	0.0254588	0.0069244	0.00024778	0.000898515	Age:Sex
V6425	828.57815_9.488	Plasmenyl-PC P-36:4	0.0105378	0.00468379	0.02471	0.0490105	Age:Sex
V6443	829.67735_9.655	SM d42:3	-0.00325853	0.00727038	0.658646	0.732086	Age:Sex
V6446	829.71375_9.885	SM d43:1	0.010568	0.00700259	0.130979	0.198403	Age:Sex
V6462	830.5967_9.569	PC 18:2_18:0	0.00174934	0.00506545	0.731401	0.791282	Age:Sex
V6495	832.60896_9.643	Plasmenyl-PC P-36:2	0.00277278	0.00561659	0.61363	0.694931	Age:Sex
V6504	832.73698_10.266	TG 49:3	0.0318166	0.00841888	0.000159487	0.000609106	Age:Sex
V6507	833.51942_9.288	PI 16:0_18:2	0.0359033	0.0106211	0.000709296	0.00212198	Age:Sex
V6531	834.59772_9.533	Plasmenyl-PC P-40:7	0.13605	0.0146459	4e-19	7.19e-17	Age:Sex
V6541	835.53421_9.362	PI 34:1	0.0122627	0.0104461	0.240017	0.325155	Age:Sex
V6557	836.61329_9.621	Plasmenyl-PC P-40:6	0.0588523	0.0145007	5.28e-05	0.000236841	Age:Sex
V659	173.08131_5.527	Suberic acid	-0.0284833	0.0116203	0.0136125	0.0296175	Age:Sex
V6648	844.51806_8.19	Unannotated, V6648	-0.0125133	0.00410015	0.00231628	0.00625221	Age:Sex
V6657	844.60781_9.618	PC 18:2_19:0	0.0162977	0.00620159	0.00850756	0.0198784	Age:Sex
V6744	851.70788_10.292	TG 50:3	0.0311665	0.00898208	0.000558155	0.00172739	Age:Sex
V6764	852.79894_10.618	Alkanyl-TG O-16:0_16:0_18:2	0.0292444	0.0103815	0.00464082	0.0116507	Age:Sex
V68	107.0498_5.031	Unannotated, V68	0.0122646	0.0135721	0.359129	0.452376	Age:Sex
V6808	856.60869_9.604	Plasmenyl-PC P-38:4	0.0250241	0.00869863	0.00408424	0.0103989	Age:Sex
V6814	857.51938_9.303	PI 36:4	0.036916	0.0155643	0.0172185	0.0359385	Age:Sex
V6835	858.6238_9.667	PC 38:2	0.0295726	0.00975002	0.00253398	0.00673851	Age:Sex
V688	176.07017_5.888	Indole-3-acetic acid	-0.0292772	0.00985274	0.00291154	0.00768412	Age:Sex
V6933	864.64489_9.65	Plasmenyl-PC P-42:6	0.0972584	0.0115267	3.7e-16	2.22e-14	Age:Sex
V6955	866.66085_9.728	Plasmenyl-PC P-42:5	0.0497217	0.0116697	2.3e-05	0.000116003	Age:Sex
V7010	870.69222_9.873	Plasmanyl-PC O-42:4	0.00526529	0.0155426	0.73177	0.791282	Age:Sex
V7079	876.57559_9.432	PC 40:7	0.129374	0.0142265	2.19e-18	2.63e-16	Age:Sex
V711	178.05044_4.496	Hippuric acid	-0.0103522	0.0149028	0.482589	0.57558	Age:Sex
V7116	878.69652_9.836	Plasmenyl-PC P-44:4	0.0941947	0.017985	2.04e-07	1.79e-06	Age:Sex
V713	178.91971_1.002	Unannotated, V713	0.00331593	0.00773225	0.670604	0.743046	Age:Sex
V7136	880.60739_9.619	PC 18:0_22:5	0.0398773	0.0127991	0.00192932	0.00541114	Age:Sex
V7167	882.62337_9.631	PC 40:4	0.0488655	0.0101142	1.7e-06	1.2e-05	Age:Sex
V7173	883.53453_9.307	PI 38:5	0.087739	0.0121158	1.38e-12	3.82e-11	Age:Sex
V7181	883.7704_10.614	TG 16:0_18:1_18:0	0.0123186	0.00884477	0.157863	0.230099	Age:Sex
V7201	885.55092_9.399	PI 18:0_20:4	0.0617294	0.00804005	7.39e-14	2.95e-12	Age:Sex
V7283	892.83068_10.678	TG 53:1	0.0142871	0.00725304	0.0471001	0.0824826	Age:Sex
V742	181.96585_0.764	Unannotated, V742	-0.00635356	0.00775339	0.412818	0.509285	Age:Sex
V790	187.00649_5.032	Unannotated, V790	0.0110654	0.0145853	0.439358	0.534677	Age:Sex
V798	187.09606_4.548	Unannotated, V798	-0.00685699	0.00953373	0.470614	0.565051	Age:Sex
V801	187.09738_6.072	Azelaic acid_(needs confirmation)	-0.0167564	0.0102236	0.0972579	0.153139	Age:Sex
V814	188.07019_2.756	3-Indoleacrylic acid_or_trans-3-indoleacrylic acid	-0.0163841	0.0163199	0.31449	0.406122	Age:Sex
V827	189.11161_6.753	Azelaic acid_putative1_(needs confirmation)	0.00549673	0.0160171	0.720459	0.783772	Age:Sex
V842	190.08566_6.317	Methyl indole-3-acetate	-0.00374136	0.0153928	0.808241	0.845943	Age:Sex
V87	110.07111_0.747	2-Amino-4-methylpyrimidine	-0.00637238	0.00801541	0.42531	0.522898	Age:Sex
V892	196.86473_0.754	Unannotated, V892	0.00718313	0.0111941	0.511217	0.594116	Age:Sex
V932	200.04016_0.726	Unannotated, V932	0.00662429	0.00782366	0.397475	0.493749	Age:Sex
V937	201.03742_1.018	Unannotated, V937	-0.011694	0.0113782	0.30091	0.392824	Age:Sex
V938	201.03753_1.312	Unannotated, V938	-0.00647558	0.0103755	0.531602	0.609728	Age:Sex
V972	203.02035_0.762	Unannotated, V972	0.171107	0.0285445	3.05e-09	3.65e-08	Age:Sex
V973	203.05216_0.782	Unannotated, V973	0.0549839	0.00727014	2.12e-13	6.35e-12	Age:Sex
V976	203.08206_2.752	DL-Tryptophan	-0.0172854	0.0123448	0.162566	0.235327	Age:Sex
V984	203.12711_6.479	3-tert-Butyladipic acid	-0.0265804	0.00797835	0.000827176	0.00245418	Age:Sex
