# Supplementary material for: Aging-linked systemic lipid signature is reprogrammed by caloric restriction in rhesus monkeys
Source: Mol Syst Biol. 2025 Dec 10;22(2):281–305. doi: 10.1038/s44320-025-00177-3 (PMC12864875; doi:10.1038/s44320-025-00177-3)
Supplement: Supplementary file 8 — Source data Fig. 6 [file 44320_2025_177_MOESM8_ESM.zip › MSB-2025-13100_SourceDataforFigure6/6B/7B_Enrichment_Age.xlsx]

## Sheet: Sheet1
pathway	Category	pval	padj	log2err	ES	NES	size	leadingEdge
AC	Fatty Acyls	0.583524	0.774781	0.0780892	0.632579	0.969389	3	V3152, V3146, V3003
Alcohols	Small Molecules	0.959259	0.984018	0.044064	-0.522346	-0.690278	1	V1029
Alkanyl-TG	Glycerolipids	0.830472	0.91084	0.0574877	0.589385	0.785926	1	V6764
Amines	Small Molecules	0.738197	0.852099	0.063079	0.631285	0.841798	1	V553
Amino acids	Small Molecules	0.170569	0.466108	0.135741	-0.741009	-1.26206	5	V314, V499
Benzenoids	Small Molecules	0.453052	0.770188	0.0934449	0.639472	1.06287	4	V2384, V711, V2904
Cer[NS]	Sphingolipids	0.153453	0.466108	0.181383	0.720785	1.35652	6	V4725, V4533, V4708, V4818, V4632, V4867
DG	Glycerolipids	0.109626	0.374493	0.222056	0.686156	1.46703	9	V4621, V4630, V4487, V4640, V4429, V4437, V5079, V4650
Even	Even-Chain Fatty Acyls	0.984018	0.984018	0.0183209	-0.226971	-0.724867	136	V4333, V659, V2315, V3313, V3934, V3225, V3954, V3563, V4288, V5712, V4302, V4080, V3973, V3667, V3407, V3727, V4168, V4307, V4144, V4316, V4065, V3550, V3453, V1698, V3839, V1263, V5402, V6179, V5279, V5381, V3860, V4428, V6280, V5947, V4906, V5147, V4195, V6229, V6541, V984, V5544, V5427, V5288, V5715
Fatty Acyls	Fatty Acyls	0.615267	0.774781	0.0555947	-0.398795	-0.889551	14	V659, V2315, V801
High	High Fatty Acyl Unsaturation	0.0119056	0.101197	0.38073	0.703658	1.73555	14	V6933, V6216, V6955, V7173, V7136, V6557, V6175, V5664, V5724
Low	Low Fatty Acyl Unsaturation	0.303909	0.645807	0.0810802	-0.364306	-1.08489	71	V3954, V4302, V6446, V3636, V3970, V3727, V4168, V4065, V3550, V3453, V3839, V6414, V5402, V5279, V5381, V6122, V6280, V5947, V4906, V5147, V5032, V6541, V5644, V5544, V5427, V5288, V5715, V6657
LysoPC	Glycerophospholipids	0.000335877	0.0114198	0.498493	-0.667151	-1.7998	38	V3934, V3954, V3563, V4288, V4302, V4080, V3973, V3636, V3667, V3654, V3981, V4208, V3407, V3970, V3727, V4168, V4144, V4316, V4065, V3550, V3839, V3480, V3768
LysoPE	Glycerophospholipids	0.590301	0.774781	0.0618406	-0.553926	-0.94343	5	V3313, V3225, V3453
LysoPI	Glycerophospholipids	0.245387	0.556212	0.116739	-0.840336	-1.15609	2	V4333, V4307
Medium	Medium Fatty Acyl Unsaturation	0.0522312	0.295977	0.321776	0.467477	1.43481	32	V7201, V7167, V4621, V4630, V7116, V5620, V4487, V2547, V6065, V5319, V5639, V6107, V6215, V5752, V4429, V6425, V5365, V3441, V3146
Nucleosides	Small Molecules	0.600858	0.774781	0.0732559	0.712291	0.949816	1	V1649
Odd	Odd-Chain Fatty Acyls	0.352339	0.690037	0.0810802	-0.425997	-1.06669	25	V801, V6446, V3636, V3654, V3981, V4208, V3970, V3480, V3768, V6414, V6122
Organoheterocyclic compounds	Small Molecules	0.0828025	0.374493	0.195789	-0.702561	-1.39982	9	V399, V87
Other small molecules	Small Molecules	0.365314	0.690037	0.0919686	-0.798319	-1.09828	2	V38, V1551
PC	Glycerophospholipids	0.00292627	0.0331643	0.431708	0.613257	1.7747	25	V7167, V5620, V7079, V7136, V5979, V6065, V5639, V6175, V6107, V5365, V5838, V5389, V5664
PE	Glycerophospholipids	0.515217	0.774781	0.0819779	0.719888	1.02623	2	V5232, V5724
PE-NMe2	Glycerophospholipids	0.6	0.774781	0.0739901	0.669468	0.95435	2	V5521, V5820
PI	Glycerophospholipids	0.178218	0.466108	0.164406	0.724804	1.28318	5	V7201, V7173, V6814
Plasmanyl-PC	Glycerophospholipids	0.682864	0.829193	0.0756946	0.428505	0.806451	6	V6216, V7010
Plasmenyl-PC	Glycerophospholipids	0.110145	0.374493	0.231127	0.540847	1.34317	15	V6933, V7116, V6955, V6557, V6531, V6215, V5752, V6425
Plasmenyl-PE	Glycerophospholipids	0.423267	0.757426	0.100633	0.601695	1.06523	5	V5319, V5623, V5371, V5370, V5126
Prenol lipids	Prenols	0.751852	0.852099	0.0552496	-0.625698	-0.826857	1	V3211
S1P	Sphingolipids	0.928044	0.984018	0.0454059	-0.481793	-0.662824	2	V2803, V2839
SM	Sphingolipids	0.0311779	0.212009	0.352488	-0.657568	-1.52138	17	V6446, V6414, V5402, V5381, V6122, V6280, V5947, V4906, V5147, V5032, V6229, V5644, V5288
Steroids	Steroids	0.108974	0.374493	0.169571	-0.663263	-1.36204	10	V3088
TG	Glycerolipids	0.480198	0.774781	0.0931455	0.573763	1.01578	5	V6013, V6504, V7181, V7283, V6744
Very High	Very High Fatty Acyl Unsaturation	0.243386	0.556212	0.143759	0.543147	1.20984	10	V3717, V3589, V7079, V6531
Very Low	Very Low Fatty Acyl Unsaturation	0.000817897	0.0139043	0.477271	-0.663335	-1.76866	34	V4333, V659, V3313, V801, V3225, V3563, V5712, V4080, V3973, V3667, V3654, V3981, V4208, V3407, V4316, V1698, V3480, V3768, V1263, V6179, V3860, V4428
