# Supplementary material for: Aging-linked systemic lipid signature is reprogrammed by caloric restriction in rhesus monkeys
Source: Mol Syst Biol. 2025 Dec 10;22(2):281–305. doi: 10.1038/s44320-025-00177-3 (PMC12864875; doi:10.1038/s44320-025-00177-3)
Supplement: Supplementary file 8 — Source data Fig. 6 [file 44320_2025_177_MOESM8_ESM.zip › MSB-2025-13100_SourceDataforFigure6/6D/7D_Enrichment_AgeDiet.xlsx]

## Sheet: Sheet1
pathway	Category	pval	padj	log2err	ES	NES	size	leadingEdge
AC	Fatty Acyls	0.279678	0.484302	0.113787	-0.72191	-1.1886	3	V3152, V3003, V3146
Alcohols	Small Molecules	0.153704	0.348395	0.152145	-0.932961	-1.2329	1	V1029
Alkanyl-TG	Glycerolipids	0.0462963	0.211443	0.287857	-0.97486	-1.28827	1	V6764
Amines	Small Molecules	0.37037	0.599647	0.0913924	-0.837989	-1.1074	1	V553
Amino acids	Small Molecules	0.990403	0.990403	0.0442407	0.237288	0.433521	5	V499, V626, V300
Benzenoids	Small Molecules	0.432892	0.669015	0.0838361	0.614831	1.06744	4	V711, V457, V2904
Cer[NS]	Sphingolipids	0.103896	0.294372	0.204295	-0.726341	-1.41422	6	V4818, V4632, V4708, V4533, V4725
DG	Glycerolipids	0.000203356	0.0023047	0.518848	-0.871844	-1.92515	9	V4437, V4640, V4630, V4650, V4429, V4621
Even	Even-Chain Fatty Acyls	0.002482	0.021097	0.431708	0.417111	1.51729	136	V4316, V3973, V6280, V4428, V3934, V6835, V6557, V4288, V5147, V4168, V5947, V6229, V5752, V4906, V3954, V4195, V5623, V5288, V4302, V5126, V6251, V6507, V5381, V5544, V5712, V6215, V6541, V5370, V4893, V4080, V6955, V7167, V4144, V3313, V6808, V7173, V4110, V5371, V6531
Fatty Acyls	Fatty Acyls	0.238876	0.477752	0.135741	-0.484008	-1.21489	14	V2565, V984, V2570, V801, V2547, V659
High	High Fatty Acyl Unsaturation	0.504348	0.692593	0.0714786	0.396956	0.969733	14	V6557, V6955, V7173, V6933, V7136, V6216, V6175
Low	Low Fatty Acyl Unsaturation	0.00500398	0.0340271	0.407018	0.465308	1.56316	71	V6657, V6280, V6835, V5147, V6446, V4168, V5947, V4906, V3954, V6122, V5623, V5288, V4302, V5126, V6251, V6507, V5381, V5544, V5644, V6111, V6541, V5032, V5370, V4893
LysoPC	Glycerophospholipids	1.18586e-05	0.000201597	0.593325	0.683052	2.04485	38	V4316, V3973, V4428, V3934, V4208, V4288, V4168, V3954, V4195, V4302, V4080, V4144, V4110, V4481, V3903, V3713, V3654, V3563, V4247, V3480
LysoPE	Glycerophospholipids	0.89605	0.923203	0.0524828	-0.338692	-0.631061	5	V3589, V3441
LysoPI	Glycerophospholipids	0.284884	0.484302	0.110122	-0.789916	-1.16312	2	V4307, V4333
Medium	Medium Fatty Acyl Unsaturation	0.698675	0.791832	0.0534572	0.294895	0.862446	32	V3934, V4288, V6229, V5752, V6215, V7167, V4144, V6808
Nucleosides	Small Molecules	0.52963	0.692593	0.0721798	-0.759777	-1.00404	1	V1649
Odd	Odd-Chain Fatty Acyls	0.119328	0.312088	0.165657	0.466577	1.30198	25	V6657, V4208, V6446, V6122, V5644, V6111, V5032, V6414
Organoheterocyclic compounds	Small Molecules	0.515315	0.692593	0.0721798	0.446525	0.968995	9	V423, V87, V170, V842, V688, V353
Other small molecules	Small Molecules	0.562016	0.707723	0.0714786	-0.657758	-0.968524	2	V1551
PC	Glycerophospholipids	0.751261	0.823963	0.0508054	0.291022	0.812091	25	V6657, V6835, V6111, V7167
PE	Glycerophospholipids	0.80814	0.858648	0.0540088	-0.523814	-0.771296	2	V5724
PE-NMe2	Glycerophospholipids	0.515504	0.692593	0.0758887	-0.689076	-1.01464	2	V5521, V5820
PI	Glycerophospholipids	0.0921305	0.294372	0.204295	0.757979	1.38481	5	V6507, V6541, V7173
Plasmanyl-PC	Glycerophospholipids	0.283333	0.484302	0.107554	0.611988	1.19462	6	V5544, V7010, V5279, V6216
Plasmenyl-PC	Glycerophospholipids	0.0347976	0.197186	0.321776	0.643502	1.57185	15	V6557, V5752, V5712, V6215, V6955, V6808, V6531, V6933
Plasmenyl-PE	Glycerophospholipids	0.0978887	0.294372	0.197822	0.753853	1.37727	5	V5623, V5126, V5370, V5371, V5319
Prenol lipids	Prenols	0.143777	0.348395	0.170932	0.938547	1.25152	1	V3211
S1P	Sphingolipids	0.693416	0.791832	0.0640704	0.605042	0.884297	2	V2803, V2839
SM	Sphingolipids	3.70362e-06	0.000125923	0.627257	0.830196	2.09408	17	V6280, V5147, V6446, V5947, V6229, V4906, V6122, V5288, V6251, V5381, V5644, V5032, V4893, V6414
Steroids	Steroids	0.224719	0.477528	0.137251	-0.542547	-1.244	10	V2479, V2615, V2933
TG	Glycerolipids	0.0852391	0.294372	0.222056	-0.765001	-1.42537	5	V7283, V7181, V6504
Very High	Very High Fatty Acyl Unsaturation	0.664273	0.791832	0.0596037	0.377969	0.839809	10	V4110, V6531, V2315, V4481, V3903, V4247
Very Low	Very Low Fatty Acyl Unsaturation	0.0497512	0.211443	0.261664	0.48281	1.42871	34	V4316, V3973, V4428, V4208, V4195, V5712, V4080, V3313
